# Supplementary material for: The catalytic activity of microRNA Argonautes plays a modest role in microRNA star strand destabilization in C. elegans
Source: bioRxiv. 2024 Jan 9:2023.01.19.524782. Originally published 2023 Jan 20. Preprint. [Version 2] doi: 10.1101/2023.01.19.524782 (PMC9882359; doi:10.1101/2023.01.19.524782)
Supplement: Supplement 2 [file media-2.xlsx]

## Sheet: Table S1
Table S1. Strains used in this study.
strain name	genotype	alias in text and figures	source
N2	Wild type	wild type	CGC
CZ9907	ebax-1(tm2321) IV	ebax-1(null)	Wang et al. Neuron 2013.
MCJ275	alg-2(cdb155) II; alg-1(cdb153) X; gpap-1(cdb291) I	alg-1(AEDH); alg-2(AEDH)	this paper
MCJ277	alg-1(cdb153) X; gpap-1(cdb291)/+ I	alg-1(AEDH) [used in deep sequencing, Figure 3]	this paper
MCJ288	alg-2(cdb155) II	alg-2(AEDH)	this paper
MCJ350	Y47H10A.5(cdb188) I	Y47(mir-243bs_del)	this paper
MCJ352	Y47H10A.5(cdb190) I; alg-2(cdb155) II; alg-1(cdb153) X	Y47(mir-243bs_del); alg-1(AEDH); alg-2(AEDH)	this paper
MCJ354	alg-2(cdb155) II; ebax-1(tm2321) IV; alg-1(cdb153) X	ebax-1(null); alg-1(AEDH); alg-2(AEDH)	this paper
MCJ488	alg-2(cdb155) mir-72(cdb226) II; alg-1(cdb153) mir-63(cdb227) X	n/a	this paper
MCJ511	mir-72(cdb223) II; mir-63(cdb218) X	n/a	this paper
MCJ512	mir-72(cdb223 cdb240) II; mir-63(cdb218 cdb241) X	mir-72(mut1); mir-63(mut2)	this paper
MCJ513	mir-72(cdb223 cdb242) II; mir-63(cdb218 cdb243) X	mir-72(mut2); mir-63(mut3)	this paper
MCJ514	alg-2(cdb155) mir-72(cdb226 cdb 244) II; alg-1(cdb153) mir-63(cdb227 cdb245) X	alg-1(AEDH) mir-72(mut1); alg-2(AEDH) mir-63(mut2)	this paper
MCJ515	alg-2(cdb155) mir-72(cdb226 cdb246) II; alg-1(cdb153) mir-63(cdb227 cdb247) X	alg-1(AEDH) mir-72(mut2); alg-2(AEDH) mir-63(mut3)	this paper
MCJ133	alg-2(cdb12 cdb51) II	3xFLAG::ALG-2	this paper
MCJ639	alg-2(cdb12 cdb51 cdb370) II	3xFLAG::ALG-2(AEDH)	this paper
QK67	alg-1(xk5) X	3xFLAG::ALG-1	John Kim lab
MCJ624	alg-1(xk5 cdb358) X	3xFLAG::ALG-1(AEDH)	this paper
WM53	alg-2(ok304) II	alg-2(null)	CGC
RF54	alg-1(gk214) X	alg-1(null)	CGC
MCJ583	alg-1(cdb153) X	alg-2(AEDH) [used in RNAi phenotypic assays, Figure S3]	this paper

## Sheet: Table S2
Table S2. Alleles generated and oligonucleotides used in this study.
allele name	description	Chr	gene	protospacers used (crRNA ID)	donor type	donor sequence	Genotyping strategy	PCR primer 1 ID	PCR primer 1 sequence	PCR primer 2 ID	PCR primer 2 sequence
cdb153	D740A in ref to short isoform, DDH catalytic triad mutated to ADH	X	alg-1	GACATCACTCATCCACCAGC (gKM46)	ssDNA oligo	AATCTTCAACGAACCAGTCATTTTCTTTGGATGTGCTATCACCCACCCACCAGCAGGAGACTCTCGCAAACCATCCATCGCAGCAG	PCR with oKM290 and oKM313, digest with HphI. Uncut 596bp in wild type, 362 and 234bp bands in mutant. (Use 5% DMSO in PCR)	oKM290	GTACGCTGTTGGAGTCGAGCAG	oKM313	CTCAGAAACTCCATCACGGTAGAC
cdb155	D627A in ref to short isoform, DDH catalytic triad mutated to ADH	II	alg-2	GATGGGTGATGTCGCAACCC (gKM47)	ssDNA oligo	CGTCCACGGATCTTCAACGAGCCCGTCATCTTCCTTGGATGCGCTATCACCCATCCAGCAGCCGGTGATACCCGTAAGCC	PCR with oKM293 with oKM294, digest with HhaI. Uncut 478bp in wild type, 199 and 279bp fragments in mutant	oKM293	GAAGTGAAACGCGTCGGAGACAC	oKM294	CTTCACGAATTGCGCGGAGCTC
cdb188	mutation of mir-243 binding site in 3' UTR	I	Y47H10A.5	GGTTGCGGTACGATCGCGGC (gKM58) and CTTTGATTTGTGGTGGGTTG (gKM59)	ssDNA oligo	ATAGATTTAGCAGGTAAAAAAACATAAATTGTCTATGTATCAGTTCGATATCTGACGGAACCCACCACAAATCAAAGAAATCAATATATTGCT	PCR with oKM329 and oKM330, digest with EcoRV. Uncut 612bp in wild type, 325 and 287bp bands in mutant	oKM329	GACCCAGCACCTGAATGGAAAC	oKM330	GATGTGGATCAGCACGAGGAC
cdb190	mutation of mir-243 binding site in 3' UTR	I	Y47H10A.5	GGTTGCGGTACGATCGCGGC (gKM58) and CTTTGATTTGTGGTGGGTTG (gKM59)	ssDNA oligo	ATAGATTTAGCAGGTAAAAAAACATAAATTGTCTATGTATCAGTTCGATATCTGACGGAACCCACCACAAATCAAAGAAATCAATATATTGCT	PCR with oKM329 and oKM330, digest with EcoRV. Uncut 612bp in wild type, 325 and 287bp bands in mutant	oKM329	GACCCAGCACCTGAATGGAAAC	oKM330	GATGTGGATCAGCACGAGGAC
cdb218	replacement of mir-63 precursor with cleavage site for gKM56	X	mir-63	GTTGCTCCAGGAGCATGGTT (gKM67), CTGAAGCGAGTTGGAAATAG (gKM68)	ssDNA oligo	CTGATAGCCATCAGTTCTTATCATTCATTCCCAACTGTATCAGTTCGATATCTGACGGTAGTGGTTCTACTTGAGCAAAACTGTTGAAATTGG	PCR with oKM371 and oKM372: 360bp in wild type, 273bp in mutant	oKM371	CATCGTGTCGAGCAGGCTTA	oKM372	AGTGGACCCTGTGACTTGAA
cdb223	replacement of mir-72 precursor with cleavage site for gKM56	II	mir-72	CTGAAGGTCCCGTCAGAGCT (gKM69), CAGGTCCTCACATCAGTGCG (gKM70)	ssDNA oligo	TCTACTACTACTATTCTGCTGAAGGTCCCGTCAGATGTATCAGTTCGATATCTGACGGACTGATGTGAGGACCTGATTTTTTGAAAATTTTGA	PCR with oKM373 and oKM374: 291bp in wild type, 244bp in mutant	oKM373	CACCGGGCTCTTGTAGTCAT	oKM374	CGAGGGCTTTAGCTTTGGCT
cdb226	replacement of mir-72 precursor with cleavage site for gKM56	II	mir-72	CTGAAGGTCCCGTCAGAGCT (gKM69), CAGGTCCTCACATCAGTGCG (gKM70)	ssDNA oligo	TCTACTACTACTATTCTGCTGAAGGTCCCGTCAGATGTATCAGTTCGATATCTGACGGACTGATGTGAGGACCTGATTTTTTGAAAATTTTGA	PCR with oKM373 and oKM374: 291bp in wild type, 244bp in mutant	oKM373	CACCGGGCTCTTGTAGTCAT	oKM374	CGAGGGCTTTAGCTTTGGCT
cdb227	replacement of mir-63 precursor with cleavage site for gKM56	X	mir-63	GTTGCTCCAGGAGCATGGTT (gKM67), CTGAAGCGAGTTGGAAATAG (gKM68)	ssDNA oligo	CTGATAGCCATCAGTTCTTATCATTCATTCCCAACTGTATCAGTTCGATATCTGACGGTAGTGGTTCTACTTGAGCAAAACTGTTGAAATTGG	PCR with oKM371 and oKM372: 360bp in wild type, 273bp in mutant	oKM371	CATCGTGTCGAGCAGGCTTA	oKM372	AGTGGACCCTGTGACTTGAA
cdb240	one point mutation in mir-72-5p and -3p	II	mir-72	TGTATCAGTTCGATATCTGA (gKM56)	PCR product	TCTACTACTACTATTCTGCTGAAGGTCCCGTCAGAGCTAGGCAAGATATTGGCATAGCTGAATGATCGCTATAACAACTATCAGCTTCGCCATATTCTGCCACGCACTGATGTGAGGACCTGATTTTTTGAAAATTTTGA	PCR with oKM373 and oKM374: 244bp in deletion background, 291bp in wild type or point mutant background. Sequence product to confirm point mutations	oKM373	CACCGGGCTCTTGTAGTCAT	oKM374	CGAGGGCTTTAGCTTTGGCT
cdb241	two point mutations in mir-63-5p and -3p	X	mir-63	TGTATCAGTTCGATATCTGA (gKM56)	PCR product	CTGATAGCCATCAGTTCTTATCATTCATTCCCAACCATGCTCCTGGAGCAACTTTATTCATTCAACAAGCAGACACAATTTCTAATTTGTCGGTAGTCATCGTTCTAGCTGAAAAGGACACTATGACACTGAAGCAAATTGGAAATAGTGGTTCTACTTGAGCAAAACTGTTGAAATTGG	PCR with oKM371 and oKM372: 360bp in wild type or point mutant, 273bp in deletion mutant. Sequence to confirm point mutations	oKM371	CATCGTGTCGAGCAGGCTTA	oKM372	AGTGGACCCTGTGACTTGAA
cdb242	two point mutation in mir-72-5p and -3p	II	mir-72	TGTATCAGTTCGATATCTGA (gKM56)	PCR product	TCTACTACTACTATTCTGCTGAAGGTCCCGTCAGAGCTAGGCAAGATATTGACATAGCTGAATGATCGCTATAACAACTATCAGCTTCGTCATATTCTGCCACGCACTGATGTGAGGACCTGATTTTTTGAAAATTTTGA	PCR with oKM373 and oKM374: 244bp in deletion background, 291bp in wild type or point mutant background. Sequence product to confirm point mutations	oKM373	CACCGGGCTCTTGTAGTCAT	oKM374	CGAGGGCTTTAGCTTTGGCT
cdb243	three point mutations in mir-63-5p and -3p	X	mir-63	TGTATCAGTTCGATATCTGA (gKM56)	PCR product	CTGATAGCCATCAGTTCTTATCATTCATTCCCAACCATGCTCCTGGAGCAACTTTATTCATTCAACAAGCAGACACAATTTCTAATTTGTCGATAGTCATCGTTCTAGCTGAAAAGGACACTATGACATTGAAGCAAATTGGAAATAGTGGTTCTACTTGAGCAAAACTGTTGAAATTGG	PCR with oKM371 and oKM372: 360bp in wild type or point mutant, 273bp in deletion mutant. Sequence to confirm point mutations	oKM371	CATCGTGTCGAGCAGGCTTA	oKM372	AGTGGACCCTGTGACTTGAA
cdb244	one point mutation in mir-72-5p and -3p	II	mir-72	TGTATCAGTTCGATATCTGA (gKM56)	PCR product	TCTACTACTACTATTCTGCTGAAGGTCCCGTCAGAGCTAGGCAAGATATTGGCATAGCTGAATGATCGCTATAACAACTATCAGCTTCGCCATATTCTGCCACGCACTGATGTGAGGACCTGATTTTTTGAAAATTTTGA	PCR with oKM373 and oKM374: 244bp in deletion background, 291bp in wild type or point mutant background. Sequence product to confirm point mutations	oKM373	CACCGGGCTCTTGTAGTCAT	oKM374	CGAGGGCTTTAGCTTTGGCT
cdb245	two point mutations in mir-63-5p and -3p	X	mir-63	TGTATCAGTTCGATATCTGA (gKM56)	PCR product	CTGATAGCCATCAGTTCTTATCATTCATTCCCAACCATGCTCCTGGAGCAACTTTATTCATTCAACAAGCAGACACAATTTCTAATTTGTCGGTAGTCATCGTTCTAGCTGAAAAGGACACTATGACACTGAAGCAAATTGGAAATAGTGGTTCTACTTGAGCAAAACTGTTGAAATTGG	PCR with oKM371 and oKM372: 360bp in wild type or point mutant, 273bp in deletion mutant. Sequence to confirm point mutations	oKM371	CATCGTGTCGAGCAGGCTTA	oKM372	AGTGGACCCTGTGACTTGAA
cdb246	two point mutation in mir-72-5p and -3p	II	mir-72	TGTATCAGTTCGATATCTGA (gKM56)	PCR product	TCTACTACTACTATTCTGCTGAAGGTCCCGTCAGAGCTAGGCAAGATATTGACATAGCTGAATGATCGCTATAACAACTATCAGCTTCGTCATATTCTGCCACGCACTGATGTGAGGACCTGATTTTTTGAAAATTTTGA	PCR with oKM373 and oKM374: 244bp in deletion background, 291bp in wild type or point mutant background. Sequence product to confirm point mutations	oKM373	CACCGGGCTCTTGTAGTCAT	oKM374	CGAGGGCTTTAGCTTTGGCT
cdb247	three point mutations in mir-63-5p and -3p	X	mir-63	TGTATCAGTTCGATATCTGA (gKM56)	PCR product	CTGATAGCCATCAGTTCTTATCATTCATTCCCAACCATGCTCCTGGAGCAACTTTATTCATTCAACAAGCAGACACAATTTCTAATTTGTCGATAGTCATCGTTCTAGCTGAAAAGGACACTATGACATTGAAGCAAATTGGAAATAGTGGTTCTACTTGAGCAAAACTGTTGAAATTGG	PCR with oKM371 and oKM372: 360bp in wild type or point mutant, 273bp in deletion mutant. Sequence to confirm point mutations	oKM371	CATCGTGTCGAGCAGGCTTA	oKM372	AGTGGACCCTGTGACTTGAA
cdb12	replacement of first exon of ALG-2 short isoform with cleavage site for dpy-10 gRNA	II	alg-2	TCGTCTTTCATGCCAGATGG (gKM16), AAGTGCAGACATACTTAAGT (gKM17)	ssDNA oligo	CTATGATTTCAGAGAGATTTTTGATTTTTCCCACTCCGCTCGTGGTGCCTATGGTAGCTGGTGGCGCAGAAACGTCGAGCTCTTCACAGTTGG	PCR with oKM90 and oLB34: 623bp in mutant, 777bp in wild type	oLB34	GGGCTCCAAATATAGTTTTTGGGC	oKM90	GCCCGTTGACGGCATTCCTTC
cdb51	3xFLAG with short linker knocked in directly following start codon of ALG-2 short isoform	II	alg-2	GCTACCATAGGCACCACGAG (gKM3)	PCR product	CTATGATTTCAGAGAGATTTTTGATTTTTCCCACTTAAGTATGTCTGCACTTTAAACCAAAAATTATGGGGTTTCATGCTTAAAGTTCACATTTTTTCTGTGTCTGGGTGTGCTGCTCCGTTTTGTTCTTTTTCGTGCAGCTTCTCATTATCAAATAAAATGTTTTCAGAAATGGACTACAAGGACGATGACGATAAGGATTACAAGGATGACGACGACAAAGACTACAAGGACGACGACGACAAGGGAGGATCCGGAGGACCCGGCGATTCGCTGACATCGTCGTCTTTCATGCCAGATGGTGGCGCAGAAACGTCGAGCTCTTCACAGTTGG	PCR with oLB103 and oLB104: 526bp in tagged allele, 439bp band in wild type	oLB103	TCTGTGTCTGGGTGTGCTGCTC	oLB104	CTTGAAGCTCAGCCAATGTGAGCTC
cdb358	D761A in ref to long isoform, DDH catalytic triad mutated to ADH	X	alg-1	GACATCACTCATCCACCAGC (gKM46)	ssDNA oligo	AATCTTCAACGAACCAGTCATTTTCTTTGGATGTGCTATCACCCACCCACCAGCAGGAGACTCTCGCAAACCATCCATCGCAGCAG	PCR with oKM290 and oKM313, digest with HphI. Uncut 596bp in wild type, 362 and 234bp bands in mutant. (Use 5% DMSO in PCR)	oKM290	GTACGCTGTTGGAGTCGAGCAG	oKM313	CTCAGAAACTCCATCACGGTAGAC
cdb370	D646A in ref to long isoform, DDH catalytic triad mutated to ADH	II	alg-2	GATGGGTGATGTCGCAACCC (gKM47)	ssDNA oligo	CGTCCACGGATCTTCAACGAGCCCGTCATCTTCCTTGGATGCGCTATCACCCATCCAGCAGCCGGTGATACCCGTAAGCC	PCR with oKM293 with oKM294, digest with HhaI. Uncut 478bp in wild type, 199 and 279bp fragments in mutant	oKM293	GAAGTGAAACGCGTCGGAGACAC	oKM294	CTTCACGAATTGCGCGGAGCTC
Other oligonucleotides
dpy-10 gRNA	GCTACCATAGGCACCACGAG
dpy-10 donor (ssDNA oligo)	CACTTGAACTTCAATACGGCAAGATGAGAATGACTGGAAACCGTACCGCATGCGGTGCCTATGGTAGCGGAGCTTCACATGGCTTCAGACCAACAGCCTAT
RNA oligonucleotides	Sequence
Spike-ins for deep sequencing libraries
ath-miR159	UUUGGAUUGAAGGGAGCUCUA
ath-miR156	UGACAGAAGAGAGUGAGCAC
ath-miR-160	UGCCUGGCUCCCUGUAUGCCA
ath-miR164	UGGAGAAGCAGGGCACGUGCA
ath-miR166	UCGGACCAGGCUUCAUUCCCC
ath-miR167	UGAAGCUGCCAGCAUGAUCUA
ath-miR168	UCGCUUGGUGCAGGUCGGGAA
ath-miR169	CAGCCAAGGAUGACUUGCCGA
osa-miR171b	UGAUUGAGCCGUGCCAAUAUC
ath-miR172a	AGAAUCUUGAUGAUGCUGCAU
For absolute quantification
mir-63-5p_wt	UCUAACUCGUCGGUAGUCAUCGU
mir-63-3p_wt	UAUGACACUGAAGCGAGUUGGAAA
mir-63-5p_mut2	UCUAAUUUGUCGGUAGUCAUCGU
mir-63-3p_mut2	UAUGACACUGAAGCAAAUUGGAAA
mir-63-5p_mut3	UCUAAUUUGUCGAUAGUCAUCGU
mir-63-3p_mut3	UAUGACAUUGAAGCAAAUUGGAAA
mir-72-5p_wt	AGGCAAGAUGUUGGCAUAGCUGA
mir-72-3p_wt	AGCUUCGCCACAUUCUGCCACG
mir-72-5p_mut1	AGGCAAGAUAUUGGCAUAGCUGA
mir-72-3p_mut1	AGCUUCGCCAUAUUCUGCCACG
mir-72-5p_mut2	AGGCAAGAUAUUGACAUAGCUGA
mir-72-3p_mut2	AGCUUCGUCAUAUUCUGCCACG

## Sheet: Table S3
Table S3. Samples used for deep sequencing.
sample	strain	stage	experiment	genotype	total reads	percent mapped reads	mapped reads	percent miRNA reads (among mapped reads)	percent spike-in reads (among mapped reads)
sKM202	MCJ275	young adult	experiment 1	alg-2(cdb155) II; alg-1(cdb153) X	17685671	97.7	17279095	62.1087	9.34121
sKM203	N2	young adult	experiment 1	wild type	17220905	98.16	16904667	53.0595	11.8011
sKM208	N2	L4	experiment 1	wild type	13397595	98.52	13198983	53.6286	8.84591
sKM209	MCJ275	L4	experiment 1	alg-2(cdb155) II; alg-1(cdb153) X	14567846	98.63	14368485	54.0975	9.10507
sKM210	N2	mixed embryos	experiment 1	wild type	21694014	98.29	21322856	72.9794	8.95456
sKM211	MCJ275	mixed embryos	experiment 1	alg-2(cdb155) II; alg-1(cdb153) X	20995080	98.18	20613417	74.2342	9.37699
sKM218	N2	young adult	experiment 1	wild type	16364600	97.85	16012869	44.5965	13.5636
sKM219	MCJ275	young adult	experiment 1	alg-2(cdb155) II; alg-1(cdb153) X	19511371	97.38	19000129	43.8843	11.5164
sKM222	N2	young adult	experiment 1	wild type	18490442	97.69	18063082	49.9883	13.2808
sKM223	MCJ275	young adult	experiment 1	alg-2(cdb155) II; alg-1(cdb153) X	17678603	97.74	17279433	47.3767	11.2914
sKM224	N2	young adult	experiment 1	wild type	21237760	98.12	20838649	55.2749	10.9841
sKM225	MCJ275	young adult	experiment 1	alg-2(cdb155) II; alg-1(cdb153) X	23892081	97.98	23408566	56.4853	13.3038
sKM226	N2	L4	experiment 1	wild type	17580573	98.6	17334911	54.0243	10.2919
sKM227	MCJ275	L4	experiment 1	alg-2(cdb155) II; alg-1(cdb153) X	16129095	98.27	15850328	56.0167	11.9258
sKM228	N2	L4	experiment 1	wild type	18763653	98.47	18477202	58.8802	11.6684
sKM229	MCJ275	L4	experiment 1	alg-2(cdb155) II; alg-1(cdb153) X	15792812	98.63	15576540	61.3343	10.5398
sKM238	N2	mixed embryos	experiment 1	wild type	17294599	98.58	17049499	77.2258	7.7711
sKM239	MCJ275	mixed embryos	experiment 1	alg-2(cdb155) II; alg-1(cdb153) X	16829267	98.56	16587085	76.3724	10.8045
sKM240	N2	mixed embryos	experiment 1	wild type	18122630	98.5	17851660	78.951	6.62166
sKM241	MCJ275	mixed embryos	experiment 1	alg-2(cdb155) II; alg-1(cdb153) X	16160537	97.55	15764719	77.4237	7.84596
sKM242	N2	mixed embryos	experiment 1	wild type	16500735	98.28	16216764	73.2693	9.15718
sKM243	MCJ275	mixed embryos	experiment 1	alg-2(cdb155) II; alg-1(cdb153) X	16062557	97.97	15736860	72.9624	10.3658
sKM283	N2	young adult	experiment 2	wild type	16117269	97.61	15731316	68.7817	9.46715
sKM284	MCJ275	young adult	experiment 2	alg-2(cdb155) II; alg-1(cdb153) X	13461052	97.56	13132338	63.1888	8.97141
sKM285	MCJ350	young adult	experiment 2	Y47H10A.5(cdb188) I	31997951	96.87	30997085	67.996	8.76332
sKM286	MCJ352	young adult	experiment 2	Y47H10A.5(cdb190) I; alg-2(cdb155) II; alg-1(cdb153) X	17130165	97.57	16714179	64.9842	9.32203
sKM287	N2	young adult	experiment 2	wild type	14153197	96.97	13725013	65.0187	8.18052
sKM288	MCJ275	young adult	experiment 2	alg-2(cdb155) II; alg-1(cdb153) X	16339622	96.42	15754692	65.6332	7.56281
sKM289	MCJ350	young adult	experiment 2	Y47H10A.5(cdb188) I	14602852	96.92	14153216	64.9114	8.45474
sKM290	MCJ352	young adult	experiment 2	Y47H10A.5(cdb190) I; alg-2(cdb155) II; alg-1(cdb153) X	16750220	96.56	16173253	64.4259	7.59592
sKM291	CZ9907	young adult	experiment 2	ebax-1(tm2321) IV	14571478	96.77	14101354	72.2711	4.31602
sKM292	MCJ354	young adult	experiment 2	alg-2(cdb155) II; ebax-1(tm2321) IV; alg-1(cdb153) X	14188636	96.05	13628751	70.6176	5.80658
sKM293	CZ9907	young adult	experiment 2	ebax-1(tm2321) IV	14885387	97.37	14494138	73.4783	4.7311
sKM294	MCJ354	young adult	experiment 2	alg-2(cdb155) II; ebax-1(tm2321) IV; alg-1(cdb153) X	16962780	97.07	16465244	71.9542	4.88268
sKM295	N2	young adult	experiment 2	wild type	19610957	97.78	19175120	67.8068	7.34347
sKM296	MCJ275	young adult	experiment 2	alg-2(cdb155) II; alg-1(cdb153) X	14117845	97.91	13823154	67.9456	8.5127
sKM297	MCJ350	young adult	experiment 2	Y47H10A.5(cdb188) I	16680664	97.73	16301842	66.7393	8.62982
sKM298	MCJ352	young adult	experiment 2	Y47H10A.5(cdb190) I; alg-2(cdb155) II; alg-1(cdb153) X	15456418	97.49	15068219	65.3555	8.36698
sKM299	CZ9907	young adult	experiment 2	ebax-1(tm2321) IV	18088219	97.53	17642118	70.1715	7.47867
sKM300	MCJ354	young adult	experiment 2	alg-2(cdb155) II; ebax-1(tm2321) IV; alg-1(cdb153) X	14091241	97.32	13713553	69.1306	5.69214
sKM301	N2	young adult	experiment 2	wild type	14996111	97.42	14609237	71.7676	6.9048
sKM302	MCJ275	young adult	experiment 2	alg-2(cdb155) II; alg-1(cdb153) X	16894772	97.64	16496584	69.4249	5.95827
sKM303	MCJ350	young adult	experiment 2	Y47H10A.5(cdb188) I	13587614	97.5	13248511	69.4587	7.01106
sKM304	MCJ352	young adult	experiment 2	Y47H10A.5(cdb190) I; alg-2(cdb155) II; alg-1(cdb153) X	12202899	97.11	11850204	64.7403	7.06242
sKM305	CZ9907	young adult	experiment 2	ebax-1(tm2321) IV	17819665	97.1	17303653	72.8508	4.68008
sKM306	MCJ354	young adult	experiment 2	alg-2(cdb155) II; ebax-1(tm2321) IV; alg-1(cdb153) X	14330769	97.55	13979459	67.6118	6.06242
sKM361	N2	mixed embryos	experiment 3	wild type	5837907	97.36	5683496	84.5608	n/a
sKM362	MCJ277	mixed embryos	experiment 3	alg-1(cdb153) X	6427430	97.6	6273124	86.9412	n/a
sKM363	MCJ288	mixed embryos	experiment 3	alg-2(cdb155) II	6047769	97.35	5887701	85.5088	n/a
sKM364	N2	mixed embryos	experiment 3	wild type	7682184	97.46	7487004	88.11	n/a
sKM365	MCJ277	mixed embryos	experiment 3	alg-1(cdb153) X	7033751	97.56	6861912	83.6177	n/a
sKM366	MCJ288	mixed embryos	experiment 3	alg-2(cdb155) II	7261965	97.5	7080674	83.3975	n/a
sKM367	MCJ277	mixed embryos	experiment 3	alg-1(cdb153) X	8871365	97.79	8674968	78.0278	n/a
sKM368	MCJ288	mixed embryos	experiment 3	alg-2(cdb155) II	8382485	97.61	8181862	79.7857	n/a
sKM369	N2	mixed embryos	experiment 3	wild type	8461347	97.81	8275817	79.1097	n/a
sKM370	MCJ277	mixed embryos	experiment 3	alg-1(cdb153) X	6886588	97.82	6736443	78.0554	n/a
sKM371	MCJ288	mixed embryos	experiment 3	alg-2(cdb155) II	7248683	97.31	7053416	80.3206	n/a
sKM372	N2	mixed embryos	experiment 3	wild type	8466049	97.86	8284871	76.8111	n/a

## Sheet: Table S4
Table S4. Raw miRNA and spike-in reads for all samples.
miRNA	sKM202	sKM203	sKM208	sKM209	sKM210	sKM211	sKM218	sKM219	sKM222	sKM223	sKM224	sKM225	sKM226	sKM227	sKM228	sKM229	sKM238	sKM239	sKM240	sKM241	sKM242	sKM243	sKM283	sKM284	sKM285	sKM286	sKM287	sKM288	sKM289	sKM290	sKM291	sKM292	sKM293	sKM294	sKM295	sKM296	sKM297	sKM298	sKM299	sKM300	sKM301	sKM302	sKM303	sKM304	sKM305	sKM306
let-7_3p*	68	49.5	918.5	2159.5	6	13	48	62	45	80.5	91	194.5	933	2842.5	399	276.5	3	3	5	5	5	4.5	63	66	146.5	57	68	87	59	87.5	239	298	275.5	309.5	135	95	78	127	109	398	83	109	103	106	147	469.5
let-7_5p	113286	101344	79216.5	115084	571	420	84921	104047	130892	126004	136902	195668	125117	136270	138693	100874	709	434	721	582	486	485.5	107134	95756	204494	107308	80665	98936	79866	101480	120071	125174	127624	138928	133792	128162	144406	109419	133417	124571	100441	161803	89448	85570	142291	141918
lin-4_3p*	13.5	6	50	56	0	1	16	22	20	26	22	34	57	111.5	35.5	101	0	0	0	1	0	0	13.5	18	44	25	15	25	12	24	44	46	49	68	37	20	11	52	43	67	15	47	15	20	31	55
lin-4_5p	21087.5	18040	20775	26273	93	80	10479	13625	14515	13028	22811	31725	29704	31245.5	33458.5	27991	2162	1145	117	118	82	69	21011.5	19984	46945	28423	37239	41620	29038	37097	54341	39680	64874	53242	26846	18597	22105	24613	30988	50051	29182	35319	33022	33162	52274	26094
lsy-6_3p	238	111	136	183	576	742	54	105	116	127	147	209	207	240	210	208	651	569	689	648	710	563	153	175	364	185	129	192	129	137	97	106	119	129	199	136	127	253	97	101	138	303	131	165	103	115
lsy-6_5p*	1	0	4	1	0	0	0	0	0	0	0	0	0	0	0	0	1	0	0	0	3	1	0	1	0	2	0	0	0	0	0	0	0	0	0	0	0	0	0	0	0	0	7	7	0	0
mir-124_3p	68	43	43	63	104	107	35	50	44	46	47	79	63	78	89	67	96	89.5	108	100	114	77	24	48	32	49	41	32	27	65	53	33	47	49	34	35	25	44	22	53	24	43	67	50	37	20
mir-124_5p*	18	8	12	6	44	33	9	6	10	5	13	9	21	11	11	7	41	37.5	57	52	82	76	4	4	23	22	10	16	14	5	26	4	9	20	13	1	7	5	4	9	13	12	7	3	16	1
mir-137_3p	4293	3263	4516	5068	3526	4818	2331	2508	3382	3250	4119	5830	5810	5065	6764	6069	4040	3864	3013	3741	3677	2789	3401	2819	5926	4214	2896	3481	2998	3068	2929	2470	2774	3203	3751	3249	3850	3354	3058	2902	2904	4196	3620	2777	2945	2306
mir-137_5p*	2	1	3	0	8	3	2	0	1	0	0	2	8	1	4	0	7	8	15	13	16	14	0	0	5	5	0	3	0	2	0	2	1	3	2	3	1	0	2	3	3	0	5	1	0	0
mir-1817_3p*	0	3	0	0	0	0	0	0	0	1	0	0	1	0	0	0	0	0	0	0	0	0	0	2	0	0	0	0	0	0	0	0	0	0	0	0	0	0	0	1	2	0	0	0	0	0
mir-1817_5p	776	659	98	133	12	15	510	712	732	566	914	1058	56	105	30	14	13	6	11	11	5	4	653	553	1516	783	805	829	723	885	537	647	564	745	943	677	872	767	498	756	898	1101	966	692	758	411
mir-1819_3p	108	176	512	357	168	146	103	102	134	102	185	201	728	443	792	476	127	114	150	115	137	89	196	107	312	75	96	107	132	96	103	115	114	86	277	161	228	179	117	92	134	166	155	104	149	157
mir-1819_5p*	0	0	6	0	0	0	0	0	2	2	0	0	2	0	2	0	1	0	1	0	0	0	0	0	0	0	0	0	0	1	0	0	0	0	0	0	0	0	1	0	0	1	1	0	0	0
mir-1820_3p*	13	12	8	14	20.5	8	6	3	7	1	18	12	10.5	1	15	3	22.5	9.5	15	14	9	14	1	5	22	8	7	1	21	2	10	1	8	1	12	8	17	3	13.5	1	8	3	20	3	13	6
mir-1820_5p	11451	10859	9231	8460	16653.5	15115	5672	9284	9652	8842	15000	17726	11464.5	7885	12788	12440	11666.5	11450.5	15622	14854	11792	9591	9031	8766	19875	10201	5512	7628	5606	6096	4744	4835	6613	6610	11992	9900	13341	10303	10547.5	5272	5981	7698	7411	5645	5919	5457
mir-1821_3p	477	802	722	382	1059	579	389	227	737	369	1129	755	997	370	1287	615	1072	766	1579	824	1207	554	769	361	1246	399	465	351	450	220	552	239	575	303	919	525	922	480	614	280	653	395	701	287	455	251
mir-1821_5p*	3	0	2	9	5	20	1	1	3	6	4	8	6	3	4	10	6	17	28	28	15	17	4	3	0	0	10	3	6	1	2	3	6	1	2	3	1	3	0	1	6	2	5	4	1	0
mir-1822_3p	431	397	405	471	1386	1183	363	429	421	356	572	543	623	622	655	500	1222	960	1303	1024	1483	964	381	392	787	537	488	626	461	552	323	276	292	311	412	335	403	400	283	290	488	521	487	467	339	204
mir-1822_5p*	37	28	71	65	237	149	33	66	38	35	36	33	62	58	63	65	217	142	245	226	289	279	45	41	77	78	39	48	23	73	49	30	42	36	56	32	54	50	40	19	45	59	32	56	39	21
mir-1823_3p	14	2	0	1	53	57	3	6	1	1	2	2	2	1	5	2	47	35	42	45	47	35	0	0	3	0	0	0	1	1	0	3	3	4	0	0	1	0	3	0	0	0	2	0	10	9
mir-1823_5p*	1	0	0	0	4	0	0	0	0	0	0	0	0	0	0	0	1	0	1	1	0	0	0	0	0	0	0	0	0	0	0	0	0	0	0	0	0	0	0	0	0	0	0	0	0	0
mir-1829a_3p*	896	813	524	581	1139	1170	818	799	854.5	882	997	1275	663	630	813	721	1051	848	1052	864	705	874	1190	915	2125	1223	1347	1575	1351	1420	778	1013	897	1211	1129	864	1015	990	780	922	1642	1452	1359	1112	1101	532
mir-1829a_5p	783	1487	1092	589	1279	365	1635	737	1620.5	842	2151	1120	1612	647	2115	522	1145	378	1082	339	991	364	2496	1050	4880	1007	1776	1095	2242	999	1348	696	1475	853	3027	1190	2315	1039	1750	793	2337	1350	1818	835	1788	694
mir-1829b_3p*	528	383	254	271	113	75	1134	1178	784	993	487	837	224	194	253	139	118	78	120	87	79	111	1728	1109	3010	1289	1492	1683	1557	1591	1089	1313	1148	1836	2477	1256	1798	2170	1297	1868	1922	1451	1090	1274	903	1887
mir-1829b_5p	81	111	47	50	82	82	173	189	187	169	133	125	78	31	38	41	96	67	54	33	81	61	140	99	242	167	163	141	151	198	49	75	83	94	187	103	192	121	129	94	123	111	209	110	101	57
mir-1829c_3p*	515	384	232	278	106	80	1190	1196	816	1082	485	876	219	191	216	127	123	64	122	81	89	101	1850	1117	3201	1331	1592	1795	1643	1624	1185	1333	1143	1859	2422	1277	1758	2230	1288	1879	2066	1511	1178	1322	868	1892
mir-1829c_5p	433	478	202	258	230	261	707	673	643	778	617	648	242	194	266	244	279	246	238	231	179	245	658	419	1163	632	615	779	620	757	251	436	350	574	611	497	593	380	391	451	564	648	852	506	483	271
mir-1830_3p	98	97	394	414	109	94	108	88	106	135	133	176	500	430	519	499	91	81	123	146	109	115	124	118	250	149	73	150	82	148	57	87	63	123	192	166	145	182	104	116	159	141	135	102	93	146
mir-1830_5p*	4	3	11	12	5	2	6	0	11	2	7	4	18	22	24	25	3	2	8	4	12	7	8	3	7	9	9	14	7	4	5	1	4	10	11	4	1	4	9	4	4	15	7	5	7	1
mir-1832a_3p	14	15	19	7	146	103	4	4	13	3	10	12	11	9	19	5	93	61	143	84	137	81	15	7	20	1	14	8	11	12	13	8	3	8	43	12	26	11	21	4	15	3	11	5	13	7
mir-1832a_5p*	52	33	28	15	297	295	17	14	14	8	15	35	31	38	37	28	276	255	292	319	364	270	13	17	29	12	25	10	10	16	9	8	4	13	19	8	6	14	22	15	6	12	13	22	31	7
mir-1832b_3p	3	2	1	2	10	10	0	0	1	1	0	4	1	0	4	3	6	12	9	15	11	9	5	0	0	6	1	0	2	1	1	1	0	1	3	0	0	1	2	0	0	1	1	4	11	5
mir-1832b_5p*	1	0	2	0	11	12	0	0	0	0	0	1	0	1	3	1	8	4	16	5	7	17	0	0	1	0	3	0	0	0	3	0	4	1	2	1	0	2	4	3	3	13	0	1	0	0
mir-1_3p	1374619	1231784	1138182	1404216	968762	1014404	1011914	1039493	1342180	1327563	1855207	2155652	1644871	1667496	1955686	1718857	976111	912857	1057600	941621	910884	788886	1298538	975449	2368831	1031204	708925	968592	791736	787550	762824	949660	956842	1190031	1681574	1459511	1573625	1081234	1452465	855979	854985	1264683	1111857	661518	1167642	920033
mir-1_5p*	688	870	844	465	1219	781	559	351	737	416	1175	871	866	468	1079	499	1340	770	2344	1402	1899	1574	1398	645	2247	625	1112	771	1139	626	1585	701	1573	899	2152	679	1178	737	1543	718	1457	809	1028	576	1338	949
mir-2208a_3p*	1	0	0	0	0	0	0	0	0	0	0	0	0	0	1	0	0	0	0	0	0	0	0	0	0	0	0	0	0	0	0	0	0	0	0	0	0	1	0	0	0	0	0	0	0	0
mir-2208a_5p	25	20	0	4	69	83	13	10	11	7	14	14	4	3	9	7	57	40	64	55	46	56	21	17	54	15	12	19	11	18	10	12	4	17	29	10	4	13	17	7	13	13	8	2	14	31
mir-2208b_3p	15	39	15	14	4	8	20	10	26	27	21	33	24	23	26	23	9	15	5	8	1	9	37	31	81	29	46	49	15	35	32	31	38	50	44	25	61	42	33	26	49	59	34	34	34	31
mir-2208b_5p	27	62	27	32	40	17	23	26	40	33	58	85	36	24	33	54	31	33	21	22	17	11	68	54	135	75	87	83	63	85	80	68	73	72	116	72	49	81	48	50	78	71	86	83	76	81
mir-2209a_3p	67	102	26	28	124	140	60	75	57	57	75	83	39	25	20	25	108	100	125	84	105	98	121	58	160	55	40	54	59	54	28	42	12	60	113	58	59	56	77	31	74	42	53	19	86	60
mir-2209a_5p*	2	1	0	0	0	0	0	0	0	0	0	0	0	0	0	0	1	0	0	0	0	0	0	0	2	0	1	1	0	6	0	0	1	0	0	0	5	0	0	0	0	0	0	0	5	0
mir-2209b_3p	0	0	1	0	4	1	1	0	0	0	0	0	0	0	0	0	2	3	1	2	3	2	0	1	2	0	0	0	0	0	0	0	1	0	0	0	0	4	0	0	0	5	7	0	0	0
mir-2209b_5p*	1	0	1	0	1	0	0	0	0	1	0	0	1	0	0	1	0	0	0	0	0	0	0	0	3	0	0	0	1	0	1	0	0	0	0	0	0	0	1	0	0	0	0	0	0	0
mir-2209c_3p	6	12	0	2	6	4	0	6	5	0	9	13	4	3	1	2	14	4	4	1	7	0	1	0	4	1	4	8	2	7	4	5	4	0	0	0	5	3	2	2	1	9	3	2	8	8
mir-2209c_5p*	0	0	0	1	0	0	0	3	0	0	0	0	0	0	0	0	0	0	0	5	0	0	0	0	0	0	0	0	0	0	0	0	0	0	0	0	0	0	0	0	0	0	0	0	0	0
mir-2210_3p	361	347	226	302	0	3	287	317	369	423	524	695	266	381	420	393	34	32	8	6	3	5	641	674	1180	842	435	449	404	598	349	371	299	390	816	676	597	793	211	353	605	683	441	460	160	412
mir-2210_5p*	5	15	8	0	0	0	6	2	5	3	6	2	6	6	1	2	0	0	0	0	0	0	5	4	15	5	2	6	12	4	4	8	5	3	0	0	10	4	1	4	11	7	13	0	4	0
mir-2218a_3p	3	2	2	2	4	1	2	0	2	0	1	0	4	4	1	0	14	1	4	2	7	1	1	0	0	0	3	1	2	1	0	0	4	0	3	0	6	1	0	1	0	0	1	0	0	0
mir-2218a_5p*	0	0	0	0	0	0	0	0	1	0	0	1	0	0	0	0	0	0	0	0	0	0	0	0	3	0	0	0	0	0	0	0	1	0	0	0	0	0	0	0	0	0	0	0	0	0
mir-2218b_3p	7	3	2	1	16	11	3	0	3	0	3	7	1	3	4	1	14	5	30	13	11	12	0	0	4	8	1	0	2	2	1	0	3	0	7	0	0	0	0	3	4	3	5	7	0	1
mir-2218b_5p*	0	0	0	0	0	1	0	0	0	0	0	0	2	0	0	0	0	0	2	2	1	0	0	0	0	0	0	0	2	0	0	0	0	0	0	0	0	0	0	0	0	0	0	0	0	0
mir-2221_3p	6	0	3	0	0	0	6	6	3	4	1	3	5	13	6	9	0	2	0	0	0	1	2	3	26	13	11	11	0	7	2	11	4	7	3	13	0	7	8	7	0	2	11	3	3	9
mir-2221_5p*	0	0	6	4	0	0	0	0	2	2	1	1	5	6	10	3	0	0	0	0	1	0	0	1	1	2	1	0	0	1	0	0	0	2	0	1	8	0	1	0	5	0	3	0	0	5
mir-228_3p*	975	528	776	1002	1148	2261	318	375	538	492	783	996	944	944	1057	1293	1509	3155	2163	4287	2557	5194	494	467	881	686	514	590	375	552	639	525	818	699	574	475	600	578	455	662	479	598	521	558	477	491
mir-228_5p	142248	114357	234535	235716	128764	136646	88040	124071	115289	103835	150350	188056	320298	309980	337532	298938	134789	142583	131622	124033	144028	100378	112610	89403	228639	107674	65305	75721	64863	67517	108730	79655	120988	101142	139010	114712	137668	105108	146163	96765	74997	93485	94483	62123	103747	129148
mir-229_3p*	6019	5490	6815	7080	9002	8568	4652	5289	5778	5807	6057	8217	7894	7379	8660	7271	8478	7524	8586	7883	10054	9395	5425	4882	10607	5291	4373	5410	4405	5622	3686	3863	3825	4648	6348	5350	6245	5159	5171	3562	5153	5801	4782	3565	4464	4119
mir-229_5p	20085	12743	12220	15543	9840	10883	10281	15696	11769	13263	16866	20914	14663	20927	14940	15719	10098	10290	9522	9384	9203	9680	10281	10903	22332	14565	12233	18124	11321	14095	8311	10838	10746	13356	12945	11420	13210	11037	10249	11141	10383	14745	14555	13486	12342	6933
mir-230_3p	2479	4546	18686	10622	165	125	3535	3016	5952	3365	6448	6374	22412	10510	32159	16014	265	114	178	127	168	89	8444	5900	15977	5274	6621	5932	7035	5938	36778	20114	37613	22190	9737	6829	8289	6805	35403	19040	8207	6406	6368	4324	29439	22863
mir-230_5p	873	579	1852	3192	10	23	400	746	594	1165	802	2221	2358	3238	2705	5529	29	39	15	17	8	21	833	1267	1842	1436	757	1889	911	1468	860	1302	911	1686	1073	1707	1068	1584	704	1204	856	2081	992	1396	711	1355
mir-231_3p	250	176	209	217	1237.5	1237	132.5	128.5	167	126	201	218	289	281	300	272	1363	1154	1278	1030.5	1324	1064	105	95	259	137	166	158	157	181	216	158	249	153	141	103	178	93	221	177	148	133	239	139	252	80
mir-231_5p*	932	410	268	410	1421.5	2342	229.5	217.5	242	288	468	568	307	466	306	383	1574	2548	2141	3467.5	2321	4366	339	296	498	370	141	338	183	223	147	256	228	317	287	330	236	258	398	298	121	247	175	151	252	218
mir-232_3p	98	86	94	101	117.5	119	64	66	63	69	125.5	144	85	103	83	100	114	110.5	143.5	115.5	137	92.5	54	71	103	44	78	80	68	95	63	68	140	80	122	39	66	90	52	99	76	137	105	75	83	26
mir-232_5p*	110	59	76	104	206.5	166	35	35	31	34	83.5	64	111	115	126	119	185	154.5	301.5	298.5	271	243.5	31	38	66	43	45	52	64	62	86	53	81	75	47	41	35	27	52	45	44	82	76	44	65	34
mir-233_3p	1519	921	1256	1467	3351	3234	793	1112	921	973	1412	1624	1713	1449	1825	1459	3322	3354	3683	3412	3419	2650	984	924	2434	1224	1637	1701	1465	1693	2264	2135	3056	2783	1320	970	1151	1034	1574	2786	1404	1842	1920	1483	2872	1072
mir-233_5p*	92	29	43	45	165	410	27	25	23	41	34	68	40	51	66	71	154	300	250	409	155	349	44	40	65	52	66	65	56	59	83	73	76	87	65	33	34	68	40	62	76	69	44	81	69	36
mir-235_3p	41953	31828	16250	10658	13785	13448.5	27678	35034	39558	41042	44987	71250	27460	14531	50543	45973	10133	9346.5	9390	11055	11267	7674	69070	70554.5	135825	95473	66847	86221.5	63867	74833	116046	93650	127786	116922	103503	69535	68032	91991	112691	101986	68001	82977	57617	63104	104999	104757
mir-235_5p*	31	19	8	8	42	66.5	9	19	18	41	37	41	14	10	38	32	32	77.5	49	74	45	48	20	19.5	31	8	25	19.5	12	30	24	20	49	17	31	11	36	23	12	32	27	26	49	28	10	11
mir-236_3p	1466	1551	1476	1319	1653	1929	791	951	1179	1037	2122	2275	1881	1024	1862	1757	1568	1246	1691	1521.5	1546	1153	1094	899	1847	1202	1110	1323	1056	1278	837	780	1102	976	1190	873	1483	908	1023	810	954	1077	1994	947	1081	394
mir-236_5p*	87	62	53	19	203	167	27	22	66	29	102	106	68	14	43	32	240	178	469	441.5	412	475	80	28	134	23	32	55	39	51	81	38	91	45	55	36	54	26	37	23	65	30	77	28	41	21
mir-237	30116	35201	44456	53911	232	163	26066	28344	34050	31027	59895	60238	69671	76544	59849	54109	1235	730	267	216	185	167	41464	29445	87784	47211	28717	29337	29451	25549	45613	33587	47247	40072	67345	34814	47211	39599	66650	38012	33411	37355	38491	23449	53488	42551
mir-237_3p*	80	97	211	1106	2	4	128	219	172	447	234	399	299	1249	262	474	5	12	5	3	5	5	205	333	339	367	132	235	148	261	276	544	220	697	345	453	233	408	288	524	169	349	179	264	257	715
mir-238_3p	196878	177566	122736	120996	10821	11123	109519	121510	160413	136856	218633	290065	148965	111726	168699	175867	14865	12084	12556	11598	9482	7861	292706	225616	506759	325111	269191	334772	251563	315613	349402	287662	339020	343475	352080	229094	236763	287556	306572	253832	323764	316734	260022	254782	332915	233023
mir-238_5p*	215	238	133	106	10	14	110	118	196	138	238	256	75	60	86	128	9	9	9	10	13	13	96	117	206	195	96	120	121	195	87	79	124	139	149	97	221	125	127	115	78	156	138	128	124	89
mir-239a_3p*	2153	1842	486	464	36	39	378	403	963	394	2290	1834	374	264	378	390	75	78	116	123	71	71	968	682	1328	793	849	903	557	886	1808	917	2553	1358	922	783	963	908	1597	1418	978	878	1174	883	1801	1039
mir-239a_5p	298	291	149	134	11	14	149	213	234	208	351	402	178	141	110	171	34	15	27	27	6	10	167	184	276	227	210	188	143	249	175	184	374	238	175	165	259	151	240	245	131	218	385	203	357	79
mir-239b_3p*	0	3	0	0	0	0	1	0	0	0	0	0	0	0	0	1	0	0	0	0	0	0	0	0	0	0	0	0	0	0	0	0	1	0	0	0	0	0	0	0	0	1	0	0	0	0
mir-239b_5p	38	32	14	17	1	0	10	26	21	15	30	35	42	11	19	22	7	2	2	0	0	0	15	23	40	22	39	29	15	30	30	31	78	34	11	18	49	16	66	40	8	21	59	34	37	21
mir-240_3p	4310	3736	1538.5	1822	82.5	98	2925	3532.5	3741	3415	5248	5838.5	1482.5	1921	1295.5	1002	79	57	85	101	78.5	92	4861	3799.5	10152	5433	7032	7905	6804.5	6602.5	9472.5	7428	9551.5	9350.5	8004	4189.5	4228.5	5051.5	5802.5	7043.5	7277	7273.5	6871.5	6160	9188	6212.5
mir-240_5p*	3285	2159	2181.5	3185	35.5	51	903	1424.5	1491	1308	3013	3536.5	1854.5	2572	1091.5	893	67	58	34	51	65.5	75	1125	1091.5	2216	1000	818	1171	727.5	1025.5	1306.5	1162	1476.5	1448.5	1736	1477.5	1918.5	1523.5	1544.5	1405.5	1043	1443.5	1203.5	959	1126	1650.5
mir-241_3p*	1748	1732	2693	3526	31	25	1654	1748	2424	2444	2494	3671	3378	3262	3261	3282	18	19	23	17	15	15	2768	2418	5338	3732	2547	3317	2667	3422	3360	2880	3378	3357	3662	2768	3088	3431	2769	3049	3463	3861	3308	2816	2906	2913
mir-241_5p	16832	15682	21822	22252	135	113	11147	10407	16669	13570	24950	28899	29204	19762	31048	30750	179	101	152	117	112	86	20227	16300	41042	18606	15019	18305	18176	17047	19705	16970	20555	19354	27067	22485	22445	20312	21206	15334	19929	22213	21780	12317	19197	18588
mir-242_3p*	0	0	0	1	0.5	5	0	0	0	0	2	2	1	3	0	0	1	1.5	0	1	3	1	0	6	0	0	0	0	3	0	0	1	0	0	0	0	0	0	0	1	0	0	0	1	0	1
mir-242_5p	976	706	933	1247	1586.5	1810	443	593	650	687	972	1342	1364	1481	1110	1267	1312	1200.5	1491	1470	1556	1244	857	709	1894	1208	1341	1359	1143	1310	2571	1526	2290	1471	1136	771	850	1169	973	1864	1177	1848	826	1281	1982	1430
mir-243_3p	2280	3747	4311.5	2828	1731	896	2012	1006	3858	1486	4275	3278	5259	2939	6465	3360.5	1087	712	1266	813	943	690	4983	1914	8299	2303.5	2869	1688.5	2762	1489	2929	1478	3319	1800	7177	2643	4745	2958	5526.5	1778	3441	2078	3046	1524	3801	2478
mir-243_5p	48	47	46.5	37	24	10	26	47	48	40	39	70	68	25	51	58.5	13	1	9	4	14	2	64	39	92	86.5	81	111.5	48	79	64	71	94	101	94	71	74	76	65.5	87	60	68	103	79	97	51
mir-244_3p*	12	21	8	25	10	59	3	8	6	12	30	28	20	24	3	16	37	57	46	101	53	87	4	8	10	30	7	27	10	19	9	23	18	27	26	22	3	20	2	16	0	22	23	9	2	0
mir-244_5p	556	562	1497	1561	3784	4090	313	594	553	681	790	1350	1971	1372	1715	2453	3038	2742	3940	4496	3618	2709	521	652	1060	819	693	848	505	968	1070	1037	1982	1381	686	677	1032	711	1443	1683	480	894	1256	808	1425	801
mir-245_3p	3881	3034	3522	4626	2069	2723	2897	2921	3770	3850	4289	4905	5587	6473	4494	4688	2597	2502	2343	2592	3592	2310	3014	2616	5196	4113	2639	3418	2737	2904	3155	1941	3128	2420	4257	2990	3885	3211	3147	2853	2722	3689	3889	2841	3087	2202
mir-245_5p*	1	1	4	3	2	2	1	3	0	2	3	1	3	3	1	2	5	9	4	3	9	4	0	0	0	0	1	0	1	1	1	0	0	0	0	0	0	1	0	2	0	2	0	2	1	0
mir-246_3p	48777	46271	5723	7243	220	265	34803	36468	47206	39217	64841	58834	5939	8390	4450	3641	409	346	353	271	269	240	50720	37990	98414	45788	37666	42724	40372	39701	44041	38129	46464	51585	61875	40690	51004	43149	65183	41031	44119	44686	44797	32109	64958	38680
mir-246_5p*	574	548	269	389	5	1	411	618	491	543	674	1138	148	210	120	109	6	5	2	4	2	5	1117	866	2036	1101	962	1380	789	1338	1234	1209	1430	1595	1339	1211	1098	1382	1271	1036	1466	1498	1053	1160	1060	1075
mir-247_3p	40	72	1111	653	142	86	66	51	106	52	113	112	1645	500	2374	1427	288	129	115	83	83	56	238	124	350	127	256	154	177	158	2055	1033	2584	1371	235	90	140	114	1294	1214	231	128	265	129	2032	667
mir-247_5p*	1	0	0	0	0	0	1	0	2	0	0	0	1	0	0	0	0	0	0	0	0	0	2	0	2	0	0	2	0	0	1	0	0	1	0	0	0	0	1	0	0	0	3	3	0	0
mir-248_3p	10871	8877	6971.5	7277	1733	1869	5292	5606	6664	5662.5	10981	12739	8366.5	7647	8503	8075	5441	4219	1951	2123	2144	1618	9626	7384	18191	9029	5792	6877	6353	6369	5634	4339	6278	5746	11582	7279	9676	7962	10184	4208	6489	6986	7247	4993	7281	5464
mir-248_5p*	0	0	0.5	3	0	0	1	0	0	1.5	1	0	1.5	1	0	0	0	0	0	0	0	0	0	1	0	0	0	0	0	3	0	0	0	0	0	0	0	0	0	0	0	0	0	0	0	0
mir-249_3p	998	536	424	567	115	189	286	404	379	422	658	786	643	700	811	557	197	251	166	150	209	122	571	442	984	554	357	516	385	497	334	315	411	399	599	514	668	569	418	443	373	607	411	435	351	305
mir-249_5p*	0	0	0	0	0	0	0	0	0	0	1	0	1	0	1	0	0	0	0	0	0	0	0	0	0	0	2	0	0	0	0	0	0	0	0	0	0	0	0	0	0	0	0	1	3	0
mir-250_3p	5643	6248	3269	4188	1649	1893	5359	9176	7380	6145.5	8304	7757	4440.5	5164	3879	4284	2317	1981	1525	1424	2083	1871	5467	4335	10100	6156	4876	5359	4774	5478	4771	4451	5488	5820	5915	4149	8165	4106	5907	5549	4850	5614	7566	4309	6160	2944
mir-250_5p*	3174	2678	1850	1867	1208	2118	3318	5740	4242	3945.5	3710	4285	1606.5	1486	1678	1749	709	1311	904	1528	675	1226	7177	5447	12404	7533	6363	7157	5517	8071	5123	6421	4991	7433	7649	4644	5350	7924	6028	5829	6955	6650	5008	5548	5191	5879
mir-251_3p*	0	0	0	0	0	0.5	0	0	0	0	0	0	0	0	0	0	0	0	0.5	2	2.5	3	0	0	0	0	0	0	0	0	0	0	0	0	0	0	0	0	0	0	0	0	0	0	0	0
mir-251_5p	83	42	76	55	189	195.5	37	46	54	67	96	125	76	76	77	76	143	123	212.5	190	179.5	147	20	46	99	75	52	44	43	74	69	88	90	103	72	39	92	54	56	69	42	63	82	51	117	35
mir-252_3p*	25	23	7	10	34.5	52	8	17	12	14	13	38	14	12	13	15	30	30	56	70	38	50	35	33	49	40	57	70	29	40	52	35	77	62	28	30	32	42	26	34	33	44	32	37	43	34
mir-252_5p	3709	2564	1616	1950	2124.5	2440	2402	2683	2985	3034	3270	4389	2715	2137	2837	2583	1622	1649	1784	1997	2058	1529	4256	3487	8257	4794	5202	6548	4926	5790	4282	4427	5064	5558	4436	3819	4030	4404	3937	4346	4781	6095	4863	5130	5499	2813
mir-253_3p	1461	1459	2584	2394	1293	1572	2044	3523	2257	2454	2509	3127	2781	2864	2365	2091	1516	2010	927	1306	1592	1307	3102	3596	7914	3341	2451	2858	3484	4588	6087	6058	5029	5383	4608	4320	4067	3887	37147	3616	2759	3988	2411	1661	25061	4532
mir-253_5p*	82	75	32	63	9	4	72	92	66	84	85	77	28	67	69	39	12	9	7	6	6	4	112	87	239	117	94	109	105	81	68	62	46	140	183	74	104	131	125	51	142	126	57	70	66	80
mir-254_3p	2071	2183	2905	2332	3390	3127	1144	1941	1988	1480	3182	3305	3680	2397	3797	3132	3256	3064	3562	3471	3505	2525	1668	1262	3742	1613	1617	1532	1448	1471	1269	993	1454	1290	2431	1599	2033	1871	1346	1006	1644	1980	1637	1290	1340	1130
mir-254_5p*	1	1	2	1	1	4	1	1	2	7	1	4	6	8	0	4	1	5	3	3	5	7	0	0	0	5	5	1	2	1	0	0	0	1	0	0	8	2	0	1	0	0	1	2	0	0
mir-255_3p	90	78	80	92	119	167	35.5	62	60	66	109	110	124	69	96	122	106	102	157	138	111	101	30	53	42	63	52	56	24	43	53	29	100	61	41	24	74	37	48	67	42	54	72	45	81	29
mir-255_5p*	24	13	11	19	21	26	17.5	8	9	10	18	10	13	13	10	14	28	43	71	75	86	96	15	18	11	6	5	9	2	6	8	8	11	5	20	7	9	17	8	13	0	4	5	2	5	10
mir-259_3p*	220	347	133	119	251	210	254	169	378	210	489	384	164	103	178	114	187	170.5	295.5	315	248	178	547	303	854	338	421	325	371	232	671	322	742	440	684	391	470	368	655	385	561	383	424	300	588	486
mir-259_5p	1237	906	341	485	574	639	582	738	718	787	1304	1510	495	644	658	546	516	520.5	563.5	578	562	427	866	768	1683	1069	1098	1532	1093	1200	1227	1024	1517	1457	1075	704	1018	885	847	1238	1180	1662	1361	1214	1460	591
mir-2953_3p	60	147	225	110	21	6	56	33	123	51	206	152	344	90	512	174	10	6	15	6	13	4	143	29	272	44	123	83	94	64	161	31	151	34	247	60	154	90	189	47	178	98	150	52	157	28
mir-2953_5p*	0	0	2	6	0	0	1	1	0	0	0	2	4	1	8	2	0	0	0	0	0	0	5	0	3	6	0	1	0	3	0	2	0	1	0	1	3	0	0	0	0	0	2	3	0	0
mir-2_3p	3049	2713	1782	1896	4492	5199.5	1689	2709	2472	2379.5	3751	4546	2484	1875	2692.5	2575	3387	3335.5	3698.5	3601	3301.5	3097	2378	2356	5065	3020	3283	3659	2493	3770	3392	3025	4285	3944	2412	1956	2712	2315	2663	3233	2789	3574	4175	3232	3549	1554
mir-2_5p*	98	42	37	46	132	202.5	24	55	17	67.5	27	49	62	50	44.5	77	231	213.5	319.5	302	273.5	366	19	58	61	66	37	42	31	53	34	43	30	51	20	15	33	27	40	57	45	46	51	49	41	22
mir-34_3p	684	478	128	152	10	22	112	139	249	173	703	497	172	228	182	196	29	30	30	40	34	15	153	105	238	168	188	245	157	229	225	157	276	189	269	175	177	201	158	216	227	242	259	194	243	88
mir-34_5p*	8242	3479	1563	1837	126	116	1788	2615	2288	1945	4379	3833	1858	2258	2234	1787	1063	608	164	131	175	107	2285	1891	4869	2316	3275	3861	2980	3832	6792	6961	8486	8582	1950	1872	2083	1545	5111	6904	2709	3499	2798	2815	9794	2594
mir-355_3p*	3	5	10.5	6.5	0	1	4	5.5	0	4	3	0	7	1	3	2	1	0	2	0.5	0	0.5	7	0	1	2	1.5	1	0	0	0.5	5.5	1	0	2	3	3	1	0	1	0	2	0.5	0	2.5	4
mir-355_5p	5819	5855	9645.5	7409.5	2886	3252	4471	8463.5	4191	5118	5701	7197	4518	3755	3135	3351	3575	3095	2747	2604.5	1843	1688.5	8948	5406	12974	6526	5046.5	7457	4209	5975	5128.5	5110.5	6466	6887	7873	6648	8929	7619	9433	7430	5976	6097	8677.5	5923	7307.5	5018
mir-356b_3p	833	594	519	615	938	1017	462	585	586	599	871	1105	644	579	886	684	811	737	967	948	896.5	596	1026	896	2303	1228	1257	1634	1317	1493	1300	1198	1535	1523	1332	850	1007	1034	897	1336	1509	1611	1472	1436	1407	708
mir-356b_5p*	2	0	2	2	5	2	0	0	0	1	4	1	1	1	2	3	0	2	1	5	3.5	3	0	2	2	0	5	0	0	0	0	2	4	0	2	0	3	3	2	1	0	0	1	6	5	13
mir-357_3p	221	328	424	421	11	11	225	231	334	269	448	469	399	365	352	316	13	11	25	21	9	3	334	295	571	301	401	497	353	404	629	398	761	620	328	265	402	308	440	597	430	512	724	418	728	314
mir-357_5p*	0	0	12	28	0	0	0	0	0	0	0	1	12	30	10	14	0	0	0	0	0	0	2	0	1	0	0	0	0	0	1	0	0	0	2	0	0	0	1	7	0	2	0	0	0	0
mir-358_3p	43	38	60.5	76	0	0	50	50.5	55	51	71	47	75.5	87	35	30	0	0	0	0	1	1	50	23	72	31	31	35	55	35	40	19	49	39	45	46	67	44	42	31.5	47.5	32	98.5	44	38	20
mir-358_5p*	55	62	95.5	65	3	0	41	24.5	52	44	77	81	84.5	80	91	36	2	4	3	2	3	3	90	44	198	61	157	76	130	78	130	76	192	121	218	36	85	95	85	77.5	169.5	78	101.5	73	135	52
mir-35_3p	637324	381487	17620	20142	3635083	3.14836e+06	296688	243176	259171	163609	283420	158238	23439	22838	25544	17045	2895638	2702087	3091463	2.34984e+06	2348234	2.42505e+06	347761	179659	755630	279114	247519	205839	306502	257835	156567	231291	153846	278151	370033	187475	262196	195062	593990	158803	299776	195185	159370	124811	518953	178425
mir-35_5p*	155.5	92	2	9	564	669.5	141	178	103	124	76	66	8	3	2	4	529	634	323	467.5	340	566.5	70	91	98	92	91	107	92	118	44	94	38	115	72	53	53	65	88	68	54	75	57	119	139	65
mir-360_3p*	2	0	2	1	5	3	1	0	3	0	4	3	8	2	4	5	9	10	10	9	13	12	1	0	1	0	4	4	8	2	3	3	5	8	2	4	0	0	2	12	0	0	8	4	7	0
mir-360_5p	39	31	50	43	14	46	26	24	30	26	45	63	68	13	68	53	10	16	26	36	21	18	24	27	42	26	36	13	16	38	21	38	50	37	34	22	32	35	34	34	12	15	68	33	29	17
mir-36_3p	56866	39525	2202	1958	372187	342218	32839	33486	31034	19245	30539	16953	2456	1570	2317	1931	314820	250826	331602	262964	230639	233189	37051	18805	79838	29775	48080	31387	42928	43681	22793	32487	25982	40119	32526	15056	28896	15974	58204	23222	35334	23996	36555	18896	75239	11033
mir-36_5p*	475	429	28	32	724	945.5	326	396	303	240	422	386	19	30	21	32	881	1050.5	953.5	1381.5	1163	1746	446	328	870	411	386	407	394	505	205	407	174	483	594	258	390	391	576	260	471	383	270	304	500	324
mir-37_3p	445766	245308	12297	14664	2065815	2.15402e+06	193058	167696	159756	122045	184195	106826	16170	15903.5	15791	12458	1.81485e+06	1789594	1.75749e+06	1.54882e+06	1.50265e+06	1684458	193461	107524	413162	181740	179190	154110	205790	190336	118226	166802	104536	208974	211703	101984	147624	118352	336818	117324	218396	141704	116474	96394	394858	105104
mir-37_5p*	224	172	5	8	658	684.5	269.5	293.5	121	187	111	129	5	9.5	4	3	602.5	730	606.5	819.5	582.5	1028	122	103	275.5	167.5	231	237	232	307.5	100	198	76.5	286	186	115.5	124.5	132	219	138	196.5	245	161.5	156	356	87
mir-38_3p	5036.5	3398	172	239	38821.5	39058	1822	1181	1098	680	1446	730	233	171	239	224	33426	28255.5	39859	31130	29595	28502.5	1059	494	2211	1002	1025	596	1086.5	1113	716	839	841	1173	745	387	910	384	3097	651	681	437	699	377	3028	454
mir-38_5p*	74.5	64	2	1	219.5	317	48	64	46	60	35	37	3	3	2	7	223	257.5	228	337	210	390.5	85	39	152	69	65	51	80.5	87	23	54	18	79	41	38	37	63	93	32	99	55	61	37	108	5
mir-392_3p	0	0	0	1	0	0	0	2	0	1	0	2	1	2	0	3	0	0	0	0	0	0	0	0	1	0	0	0	0	2	0	0	0	1	0	0	0	0	0	1	0	1	0	0	0	0
mir-392_5p*	5	9	9	1	5	4	5	1	9	10	5	5	11	5	5	8	5	3	6	1	4	5	2	5	7	4	9	2	1	4	5	3	4	1	1	3	8	12	3	0	7	3	2	5	7	3
mir-39_3p	297990	139972	7940	8705	1.35847e+06	1.4806e+06	118698	144626	91412	75448	104864	68645	9477	10460	9481	7482	1.40842e+06	1478724	1369372	1.22716e+06	1260620	1392346	95396	61494	228988	102206	69335	60702	80990	83994	39340	64368	39440	85798	97991	54711	87523	54612	172167	52243	65334	57387	54458	38895	141214	43856
mir-39_5p*	5007	3559	79	114	8332.5	12462.5	3737.5	3512	2111	2299	1501	1640	107	69	99	52	11213.5	14505	10809	15761.5	9841	17450	3201	2188	6237	3695	2809	3131	3015	4383	1314	4126	1126	4695	2585	1913	2372	2411	6682	2196	3300	2721	2018	1993	5049	1352
mir-40_3p	61156	46904	2794	3041	426610	411596	40550	23341	30032	16649	33349	17478	3893	3784	3855	2849	351419	328855	416174	317048	329632	321891	45209	19052	92431	31504	27023	17606	33336	21986	18282	21399	19538	27638	45598	18561	32506	17029	80958	17125	31104	16858	24162	11408	58536	15274
mir-40_5p*	4489	3500	207	182	4671	7716	2011	2318	1767	1941	1864	2222	157	110	116	84	8732	9385	8893	12185	9301	15367	3421	2172	6095	3497	2679	3418	2868	4226	1206	3462	1167	4202	3115	2643	2409	2946	5542	1941	3039	3082	2032	2254	4067	1589
mir-41_3p	730.5	555	27	24	6141	6305	440	293.5	371	263.5	421	260	37	24.5	32	24	4655	3775.5	5187	4757.5	3881.5	4089.5	363	219	680	400.5	552.5	337.5	492	766	195	303.5	298	456	302	152	368	186	653.5	240	406	275	503	260	847.5	76
mir-41_5p*	9691.5	9365	191	205	16573	21583	6431	6103.5	5426	4528.5	5206	5423	210	200.5	239	199	18742	22751.5	17458	21485.5	17677.5	24871.5	5748	4687	12725	7701.5	5480.5	7014.5	7747	10185	2872	8248.5	2651	8803	5998	5499	6114	5623	12368.5	4194	8263	9092	6371	5456	14082.5	3912
mir-42_3p	7193	1888	4807.5	5663	45885.5	50936.5	1161	831	643	575	799	909	5533.5	6445.5	5092	4720.5	39927	37828.5	47081	41574.5	35685.5	38620	1268	1189	3058	1089	1579	1401	1349	1541	21377	13044	23228	17437	992	1037	1074	885	12189	16928	1526.5	1347	1349	1007	20349.5	8379
mir-42_5p*	1279	681	495.5	544	3540.5	5846.5	256	285	255	244	444	580	433.5	454.5	600	659.5	3163	5142.5	3616	6013.5	3731.5	6330	387	341	887	441	400	596	316	536	364	657	391	610	437	373	385	421	899	394	419.5	421	331	317	720.5	352
mir-43_3p	97	59.5	39	42	487.5	573	16	18	19	18	35	33	56	67	64	64	605	477	626	545	615	600	15	9	50	20	18	50	23	15	112	137	165	145	26	9	46	10	137	180	7	29	50	22	220	38
mir-43_5p*	27	9.5	8	15	47.5	39	11	3	7	6	7	8	5	17	11	17	64	74	61	93	86	147	6	6	25	3	6	8	4	8	11	5	10	10	0	6	10	3	13	2	0	9	3	18	10	0
mir-44_3p	153120	145856	259902	217224	580337	558170	115650	149187	166250	153480	181234	242144	313700	195880	403593	360131	431715	378894	521522	434696	349357	325751	292494	209187	521153	280385	231945	257061	197902	229658	491150	365469	468537	441314	331568	218931	230888	281041	434283	374153	289339	293385	220058	221813	422295	445976
mir-44_5p*	9478	4771	2579	3029	18394	26279	2444	2266	2060	1789	2426	2824	2627	2826	3435	3340	23021	27641	29267	40191.5	26099	42280	3614	2488	5942	2936	1648	2132	1944	2718	1810	3472	1594	3781	3598	2885	2564	3040	9419	2078	2515	2495	1344	1559	5089	3125
mir-45_3p	154407	145710	260774	221929	575425	548302	116110	145104	167939	156714	177340	235052	321458	200535	405742	341161	424284	366384	492368	425178	341226	324948	284846	208488	513754	280690	231346	252914	196167	227427	485604	360945	461606	440237	329483	219176	229351	279902	432897	373075	303820	285876	217001	215172	417753	438187
mir-45_5p*	5387	4599	3392	3558	3060	4040	2371.5	3187	3848	4523	6667	8122	3692.5	2922	5208	5646	3838	4673	5501	7511	4432	7110	7616	5846	12179	6894	3228	4841	3435	4349	5253	5637	4768	6580	8429	5870	5909	7757	8024	4224	4535	4459	2671	3213	4289	7090
mir-46_3p	34620	33226	50440	66452	42251	45150	33385	38910	37154	40418	45357	60497	69575	80469	73769	62311	42813	36062	42451	36552	42480	33527	58784	44661	90659	63562	54119	66922	48372	60198	53140	48886	72110	61832	61486	45296	55492	42794	55652	62683	51475	66152	74833	54572	63344	30837
mir-46_5p*	1836	1522	2322	3157	2328	3655	1525	2446	2219	2832	2235	4124	2864	2618	3529	4070	1913	2483	2623	3535	1901	2615	3102	3106	6011	4448	3725	6321	3078	4915	4193	4982	4383	6000	3848	3511	2733	3600	3043	4683	4145	5884	3961	4604	3980	3638
mir-47_3p	60358	61180	56869	69595	19178.5	20001	55134	63455	67177.5	69911	84125.5	110612	75935	70350	89302	77528	20074.5	17268	17973	16851	16441.5	13394	124728	99403	199180	139102	113913	139860	101640	134062	124169	107126	137671	140291	132299	95577	105996	104306	131290	122791	125726	129237	124772	108561	142008	89279
mir-47_5p*	621	604	574	630	194.5	264	615	597	675.5	637	931.5	1165	685	576	883	832	235.5	215	230	255	250.5	168	844	603	1813.5	1057	1297	1432	1116	1184	1409	1170	1424	1303	873	703	794.5	833	857	1134	1216	1274	1319	1086	1393.5	645
mir-4806_3p*	2	1	5	6	2	4	1	3	0	3	0	2	8	5	7	5	5	1	2	1	1	2	4	13	6	6	8	8	4	1	5	3	8	8	0	2	0	4	1	0	1	0	5	0	5	2
mir-4806_5p	75	69	86	58	75	99	61	42	59	50	79	109	107	58	137	99	45	21	56	46	56	28	89	65	90	93	48	37	41	25	43	39	46	46	144	64	73	102	105	39	91	65	44	38	37	72
mir-4808_3p	62	33	33	20	269	286	16	37	35	18	49	46	30	16	41	35	159	176	217	217	156	153	94	60	150	73	65	93	45	64	99	79	81	87	99	66	42	72	80	76	91	92	50	54	103	80
mir-4808_5p*	1	0	0	0	0	1	0	0	0	0	0	0	0	0	0	0	0	0	1	0	0	0	0	0	2	1	0	0	0	0	0	0	0	0	0	0	0	0	0	0	0	0	0	0	0	0
mir-4812_3p*	11	12	10	14	7	10	34	38	33	23	17	28	15	11	16	8	17	11	10	3	20	6	60	44	84	41	36	42	26	49	38	40	39	35	53	27	34	65	27	48	56	28	45	27	27	53
mir-4812_5p	56	78	31	31	58	43	58	90	76	92	105	104	42	43	47	36	59	41	27	18	45	28	158	92	185	103	131	161	154	145	74	70	104	143	167	84	88	121	95	112	122	121	91	127	139	87
mir-4813_3p	293	110	163	117	1578	1628	58	114	95	61	117	128	172	184	157	165	1355	1360	1682	1513	1538	1274	69	60	137	61	60	62	39	54	74	76	75	81	112	83	76	69	87	54	42	52	64	52	86	54
mir-4813_5p	1340	395	223	239	5343	6291	206	207	197	150	293	327	237	205	329	287	4119	4867	6925	6972	3033	5158	296	155	484	173	122	218	120	210	199	210	194	275	372	260	220	306	615	195	213	274	174	193	506	285
mir-4814_3p	33	16	18	11	77	81	10	17	12	28	36	39	27	27	33	24	60	56	44	44	43	47	21	12	32	22	17	25	18	16	20	35	21	22	24	15	25	28	25	24	14	28	33	19	26	14
mir-4814_5p*	3	4	1	3	12	6	2	2	6	5	7	5	8	6	5	3	6	6	6	5	7	6	0	0	5	8	6	3	2	5	2	5	2	1	6	1	4	5	8	9	3	8	5	1	6	3
mir-48_3p*	665	820	903.5	843	7	8	684.5	805.5	909	642	1267	952	1048	868	1077	753	5	8	10	11	8	16	887	554.5	2018	856	1162.5	802	1079	855	1595	821	1423	991.5	1712	600	907	820.5	1040	674	1006	720	1092	651	1352	679
mir-48_5p	383529	284313	281792	373165	2301	2196	266124	324508	317274	299793	413101	514370	399443	482519	452460	407358	2935	2056	3150	2433	2069	2016	489287	441670	997539	540335	366120	448225	392144	443291	463386	409496	490198	478362	649394	488339	461348	587796	546308	421223	422243	539063	323892	350511	476581	582313
mir-49_3p	10109	5371	5608	7508	47705	54288	4170	4664	5176	6560	7339	9873	7504	9189	8912.5	8138	45233	48012	47649	45109.5	43856.5	43273.5	6030	5334	12296	7647	8518	10556	7060	8255	10426	8939	11812	12115	6972	5476	6300	6955	7069	10993	8289	9944	8459	8645	11293	6409
mir-49_5p*	2182	369	488	1082	5501	14789	287	406	350	568	450	755	604	1214	718.5	1120	4664	11466	6342	14961.5	4731.5	13153.5	397	408	704	509	255	378	245	404	303	292	279	345	532	438	505	496	517	408	316	497	305	318	287	496
mir-50_3p*	74	32	43	53	92.5	183	28	24.5	22	41	47	87	48	39	39	34.5	146.5	179.5	172.5	207.5	163.5	239.5	26	24	39	36	45	65	37	51	54.5	56	28	53	33	30	46	28	32	60	28	50	30.5	49	59	27
mir-50_5p	52837	48457	47451	46139	118436	111081	40503	47314.5	56115	52683	63320	77947	66350	53725	75794	64576.5	100716	90488.5	111112	93328.5	95250.5	68363.5	55068	43403	107338	51142	36159	43623	36939	39402	48949.5	42333	52522	51533	65956	55426	65529	56463	67878	44908	47771	56080	52036.5	35645	58900	66388
mir-51_3p*	770	311	121	196	578.5	1205.5	528	909.5	374	559	365	457	160	195	135	122	770.5	1548	968	1778	947.5	2372	486	388	1037	585.5	524	687	540	783	278	625	271	849	513	479	591	580	503	550	522	832	543	568	605	327
mir-51_5p	186534	161875	107209	121720	785104	806582	134198	152494	186110	161229	187679	243067	145297	119202	143303	153119	441216	481154	562898	589272	526636	434654	245552	231182	532452	333066	228879	248821	258590	337494	201028	223711	179012	227391	318911	229468	242077	306934	267768	166243	261356	275916	193221	166080	209884	210958
mir-52_3p*	301	66	158	210	2093	1262	85	93	42	83	67	75	252.5	186	182	143	1222.5	1278	1427.5	1390	1106.5	1487.5	31	37	53	18	28	48	35	36	61	47	61	46	12	31	40	37	70	77	25	48	21	32	77	41
mir-52_5p	164968	90580	117596	147153	306128	314663	76751	104884	84797	90715	131057	165884	150532	184489	176666	150358	293030	285174	330986	297948	336208	293560	96699	89478	223647	128846	124111	156897	109252	136929	137559	118674	162220	162745	160267	100567	98266	121563	120946	152084	107873	149668	126841	129185	164390	99185
mir-53_3p*	11	7	5	3	113.5	75.5	1	4	3	7	5	3	11	4	7	5	35	56.5	40	44	31.5	28	1	3	8	2	0	6	3	7	6	2	2	0	3	3	1	4	0	3	3	0	1	7	14	0
mir-53_5p	7672	4900	4932	6368	7619.5	7835.5	4454	6008	4672	4899	6625	7977	6643	8316	7804	6283	8129	8299.5	8442	7250	8147.5	7171	5428	4746	12076	6745	6681	8636	6221	7525	6965	6009	8201	7868	8613	5305	4940	6295	6288	7594	5777	7688	6421	6612	8522	4722
mir-54_3p	46475	52474	54929	41093	98760	82278	34044	41260.5	48875	34833	70873	67062	61392	35100	77165	57675	71701.5	54152.5	106850	78117.5	74705.5	57137	74354	43869	159084	63729	75150	72096	67913.5	63067	95466	62674	94066	77699	117408	52859	65162	67426	72517	55446	103930	78190	77327	60799	94884	53795
mir-54_5p*	13877	3490	4415	9337	8293	35165	2108	3579.5	3111	3712	4640	6664	4062	6344	3862	6160	9508.5	35464.5	17444	56807.5	15857.5	59416	4024	4642	7222	4557	2418	3871	2284.5	3375	3166	3598	3045	4565	4393	4874	3472	5582	4244	3994	2379	3853	1977	2865	2706	6554
mir-5594_3p	182	143	21	40	169	198	85	117	99	101	165	252	27	38	49	47	127	173	179	201	169	163	125	131	263	208	70	154	80	100	76	92	64	110	237	170	143	112	164	113	63	164	102	89	133	80
mir-5594_5p	1	0	0	0	3	1	0	0	5	0	0	2	1	0	1	0	2	1	1	0	1	1	0	0	0	2	2	1	0	0	0	1	1	0	2	0	1	0	0	0	0	0	1	0	0	0
mir-55_3p	304087	207623	253466	291375	449646	428838	154867	218649	167909	171330	254781	329238	326051	360271	345241	321647	335256	342203	357896	322134	323866	268046	181442	158393	450822	248152	215591	249968	204489	228645	239918	216511	247351	262213	213379	175992	208491	204951	195264	233701	239364	275779	230451	204668	252545	184596
mir-55_5p*	280	190	88	133	119.5	241.5	77	104	106	110	236	264	88	136	83	91	182	265	259	419	284.5	532	105	94	140	156	124	187	108	175	150	193	193	183	121	118	115	126	127	230	120	167	116	140	148	82
mir-56_3p	302459	201239	259358	291970	427434	447472	148267	230680	183322	186044	242515	321720	322265	362156	332715	339961	285553	306295	368080	349686	312099	267111	197562	177931	441024	269983	226377	263969	217898	260097	245078	228070	271830	292014	220881	171246	206269	224089	194954	263174	231872	282207	212199	219357	249590	201567
mir-56_5p*	112	110	44	38	184	160	67	87	93	72	83	89	65	33	43	41	117	142	146	171	128	160	43	66	103	64	54	64	55	82	68	63	81	78	62	52	64	41	77	90	32	66	52	56	94	44
mir-57_3p*	1046	224	540	898	788.5	2618	74	194	182	189	299	598	449	615	431	959	702.5	2105	1154	3226	914	2933	198	245	338	397	189	381	151	360	336	360	381	550	287	325	196	381	258	353	200	317	181	271	201	345
mir-57_5p	109646	94766	118215	98304	167366	174349	59748	67044	86989	68518	125513	135405	143799	124043	188198	147065	139998	137258	147577	133718	143914	121557	96482	67695	171143	83464	63472	68595	60494	57693	87818	55282	95928	78120	129784	74864	102734	87979	99447	69764	83793	81098	72966	52627	86236	85048
mir-58a_3p	639006	501812	455166	665123	354165	422380	457810	519012	541380	590776	738278	916248	678620	937425	724745	667377	394182	386113	388202	354880	415203	350942	584115	499313	1096615	698260	433830	527724	444613	516685	483998	388984	508749	546803	748988	507037	641384	562455	597287	520726	476120	591352	506162	435448	595448	450011
mir-58a_5p*	2562	2375	2216	2671	1774	2459.5	1491.5	1241	2152	1813	3339	2960	2388	2361	1974	2039	1799	2544	2646	3965	2414	4568	2455	1762	4307	2479	2673	2300	2245	2383	3884	2562	3724	3060	4071	1599	2619	2169	3339	2426	2339	2054	2555	1617	3303	2400
mir-59_3p	54571	64171	59709	58180	2868	3165	36593	59928	62979	58909	84493	100082	54173	55944	42612	42603	3041	2796	2637	2548	2315	2026	52243	45354	102289	54561	34339	41406	32162	36104	41016	35857	55922	50030	64881	51341	76437	51417	67844	48202	33206	46205	56193	34659	48984	39438
mir-59_5p*	4	1	16	17	0	0	2	1	5	6	1	2	7	10	3	5	0	0	3	0	0	0	2	1	0	2	2	0	2	3	7	1	3	4	0	0	7	1	4	9	5	4	2	0	0	2
mir-60_3p	11247	8404	6581	8481.5	4172	4529	6453	7245	7792	8201	11466	14396	8690	10742	9817	9098	4534.5	4100	5510	4952	5523	4257	8267	7581	17477	9109	8111	9938	8434	8978	4768	6110	7389	7956	12538	8547	11085	8447	7430	6396	7025	11114	12572	7633	7947	3532
mir-60_5p*	65	35	56	80.5	59	78	29	34	25	43	55	62	77	70	69	58	81.5	97	121	149	113	165	12	25	48	38	11	24	14	31	20	26	20	21	29	16	11	14	24	27	15	31	29	32	15	17
mir-61_3p	158232	184960	145474	159731	210568	200502	135404	131678	167424	135977	238600	226150	207260	172801	242682	221373	185436	174078	173775	156632	170030	157626	254872	157363	421566	214471	154696	164580	153871	162851	178552	174316	176415	225299	322413	173637	201520	200729	263757	178037	217678	190685	144551	120964	221837	204593
mir-61_5p*	1407	1262.5	797	1018	1691.5	1401	1664	1709.5	1867.5	1752	1683	1706.5	916.5	862	901	677	1416.5	1190.5	1413	1228.5	1363	1279	2816	1854	4387	2102	2210	2112.5	1887	2259	1278.5	1515	1293	1878	3077	1736	2734	2436	2105	1778	2344	2120	1956	1688	1717	1806
mir-62_3p	1602	1776	1753	1269	5925	5333	632	549	1013	760	2075	2279	2350	983	2325	2176	4224	2851	6196	4839	4270	3213	1506	1287	2428	1406	2333	2054	1677	2041	1922	1236	2520	1677	1472	1008	2201	1234	1286	1652	1880	1829	3414	1811	1925	736
mir-62_5p*	6	5	0	0	16	12	5	2	1	4	1	4	2	2	0	4	4	10	10	17	9	10	0	1	4	0	0	2	0	7	0	0	3	2	0	0	2	1	2	0	0	0	1	1	2	11
mir-63_3p	17007	16083.5	13167.5	16535.5	3643.5	3438	13446	11824.5	14817	12800	19196.5	20049	18761.5	21118.5	22887	17057	3407	2976.5	3231	2938.5	3958.5	2765.5	14727	12012	29966	16361.5	15584	15957	15639.5	14743	11591	10280.5	13569	14056.5	17440	12566.5	17113	12952	13063	11917.5	15419	16592.5	16346	12171.5	16097	9308.5
mir-63_5p*	5116	2344.5	1990.5	4711.5	669.5	1516	1835	4907.5	2286	4776	3362.5	6597	2570.5	6652.5	2422	5301	544	1351.5	546	1420.5	700.5	1222.5	2007	3577	4492	4868.5	1282	3110	1374.5	3025	1062	1992.5	1063	2615.5	2728	3643.5	2581	4065	1768	2290.5	1457	3538.5	1829	2458.5	1269	2466.5
mir-64_3p*	57	67	42	44	30	31	41.5	61.5	69	69	74	80	45	37	53	34	27.5	47.5	35.5	47	49.5	91	83	95	240	109	141	113	65	120	81	189	135	161	95	60	57	93	115	114	98	114	68	123	153	67
mir-64_5p	375076	249356	180355	191263	217324	195721	151164	178838	201683	181976	282580	382545	214063	190305	369416	230656	148936	130442	176098	139821	125560	116935	309821	256551	602527	367839	472829	566225	517240	606676	474082	433143	516777	572190	345962	236079	326657	316924	278613	410337	480081	484149	307989	375986	459053	248085
mir-65_3p*	38	18	12	32	26	36	10.5	12	23	25	17	26	31.5	34	9	25	28.5	44	23	38	35	50	13	16	37	30	19	31	12	12	29	12	15	19	80	8	18	26	21	23	17	34	21	25	31	9
mir-65_5p	321503	265396	191836	169199	236983	170924	164848	144504	210085	146754	311892	336706	234248	165156	369847	208868	167970	120170	187960	125238	153761	107952	303698	214035	594002	283335	344790	326735	408477	395333	388859	293534	399537	361802	375426	206760	335803	266506	321373	253784	377009	324425	265932	212330	374564	204170
mir-66_3p*	26	13	13	41	14.5	14.5	23.5	65	25	35	29	33	20	30	18	25	13	20.5	15	36	32	50	16	20	18	26	29	22	12	15	20	10	31	36	8	11	35	17	35	26	11	39	21	34	22	15
mir-66_5p	138386	114430	76717	93298	90155.5	82122.5	91017.5	87636	98586	88413	146108	145920	99055	107736	113672	92390	89086	77570.5	85555	70591	79114	68927	108579	83022	208373	108519	103964	110309	97390	105214	92065	79185	108669	110059	121968	94243	126725	89429	123653	95562	97836	113562	126576	89440	142123	66286
mir-67_3p	123	134	132	107	414	482	85	64	91	66	145	161	162	94	142	194	405	338	422	369	327	313	92	63	158	126	79	136	103	148	123	115	146	127	69	75	145	64	77	156	95	81	177	98	124	66
mir-67_5p*	976	60	164	302	723	3086	42	149	52	110	22	53	147	224	148	108	1037	3235	1640	4695	1351	4469	88	94	256	94	64	141	38	104	160	222	187	285	98	107	95	117	176	231	82	128	55	82	96	219
mir-70_3p	301910	434969	434774	400084	72717	85068	307710	315718	448108	378442	612934	652771	573632	410232	603900	611690	54575.5	55420.5	49648	51425	51816	35302	464671	357490	810599	468337	300872	342570	308804	320981	246832	198279	285188	264663	658303	400687	611806	442468	300189	237616	347035	382794	432353	274810	228030	253378
mir-70_5p*	177	240	498	881	156	622	428.5	514.5	471.5	784.5	424.5	598	622.5	714	569	965	157.5	521.5	151	452	129	372	216	272	534	419	257	458	258.5	330	202.5	334	274.5	485	300	315	302	311.5	194	336	234	377	440	397.5	200.5	148.5
mir-71_3p*	6901	6060.5	4348	5273	471	817	4033	5063	5456	6357.5	8179	10043	4833	4936	5642	6330.5	731	896	825	1066	952.5	858	5836	5760	11758	8490	7740	10243	6931	8760	9024	8236	10086	9809	7595	5615	6575	6923.5	6874	8574	8276	10005	8154	7386	9062	4844
mir-71_5p	1216868	1.10935e+06	681821	636052	70012	72100	888132	1383988	1156397	962156	1411388	1582249	747896	619019	882639	853416	109109	92660	75831	71345	76710.5	54863	1475661	1097186	3138947	1263704	992772	1175053	1037257	1295677	1455911	1383520	1380168	1600108	1534142	1258029	1223508	1.18476e+06	1877853	1298300	1390338	1345440	967760	737867	1773157	1559396
mir-72_3p*	1956	782	628	1395	517.5	3067.5	654.5	2029	722	1513	998	1904	574	1317	477	1391	496	2493	839	3558	718	3270	498	872	1335	1124	851	1375	684	1571	857	1404	873	1626	900	816	659	1076	707	1528	686	1535	798	1197	1010	1153
mir-72_5p	210378	177515	144840	170624	281936	239686	160444	149750	184584	154431	223568	223470	216665	203704	257010	179206	259025	224372	297858	233125	277658	200485	206815	145841	415361	188383	156146	170871	167170	151738	212679	144020	237465	197847	253781	172931	212849	169058	251014	174203	184600	193358	180744	140451	258248	167771
mir-73_3p	79762	54469	65755	70686	340726	332271	41296	41421	49940	41016	60499	70261	96871	78287	117398	92695	256627	260722	311879	275082	242474	207373	41224	29502	81967	40014	35909	40942	38566	38199	36627	37198	44490	45069	48363	39404	51493	39110	57598	37499	38441	47518	41532	30912	51682	36679
mir-73_5p*	1705	1161	392	495	4293.5	6157	673	703	591	496	712	627	452	406	451	488	4955	6679.5	5137	7890	5277.5	9917	765	496	1472	917	677	622	615	886	550	853	543	995	849	563	524	740	1619	567	667	637	452	516	1211	524
mir-74_3p	1229	709	954	1046	4448	4682	524	668	628	619	719	870	1398	1143	1280	1327	4738	4255	5382	4745	4856	4355	603	449	1291	612	731	838	740	717	870	743	1053	897	829	548	721	551	943	910	731	795	1011	653	1223	455
mir-74_5p*	2014	1550	749	661	5993	8531	892	817	794	622	1187	922	763	526	837	705	6151	8046	7482	11131	8487	13051	1675	960	3402	1414	1455	1334	1362	1669	1494	1987	1297	2169	1914	1011	1197	1412	3400	914	1612	1167	805	954	2623	1325
mir-75_3p	528	363	318	390	50	44	337	351	335	361.5	658	722	380.5	459	453	360.5	75	69	63	65	61	55	503	374	1229	571	982	1133	1065	1026	786	786	989	918	908	489	450	609	672	730	750	1028	962	766	1250	328
mir-75_5p*	89	84	86	99	4	27	45	54	74	64.5	108	128	104.5	121	88	77.5	25	39	25	46	23	47	106	78	198	86	189	286	277	161	228	203	286	231	131	79	78	105	88	219	180	216	209	126	272	100
mir-76_3p	2553	1560	1386	1941	4317	4418	878	1102	1096	1205	2183	2501	2215	2128	2631	2304	3847	3512	4362	4106	4072	2943	1450	1222	2704	1916	1320	2087	1417	1798	1841	1542	2021	1878	1819	1272	1589	1250	1275	2034	1675	2567	2177	1761	1593	1024
mir-76_5p*	13	3	4	4	8	6	1	1	1	2	7	1	5	5	7	2	15	16	24	29	24	38	0	3	0	4	0	0	0	0	3	0	1	2	3	0	0	2	2	0	0	1	1	1	6	0
mir-77_3p	145725	132722	30337	33231	373	353	122696	150659	130541	126802	177121	177852	32381.5	37020	28987	32122	860	536	693	502	350	386	194421	137918	344842	212087	203047	225461	192602	221946	102581	115558	110035	158885	191398	115496	183027	146677	149119	114717	189609	188965	212706	150604	191212	65431
mir-77_5p*	22804	27474	5951	6828	77	69	22347.5	21487	39344	29569	54188	56691	4436.5	4562	4823	3355	209	125	118	106	74	65	67574	57520	124374	50885	43584	52753	53696	52248	76691	65736	59674	59748	73681	49943	53668	65982	97938	39457	55073	41735	27878	27224	61359	69014
mir-784_3p*	8	2	8	17	0	1	6	12	12	10	11	28	4	5	11	17	0	0	3	1	0	1	6	4	26	26	34	29	22	23	31	14	31	20	10	23	25	21	14	40	30	27	21	32	6	1
mir-784_5p	181	267	129	117	0	1	161	89	182	113	353	248	211	140	227	139	10	4	3	6	6	2	228	90	339	173	185	143	195	107	151	83	184	122	244	100	305	104	171	117	222	163	250	92	186	122
mir-785_3p	4647	3741	2119	2529	1082	966	2610	2480	3167	3118	5199	5800	2861	3120	2994	2795	1006	858	1184	1009	1119	928	2598	2442	5307	2501	1986	2585	2264	2207	1332	1684	1875	2123	3809	3296	4043	2643	2152	1513	1942	3338	3520	1934	2260	1424
mir-785_5p*	0	0	0	0	0	4	0	0	0	0	0	0	0	1	0	0	0	0	0	2	0	0	0	0	1	0	0	0	0	0	0	1	0	0	0	0	0	0	0	0	0	0	0	0	0	0
mir-786_3p	2009	1360.5	393	565	24	17	978	818	1094	1157	1577	2241	470	954	343	350	14	17	13	12	8	18	985	1066	1649	1385	1723	1803	1629	2104	1650	1535	2050	1823	1064	941	1162	953	1209	1867	1207	1658	1945	1261	1834	756
mir-786_5p*	12	10.5	1	0	0	0	6	6	6	11	5	10	0	4	0	2	0	0	0	0	0	0	16	3	6	7	9	10	3	10	14	23	7	7	8	4	6	12	8	13	7	29	21	4	14	5
mir-787_3p	3331	2101	3972	3884	10869	11241	1312	1902	1770	1593	2448	3383	4833	3734	5384	5704	8238	8182	9929	9964	6787	7093	2034	1456	4633	2555	2029	2374	1998	2529	2183	1941	2465	2448	2635	1831	2326	2701	2223	2045	2583	3128	2394	2107	2749	2065
mir-787_5p*	0	0	0	0	0	0	0	0	0	0	0	0	0	0	0	0	0	0	0	0	1	0	0	0	0	0	0	0	0	0	0	0	0	0	0	0	0	0	0	0	0	0	0	1	1	0
mir-788_3p	599	907	1582	2388	243	762	1201	674	1380	733	1486	966	2544.5	2915	2594	1460	169	423	328.5	867	362	1019.5	1378	755	2735	876	945	617	1080	586	890	523	944	716	1725	894	1839	848	1233	542	1277	899	1242	530	1081	701
mir-788_5p*	110	103	6772	6621	942	909	124	95	154	108	205	197	8475.5	7126	8523	8423	515	362	751.5	786	910	711.5	297	320	902	211	293	298	238	261	6652	4876	6463	6617	379	324	369	251	5221	5405	291	236	285	176	6185	5163
mir-789-1_3p*	18	19	13	10	7	12	24	24	27	26	34	36	9	8	15	10	6	5	8	4	6	13	24	30	51	37	32	50	36	28	43	21	30	21	29	8	24	17	27	18	15	41	36	21	39	27
mir-789-1_5p	182	180	260	160	71	51	156	111	177	105	244	230	322	147	381	205	58	38	74	43	67	40	183	79	344	136	145	155	114	138	114	73	206	110	366	208	342	232	236	144	207	242	308	121	198	117
mir-789-2_3p*	22	22	9	5	6	6	21	23	20	28	30	33	20	24	12	15	12	5.5	10	12	14	12	37	18	31	26	40	45	41	38	42	24	36	29	33	21	23	20	28	31	25	44	41	18	35	24
mir-789-2_5p	228	346	464	387	967	886	278	345	523	459	481	863	613	442	1012	899	555	475.5	585	641	480	477	729	545	1265	601	558	778	467	562	852	641	1098	730	832	892	675	923	1056	691	613	777	644	703	973	1188
mir-790_3p*	404	264	216	244	1249	1640	175	163	352	259	492	499	297	180	391	287	909	1275	1683	1942	1249	1497	419	349	591	476	264	377	295	333	445	378	387	430	610	413	299	532	392	285	454	354	262	316	398	303
mir-790_5p	8961	7443	11199	9753	24354	26486	4602	8561	7634	7394	11401	14576	14969	9244	15903	13746	18614	15798	23377	22044	19491	11760	13525	9690	29919	16742	9348	11228	8609	9115	9241	7123	7471	8520	21381	13279	11715	17076	9700	7534	13495	13021	8156	8796	8111	14862
mir-791_3p	231	204	208	218	98	94	96	115	165	124	228	244	275	199	368	227	159	115	101	104	96	65	181	179	522	253	342	329	181	224	378.5	186	444	264	310	217	229	243	225	261	183	239	255	248	378	253
mir-791_5p*	72	80	101	65	84	88	51	58	91	41	86	82	114	62	123	72	86	59	87	84	65	68	88	49	152	63	106	85	76	42	88.5	55	101	45	116	43	100	53	69	54	85	67	94	45	50	19
mir-792_3p	76	58	37	51	67	72	28	42	64	42	105	100	59	56	68	90	72	45	98	69	117	68	57	52	65	56	28	80	34	44	43	51	28	32	70	43	58	34	40	34	47	44	87	62	27	27
mir-792_5p*	1	1	2	1	0	6	0	0	0	0	4	1	1	0	0	0	0	1	0	0	6	1	0	6	0	0	0	1	4	0	4	0	1	1	5	0	1	0	0	3	0	2	0	0	0	0
mir-794_3p*	56	40	44	56	7	4	25	32	48	35	59	64	70	67	78	68	7	2	0	1	1	0	26	30	107	43	32	42	21	37	57	17	38	14	67	32	70	65	35	23	91	49	63	45	30	38
mir-794_5p	303	334	435	416	9	18	315	330	431	378	537	530	647	370	771	526	49	27	8	5	12	11	235	149	599	327	276	303	301	248	210	158	222	256	383	217	380	223	222	225	314	335	311	251	279	85
mir-795_3p*	270	287	255	311	20	42	172	148	314	231	440	393	386	277	418	442	11	46	15	71	26	54	283	193	349	209	147	188	137	148	109	99	114	115	267	226	384	239	141	94	175	185	205	122	95	123
mir-795_5p	2110	2265	1978	2231	66	53	1907	1651	2755	1926	2883	2560	3018	2535	3014	1829	65	59	63	40	45	42	2141	1352	3739	1638	1511	1354	1331	1068	1360	609	1375	770	2326	1525	2797	1544	1191	780	1784	1910	1808	1200	1123	983
mir-796_3p*	10	3	0	0	8	34.5	1	0	2	0	0	0	0	0	0	0	2	20	3	16	8	19	0	0	0	0	0	0	0	0	0	0	0	0	0	0	0	1	0	1	0	0	0	0	0	0
mir-796_5p	42	18	17	9	334	197.5	16	8	22	8	23	12	24	19	30	10	262	192	302	154	246	138	15	11	7	5	6	12	17	19	19	9	21	6	10	0	8	5	36	5	35	2	6	7	56	9
mir-797_3p	66	48	84	109	19	29	38	33	68	80	71	99	99	63	107	173	18	17	7	30.5	17.5	32	71	50	81	65	59	71	30	51	73	94	120	87	70	55	68	38	100	93	63	80	75	68	93	82
mir-797_5p*	40	36	374	447	22	24	28	26	31	46	66	52	512	378	623	606	60	28	24	18.5	22.5	22	18	29	32	23	32	23	29	26	123	90	186	189	53	46	31	25	146	175	12	29	43	37	177	92
mir-799_3p	32	41	53	50	5	0	33	19	32	33	69	88	76	69	86	63	3	7	0	4	7	5	19	31	47	33	70	59	51	69	32	31	32	43	27	9	42	19	13	27	41	76	56	44	30	22
mir-799_5p*	0	0	0	0	0	0	0	0	0	0	0	0	0	0	0	0	0	0	0	0	0	0	0	0	0	0	0	0	0	0	0	0	0	0	0	0	0	0	0	0	0	0	0	2	0	0
mir-79_3p	1394	1354	2040	2103	1689	1995	1199	1785	1706	1753	1986	2704	2597.5	1944	2256	2990	1561	1376	1827	1688	1558	1382	1260	1271	2269	1641	1743	1917	1328	2062	1769	1393	2309	1847	1300	1130	1724	1163	1321	1864	1561	2006	3088	1796	1680	671
mir-79_5p*	261	181	344	346	293	288	100	120	137	170	225	276	363.5	292	252	215	391	281	601	555	542	730	238	167	335	187	221	189	166	170	310	188	313	238	310	160	189	184	242	229	228	162	202	122	202	120
mir-800_3p	51	89	124	76	157	149	86	48	131	67	149	74	180	100	154	86	143	88	142	85	122	82	174	78	286	79	101	83	156	93	164	63	110	61	178	76	169	83	141	70	206	78	167	88	151	51
mir-800_5p	6	10	9	12	7	6	9	11	10	9	18	23	4	11	9	10	5	7	12	3	9	5	2	18	12	21	30	32	18	15	22	12	15	22	11	8	1	20	7	12	20	22	27	12	25	1
mir-80_3p	311227	349960	256729	252956	83031.5	78033	256353	348662	447888	423375	422381	528334	340748	227221	381146	306633	67511	60066	78506	68799	51749	45424	520514	398858	945264	608736	581259	722860	574760	769563	555941	641094	559114	808049	533331	472046	552988	437073	470736	604702	691108	872057	503975	573391	845324	458796
mir-80_5p*	2594	2368	3805	7334	980.5	2866	2434	4670	3306	5719	3483	6688	3772	5882	3972.5	5294	1123	3136	1542	4581	1291	4179	5010	5633	9656	6521	5320	8740	5261	8221	5403	7968	5492	9555	6143	6003	5807	6888	5264	8453	5115	8818	6253	6832	5331	7169
mir-81_3p	143094	151050	108748	102332	67187	83288	134110	132451	165844	151421	213422	307605	138667	130740	177898	173145	55079	50815	47059	56754	54970	47307	205784	174654	383249	217641	244972	256058	248814	313255	232312	233669	227839	245763	286693	204911	195235	252267	178839	201801	271544	320652	216669	213995	244331	241021
mir-81_5p*	576	478	596	490	548	588	361	407	356	477	557	685	736	358	619	689	738	670	1062	1081	892	1416	600	542	965	675	749	847	666.5	851	752	741	1007	894	697	454	592	606	598	784	674	613	863	612	636	421
mir-82_3p	529227	497604	223730	229164	412831	407450	474800	517628	609614	536154	693188	786096	326631	265399	369345	315166	324723	311411	366979	338075	312695	267390	630368	472150	1187162	650640	506622	599827	535690	628139	445944	487960	446526	570948	786645	520072	610291	580274	550181	452127	676624	696968	558457	453051	595640	483105
mir-82_5p*	1203	890.5	370	393	790	956.5	507.5	564	633.5	679.5	1138	1074	346	310	356	312	1025	1184	1403	1871	1326	2230	1159	730	2133	1031	1316.5	1552	1066	1179	1260	1563	1462	1773	1544	766	969	1156	1485	1368	1423	1170	927	1047	1608	1110
mir-83_3p	2205	1595	829	1057	511	617.5	721	830.5	945	1080	1665	2329	1303	1369	1350	1434	515	480	490	519	471	380	1048	960	2071	1318	1270	1575	1096	1277	1161	1048	1746	1638	1313	1112	1569	1034	1510	1292	1084	1453	1898	1069	1777	744
mir-83_5p*	1541	1733	567	659	315	304.5	265	222.5	589	304	2040	1600	603	489	582	524	316	387	606	600	637	567	222	170	549	265	270	300	250	191	368	287	544	342	286	258	526	207	563	284	244	285	436	199	496	131
mir-84_3p*	825	598	1160.5	1403.5	8	4	538.5	537	476	604.5	971	1069.5	1294.5	1375.5	1226	1106.5	27	30	13.5	25.5	19	22	720	680	1978	1042	710	779	707	687	918	853	933	1025	1279	846.5	665	968	906	765	753	810	764	697.5	821	860
mir-84_5p	109999	76358	65769.5	102424	771	821	71951.5	74950	79305	81165.5	107467	133678	106902	145102	123172	100252	1685	1371	925.5	899.5	788	632	61205	62565	132919	72122	59359	76911	63041	67179	58681	65828	87051	86092	77284	75687.5	89302	62304	76708	75310	52639	88629	74689	60322.5	91755	54430
mir-85_3p	62328	60172	5330	8809	146	140	50776	55080	72424	69528	75164	95625	6108	9526	3566	3214	132	116	259	206	129	143	56834	51210	113035	66918	65072	83644	56447	73628	49350	57948	64066	76652	65896	63303	75932	55976	63137	59515	66255	88432	104453	71044	73592	35187
mir-85_5p*	29	16	64	75	0	0	8	4	28	16	40	44	37	52	11	13	0	0	0	0	0	0	15	25	34	8	22	50	12	30	68	71	77	67	33	20	39	23	31	77	45	24	66	24	22	15
mir-86_3p*	2473	1273	2997	2200	9184	8263	740.5	824	1139	1253	1664	2182	3428	1747	4385	2750	10135.5	9232	20876	18666	17790	18125	2184	1613	3294	1893	1633	1732	1228	1469	1922	1364	2026	1793	3339	1716	2059	2768	1635	1778	1843	1877	1361	1492	1105	2261
mir-86_5p	13784	10693	12331	15813	15125	16511	7357.5	9009	9902	10423	16589	19486	16922	20284	17451	19531	15568.5	14582	16671	16503	17267	14822	8974	8339	16326	10742	10837	14730	9950	13279	11709	10994	12799	14323	11246	9205	10649	9667	7857	12774	12574	15357	15090	13420	12297	5946
mir-87_3p	15406	14019	14980	12285	21684	23422	9110	11148	15672	13475.5	20040	23615	17488	11079	20938	19331	16475	15029.5	20293	20380	15887	15505	14639	11926	30186	13836	14542	19580	14289	15828	18623	19109	19917	24480	18997	16705	17024	15112	16519	16121	20278	19540	18739	14902	19744	14552
mir-87_5p*	190	106	89	140	179	259	85	106	102	97.5	117	158	81	126	95	71	163	299.5	298	379	301	449	101	89	212	156	131	152	98	108	155	125	130	143	169	124	112	150	142	146	107	159	149	133	140	77
mir-90_3p	129103	103413	90454	105042	112218	122137	62863	80461	81858	80569	147686	164226	117918	117418	118070	121077	97604.5	110613	98115.5	99010	102210	89956	71694	63275	129803	78744	78838	100198	71957	83030	83590	69400	97629	87439	82364	70476	74808	69888	70259	86697	86290	103602	107265	82967	88727	62017
mir-90_5p*	2773	1503	1672	2043	2162	2492	968	1035	1256	1336	2101	2452	2114	2171	2243	2322	2572.5	3276	4166.5	5192	4515.5	6109	1450	1285	2610	1728	1295	1855	1294	1595	1677	1666	1984	1757	1674	1457	1572	1474	1740	1465	1458	1677	1456	1215	1592	1159
spike-ath-miR156a	249983	264567	130152	142496	313407	284912	252648	237073	237471	212550	260578	363108	213003	231961	258790	205671	199226	296550	163701	191443	251130	217308	184342	144440	317934	201426	152933	171641	149407	177616	80026	119792	87060	105085	181170	144957	164148	160746	144328	97266	131301	129185	115942	114304	91194	107913
spike-ath-miR159a	266118	337049	179464	165976	323941	293949	349873	378832	393131	358289	356228	513047	280297	248124	346692	247502	176785	246902	165327	205985	199721	195650	509260	349242	927714	467151	335620	382662	358395	327482	193391	282168	180235	216244	584285	405476	450514	422408	405444	207970	318241	283918	263065	268207	226131	265400
spike-ath-miR160a	10166	11015	6830	5872	12453	11338	11936	13188	11215	10448	12660	17588	9600	9060	10393	8678	6674	7864	5331	6720	7391	6954	17975	13544	36919	23646	31405	31945	24174	30975	16893	22842	17725	18689	21197	12669	14244	16454	16026	16536	23203	19360	20898	22162	18645	9739
spike-ath-miR164a	66392	67641	39608	36839	79000	69172	63891	77927	61440	56763	72939	93714	58441	52321	66526	46919	45400	64846	45361	50241	55435	49430	50929	39285	106491	65282	62639	65940	52986	60465	33648	51248	36577	46424	55001	37047	40079	44302	46521	41211	52298	48418	44935	50549	42918	26902
spike-ath-miR166a	821910	1090806	653294	757321	937039	1017141	1141943	1143206	1356891	1025692	1317590	1732444	988987	1069683	1153361	919422	709760	935148	640704	637156	771743	923247	613328	524720	1092924	667270	405193	410945	468289	480306	222443	238223	274974	310615	475962	479745	615177	513612	594051	313860	378370	389516	378236	282797	327458	358589
spike-ath-miR167a	31581	34259	27074	35363	38584	44863	43633	41920	42604	40796	39633	63158	39250	49217	55042	37221	31343	37111	28584	24475	33640	40716	20225	19742	42057	26851	34453	32995	32805	37263	14794	18910	22849	26727	15759	16323	21724	18369	20783	26498	25312	24569	26467	26142	23700	12316
spike-ath-miR168a	157018	180523	126413	157470	196536	201602	296760	288006	286610	236869	218316	315750	186291	217919	253095	167873	147995	196188	126425	114791	156994	189114	90695	84514	186632	103688	95492	90578	107577	110014	44458	55742	62859	75561	71375	78598	99152	82537	90029	74000	77189	84422	74841	69266	76454	65241
spike-ath-miR169a	1516	1329	813	886	1407	1457	2570	1798	2092	2102	1593	2223	1175	1549	1751	1196	1099	883	910	825	1098	1144	1045	945	2310	1008	2049	1859	1197	1735	1085	1031	1224	1929	1247	662	703	801	881	1244	1062	1257	1832	1284	1265	456
spike-ath-miR172a	3922	3170	1584	2642	2675	3218	2850	2127	2206	2257	3812	5266	2965	4852	4043	2947	2610	2836	2151	1999	3071	2975	402	412	925	482	850	868	485	713	534	367	710	770	500	310	333	391	362	631	510	750	837	673	612	267
spike-osa-miR171b	5470	4572	2338	3396	4327	5266	5815	4062	5260	5320	5592	7934	4082	5586	6298	4301	4042	3826	3582	3258	4775	4714	1107	1312	2467	1296	2143	2065	1302	1939	1345	1042	1519	1901	1624	937	745	1135	971	1379	1252	1516	1808	1527	1448	671

## Sheet: Table S5
Table S5. Results of small RNA sequencing analysis in embryo samples: alg-1(AEDH); alg-2(AEDH) versus wild type.
name	baseMean	baseMeanA	baseMeanB	foldChange	log2FoldChange	lfcSE	stat	PValue	PAdj	FDR	falsePos	sKM210	sKM238	sKM240	sKM242	sKM211	sKM239	sKM241	sKM243
mir-49_5p*	9464.9	5247.4	13682.4	2.6	1.4	0.12	12.02	2.79404e-33	7.23657e-31	0	0	5453.1	4801.5	5896.6	4838.5	13674.4	12131.1	14548.4	14375.5
mir-1829a_5p	741.3	1116.5	366.2	0.3	-1.6	0.14	-11.75	7.08064e-32	1.8268e-29	0	0	1267.9	1178.8	1006	1013.3	337.5	399.9	329.6	397.8
mir-72_3p*	1880.8	634.6	3126.9	4.9	2.3	0.2	11.66	1.93877e-31	4.98265e-29	0	0	513.5	510.6	780.1	734.2	2836.8	2637.6	3459.6	3573.7
mir-70_5p*	320.4	147.4	493.4	3.3	1.7	0.17	10.25	1.17242e-24	3.0014e-22	0	0	154.6	162.7	140.4	131.9	575.1	552.3	439.5	406.5
mir-63_5p*	999.5	611.9	1387.1	2.3	1.2	0.13	8.78	1.62059e-18	4.13251e-16	0	0	664.2	560	507.7	715.8	1401.7	1430.4	1380.7	1335.5
mir-57_3p*	1812.7	877.9	2747.5	3.1	1.6	0.19	8.67	4.18265e-18	1.06239e-15	0	0	781.1	722.7	1073	934.6	2420.7	2227.1	3136.8	3205.4
mir-80_5p*	2483.8	1220.3	3747.3	3.1	1.6	0.22	7.45	9.24759e-14	2.33964e-11	0	0	971.5	1156.1	1433.7	1320.1	2650	3317.9	4454.4	4567.1
mir-67_5p*	2552	1172.6	3931.3	3.4	1.7	0.27	6.41	1.48383e-10	3.73924e-08	0	0	716.7	1067.6	1524.8	1381.4	2853.4	3422.6	4565.2	4884
mir-42_5p*	4694.3	3485.9	5902.8	1.7	0.8	0.12	6.36	2.02438e-10	5.08118e-08	0	0	3509.2	3256.3	3362.1	3816	5405.4	5440.2	5847.7	6917.8
mir-54_5p*	30081.2	12610.8	47551.7	3.8	1.9	0.3	6.3	2.96495e-10	7.41237e-08	0	0	8220.8	9788.4	16219	16215	32514.7	37521	55237.5	64933.6
mir-233_5p*	273.6	178.2	368.9	2.1	1	0.18	5.97	2.38862e-09	5.94768e-07	0	0	163.6	158.5	232.4	158.5	379.1	317.4	397.7	381.4
mir-72_5p	251473	276749	226198	0.8	-0.3	0.06	-4.81	1.5113e-06	0.000374804	0	0	279481	266663	276940	283910	221621	237386	226680	219103
mir-788_3p	525	272.5	777.5	2.9	1.5	0.32	4.75	2.04829e-06	0.000505928	0	0	240.9	174	305	370.2	704.6	447.5	843	1114.7
mir-795_3p*	35.9	17.9	53.9	3	1.6	0.35	4.59	4.46724e-06	0.00109894	0.0001	0	19.8	11.3	13.9	26.6	38.8	48.7	69	59
mir-796_5p	227.5	283.3	171.7	0.6	-0.7	0.17	-4.36	1.30663e-05	0.00320123	0.0002	0	331.1	269.7	280.8	251.5	183.1	203.1	149.7	150.8
mir-1821_3p	951	1213.9	688.1	0.6	-0.8	0.19	-4.31	1.62331e-05	0.00396088	0.0003	0	1049.8	1103.6	1468.1	1234.2	535.4	810.4	801.2	605.4
mir-51_3p*	1288.6	808.8	1768.5	2.2	1.1	0.28	4.1	4.07415e-05	0.00990018	0.0006	0	573	792.7	900	969.3	1115.1	1637.8	1728.8	2592.3
mir-796_3p*	13.7	5.2	22.2	4.3	2.1	0.53	3.97	7.27024e-05	0.017594	0.001	0	7.9	2.1	2.8	8.2	31.4	21.2	15.6	20.8
mir-250_5p*	1203.6	864.5	1542.8	1.8	0.8	0.22	3.8	0.000142038	0.0342312	0.0019	0	1197.5	729.9	840.5	690.2	1958.4	1387	1485.8	1339.9
mir-46_5p*	2620.2	2164.9	3075.4	1.4	0.5	0.14	3.56	0.000366786	0.0880286	0.0047	0	2307.7	1969.4	2438.8	1943.8	3379.5	2627	3437.3	2857.8
mir-243_3p	1012.8	1244.1	781.6	0.6	-0.7	0.19	-3.5	0.000460711	0.11011	0.0056	0	1715.9	1119.1	1177.1	964.2	828.5	753.3	790.5	754.1
mir-38_5p*	274.3	218.6	330	1.5	0.6	0.17	3.45	0.000552465	0.131487	0.0064	0	218.1	229.6	212	214.7	293.1	273	327.7	426.2
mir-230_3p	153.8	193.4	114.2	0.6	-0.8	0.22	-3.42	0.000618529	0.146591	0.0068	0	163.6	272.8	165.5	171.8	115.6	120.6	123.5	97.3
mir-1822_3p	1189.8	1340	1039.7	0.8	-0.4	0.11	-3.41	0.000653721	0.154278	0.0069	0	1373.9	1258	1211.5	1516.4	1093.8	1015.7	995.7	1053.5
mir-39_5p*	12647.8	9979.1	15316.5	1.5	0.6	0.18	3.38	0.000737906	0.173408	0.0075	0	8259.4	11544.7	10049.9	10062.6	11522.8	15346.3	15326.2	19070.5
mir-73_5p*	6350.1	4882.7	7817.6	1.6	0.7	0.21	3.27	0.00106163	0.248422	0.0104	0	4256.6	5101.1	4776.2	5396.8	5693	7067.5	7671.9	10837.9
mir-228_3p*	2823.8	1829.3	3818.3	2.1	1.1	0.34	3.12	0.00178747	0.41648	0.0168	0	1138	1553.5	2011.1	2614.6	2090.6	3338	4168.5	5676.3
mir-789-1_5p	55	66.8	43.2	0.6	-0.6	0.2	-3.1	0.00196779	0.456528	0.0179	0	70.4	59.7	68.8	68.5	47.2	40.2	41.8	43.7
mir-1832a_3p	105.4	128.4	82.5	0.6	-0.6	0.21	-3.03	0.00245255	0.566539	0.0215	1	144.7	95.7	133	140.1	95.2	64.5	81.7	88.5
mir-231_5p*	2549.8	1848.5	3251.2	1.8	0.8	0.27	2.99	0.00283291	0.651569	0.024	1	1409.6	1620.4	1990.6	2373.3	2165.5	2695.8	3372.1	4771.4
mir-41_5p*	20266.6	17507.8	23025.4	1.3	0.4	0.14	2.92	0.00352008	0.805839	0.0281	1	16428.7	19294.7	16232	18076	19956.3	24071.7	20892	27181.7
mir-65_5p	158095	184956	131234	0.7	-0.5	0.17	-2.92	0.00353438	0.805839	0.0281	1	234920	172923	174760	157223	158042	127140	121776	117977
mir-235_5p*	54.3	41.5	67	1.6	0.7	0.24	2.86	0.00425463	0.965801	0.0327	1	41.6	32.9	45.6	46	61	82.5	72	52.5
mir-2953_3p	10.1	14.6	5.5	0.4	-1.4	0.49	-2.83	0.004633	0.998316	0.0346	1	20.8	10.3	13.9	13.3	5.5	6.3	5.8	4.4
mir-243_5p	9.5	15	4.1	0.3	-1.8	0.67	-2.75	0.00599445	0.998316	0.0435	2	23.8	13.4	8.4	14.3	9.2	1.1	3.9	2.2
mir-2218a_3p	4.3	7.3	1.2	0.2	-2.5	0.93	-2.72	0.00646336	0.998316	0.0456	2	4	14.4	3.7	7.2	0.9	1.1	1.9	1.1
mir-58a_5p*	2794.1	2134.8	3453.4	1.6	0.7	0.27	2.61	0.009143	0.998316	0.0628	2	1758.6	1852	2460.2	2468.4	2274.6	2691.6	3855.4	4992.2
mir-74_5p*	8674.3	6977	10371.8	1.5	0.6	0.22	2.56	0.0104623	0.998316	0.0699	3	5940.8	6332.4	6956.6	8678.1	7888	8512.7	10823.3	14263
mir-244_3p*	56.6	36.2	77	2.1	1.1	0.45	2.43	0.015227	0.998316	0.0992	4	9.9	38.1	42.8	54.2	54.6	60.3	98.2	95.1
mir-37_5p*	719.5	607.6	831.4	1.4	0.5	0.19	2.38	0.0170961	0.998316	0.1086	4	652.3	619.8	563.4	595.1	632.4	772.3	797.3	1123.5
mir-241_5p	124.1	143.5	104.8	0.7	-0.5	0.19	-2.34	0.0193789	0.998316	0.1201	5	133.8	184.3	141.3	114.5	104.5	106.9	113.8	94
mir-55_5p*	291.3	209.4	373.2	1.8	0.8	0.36	2.33	0.0199614	0.998316	0.1207	5	119	187.4	240.8	290.4	223.8	280.4	407.4	581.4
mir-44_5p*	29332.7	23958	34707.4	1.4	0.5	0.23	2.29	0.0221163	0.998316	0.1306	6	18233.8	23699.8	27211.7	26686.6	24298.4	29244.2	39080.8	46206.3
mir-800_3p	120.3	139.9	100.8	0.7	-0.5	0.21	-2.23	0.0254564	0.998316	0.1388	6	155.6	147.2	132	124.7	137.8	93.1	82.7	89.6
mir-785_3p	1018.7	1088.3	949.1	0.9	-0.2	0.09	-2.23	0.0254709	0.998316	0.1388	6	1072.6	1035.7	1100.9	1144.2	893.2	907.8	981.1	1014.2
mir-75_5p*	29.8	19.1	40.6	2.1	1.1	0.49	2.23	0.0255779	0.998316	0.1388	6	4	25.7	23.2	23.5	25	41.3	44.7	51.4
mir-50_3p*	174.2	142.3	206	1.4	0.5	0.24	2.23	0.0256802	0.998316	0.1388	7	91.2	150.3	159.9	167.7	169.2	190.4	202.2	262.3
mir-54_3p	77402.7	86862.7	67942.7	0.8	-0.4	0.16	-2.16	0.0304981	0.998316	0.1614	8	97900.1	73816.4	99346.3	76388	76076.8	57292.9	75958.3	62442.9
mir-65_3p*	35.4	28	42.9	1.5	0.6	0.29	2.1	0.0355848	0.998316	0.1814	9	25.8	28.8	21.4	35.8	33.3	46.6	36.9	54.6
mir-87_5p*	293.3	232.5	354	1.5	0.6	0.29	2.1	0.0357063	0.998316	0.1814	9	177.4	167.8	277.1	307.8	239.5	317.4	368.5	490.7
mir-2209c_3p	5	7.8	2.2	0.3	-1.8	0.86	-2.08	0.0371206	0.998316	0.1849	9	5.9	14.4	3.7	7.2	3.7	4.2	1	0
mir-797_3p	21.4	15.6	27.2	1.8	0.8	0.41	2	0.0460353	0.998316	0.2249	12	18.8	18.5	6.5	18.4	26.8	18	29.2	35
mir-247_3p	123.4	157.3	89.5	0.6	-0.8	0.42	-1.94	0.0526775	0.998316	0.2525	13	140.8	296.5	106.9	84.9	79.5	136.5	80.7	61.2
mir-45_5p*	5048	4157.8	5938.3	1.4	0.5	0.27	1.91	0.0556792	0.998316	0.2619	14	3033.4	3951.2	5114.7	4531.8	3735.5	4944	7303.4	7770.3
mir-36_5p*	1117.3	925.2	1309.4	1.4	0.5	0.26	1.89	0.058201	0.998316	0.2688	15	717.7	907	887	1189.2	874.7	1110.9	1343.8	1908.1
let-7_5p	551	615.8	486.1	0.8	-0.3	0.18	-1.86	0.0624549	0.998316	0.2783	16	566	729.9	670.4	496.9	388.3	459.2	565.9	531.1
mir-790_3p*	1425.7	1253.9	1597.4	1.3	0.3	0.19	1.86	0.0634362	0.998316	0.2783	16	1238.1	935.8	1564.8	1277.1	1516.4	1349	1888.3	1636
mir-1829c_3p*	95.9	109	82.7	0.8	-0.4	0.22	-1.86	0.063544	0.998316	0.2783	16	105.1	126.6	113.4	91	74	67.7	78.8	110.4
mir-63_3p	3297.3	3542.8	3051.8	0.9	-0.2	0.12	-1.83	0.0670255	0.998316	0.2881	17	3612.3	3507.5	3004.1	4047.1	3178.9	3148.6	2856.8	3022.9
mir-1819_3p	130.2	144.2	116.2	0.8	-0.3	0.17	-1.82	0.0687626	0.998316	0.2881	17	166.5	130.7	139.5	140.1	135	120.6	111.8	97.3
mir-66_5p	80436.9	85381.5	75492.2	0.9	-0.2	0.1	-1.82	0.0691792	0.998316	0.2881	18	89371	91713	79546.7	80895.3	75932.6	82069.2	68639.4	75327.8
mir-792_3p	75.9	87.8	63.9	0.7	-0.5	0.26	-1.78	0.0747799	0.998316	0.3064	19	66.4	74.1	91.1	119.6	66.6	47.6	67.1	74.3
mir-40_5p*	9638.1	7849.7	11426.5	1.5	0.5	0.31	1.77	0.0764434	0.998316	0.3082	19	4630.3	8989.5	8268.5	9510.4	7134.5	9929.4	11848.1	16794
mir-35_5p*	514.4	437.9	591	1.3	0.4	0.25	1.76	0.0782265	0.998316	0.3105	20	559.1	544.6	300.3	347.7	619.5	670.8	455.1	618.6
mir-231_3p	1212.7	1293.1	1132.2	0.9	-0.2	0.11	-1.74	0.0820962	0.998316	0.3208	21	1227.2	1403.2	1188.3	1353.8	1143.8	1220.9	1001.5	1162.8
mir-46_3p	40118.4	42216.2	38020.7	0.9	-0.2	0.09	-1.72	0.0847945	0.998316	0.3242	21	41883.1	44075.5	39469.8	43436.4	41747.1	38153.7	35541.5	36640.4
mir-2208b_3p	7.5	4.7	10.2	2.2	1.1	0.65	1.72	0.0855214	0.998316	0.3242	22	4	9.3	4.6	1	7.4	15.9	7.8	9.8
mir-1_5p*	1416.2	1677.3	1155	0.7	-0.5	0.32	-1.69	0.0904566	0.998316	0.3379	23	1208.4	1379.5	2179.4	1941.8	722.1	814.7	1363.2	1720.2
mir-50_5p	98212.5	105449	90976.4	0.9	-0.2	0.13	-1.63	0.103793	0.998316	0.379	26	117405	103686	103309	97394.6	102709	95736.5	90747.8	74712.5
mir-360_5p	23	17.5	28.5	1.6	0.7	0.44	1.62	0.104454	0.998316	0.379	27	13.9	10.3	24.2	21.5	42.5	16.9	35	19.7
mir-62_3p	4564.1	5087.2	4041	0.8	-0.3	0.21	-1.61	0.106989	0.998316	0.3827	27	5873.4	4348.6	5760.9	4366.1	4931.1	3016.4	4705.2	3511.4
mir-2218b_3p	13.8	17.4	10.3	0.6	-0.8	0.47	-1.6	0.109377	0.998316	0.3859	28	15.9	14.4	27.9	11.2	10.2	5.3	12.6	13.1
mir-61_5p*	1373.6	1460.7	1286.6	0.9	-0.2	0.12	-1.59	0.11147	0.998316	0.387	28	1677.3	1457.8	1313.8	1393.7	1295.4	1259	1194.1	1397.8
mir-82_5p*	1361.5	1124.7	1598.2	1.4	0.5	0.32	1.58	0.113311	0.998316	0.387	29	783.1	1055.2	1304.5	1355.9	883.9	1252.7	1819.3	2437.1
mir-64_3p*	46	35.8	56.2	1.6	0.6	0.41	1.58	0.115208	0.998316	0.387	29	29.7	28.8	33.5	51.1	28.7	50.8	45.7	99.5
mir-48_5p	2390.2	2586.7	2193.7	0.8	-0.2	0.15	-1.57	0.1158	0.998316	0.387	29	2281	3021.5	2928.8	2115.6	2030.5	2175.3	2365.7	2203.2
mir-254_3p	3234.5	3402.1	3066.9	0.9	-0.1	0.1	-1.51	0.130479	0.998316	0.4304	33	3360.5	3352	3311.9	3583.9	2891.3	3241.7	3375	2759.5
mir-5594_3p	172.1	159.3	184.9	1.2	0.2	0.14	1.49	0.136799	0.998316	0.4455	35	167.5	130.7	166.4	172.8	183.1	183	195.4	178.1
mir-4812_3p*	10.6	13.6	7.6	0.6	-0.8	0.58	-1.45	0.147115	0.998316	0.473	37	6.9	17.5	9.3	20.5	9.2	11.6	2.9	6.6
mir-230_5p	20.5	15.5	25.5	1.6	0.7	0.5	1.43	0.152772	0.998316	0.4851	39	9.9	29.9	13.9	8.2	21.3	41.3	16.5	23
mir-66_3p*	24.7	18.5	30.9	1.7	0.7	0.52	1.41	0.157423	0.998316	0.4936	40	13.9	13.4	13.9	32.7	12.9	21.2	35	54.6
mir-4812_5p	40.1	47.3	32.8	0.7	-0.5	0.38	-1.37	0.170206	0.998316	0.5262	43	57.5	60.7	25.1	46	39.8	43.4	17.5	30.6
mir-71_3p*	829.7	740	919.4	1.2	0.3	0.23	1.37	0.172157	0.998316	0.5262	44	466.9	752.6	767.1	973.4	755.4	948	1036.5	937.7
mir-232_3p	118.5	127.1	109.9	0.9	-0.2	0.15	-1.36	0.17402	0.998316	0.5262	44	117	117.4	133.9	140.1	110	116.4	112.8	100.5
mir-4813_5p	5307.4	4769.2	5845.6	1.2	0.3	0.23	1.28	0.200249	0.998316	0.5984	51	5296.5	4240.5	6438.7	3101.3	5816.9	5149.3	6779.3	5637
mir-60_5p*	108.9	92.7	125	1.3	0.4	0.34	1.27	0.203638	0.998316	0.6008	52	58.5	84.4	112.5	115.5	72.1	102.6	144.9	180.3
mir-76_3p	3933.6	4114.8	3752.4	0.9	-0.1	0.1	-1.27	0.205782	0.998316	0.6008	52	4279.4	3960.4	4055.7	4163.7	4085	3715.7	3992.5	3216.3
mir-239b_5p	1.5	2.5	0.5	0.2	-2.3	1.84	-1.24	0.216182	0.998316	0.624	55	1	7.2	1.9	0	0	2.1	0	0
mir-252_3p*	44.8	38.9	50.6	1.3	0.4	0.31	1.23	0.2195	0.998316	0.6264	56	33.7	30.9	52.1	38.9	48.1	31.7	68.1	54.6
mir-1821_5p*	16.8	13.1	20.6	1.6	0.6	0.54	1.19	0.23283	0.998316	0.6493	58	5	6.2	26	15.3	18.5	18	27.2	18.6
mir-1823_5p*	0.9	1.5	0.2	0.2	-2.3	1.91	-1.19	0.233384	0.998316	0.6493	59	4	1	0.9	0	0	0	1	0
mir-43_5p*	77.9	64.5	91.4	1.4	0.5	0.42	1.19	0.235167	0.998316	0.6493	60	47.6	65.9	56.7	87.9	36.1	78.3	90.4	160.7
mir-254_5p*	3.7	2.5	4.9	2	1	0.82	1.18	0.238375	0.998316	0.651	61	1	1	2.8	5.1	3.7	5.3	2.9	7.7
mir-1830_5p*	5.4	7	3.9	0.6	-0.9	0.74	-1.16	0.246046	0.998316	0.6648	62	5	3.1	7.4	12.3	1.8	2.1	3.9	7.7
mir-38_3p	33455.5	35054.2	31856.8	0.9	-0.1	0.12	-1.15	0.248864	0.998316	0.6654	63	38484	34411.7	37059.8	30261.3	36114.2	29894.9	30269.4	31148.8
mir-795_5p	54.1	59.2	49	0.8	-0.3	0.24	-1.13	0.256618	0.998316	0.679	65	65.4	66.9	58.6	46	49	62.4	38.9	45.9
mir-90_5p*	3847.1	3320.5	4373.8	1.3	0.4	0.35	1.12	0.262103	0.998316	0.6863	67	2143.2	2647.8	3873.4	4617.7	2304.2	3466	5048.5	6676.3
mir-48_3p*	9.2	7.4	11	1.5	0.6	0.51	1.1	0.269718	0.998316	0.6912	68	6.9	5.1	9.3	8.2	7.4	8.5	10.7	17.5
mir-36_3p	291192	309299	273084	0.9	-0.2	0.16	-1.1	0.272405	0.998316	0.6912	68	368946	324104	308315	235832	316425	265374	255694	254844
mir-1820_3p*	14.1	16.4	11.7	0.7	-0.5	0.45	-1.1	0.272786	0.998316	0.6912	69	19.8	22.6	13.9	9.2	7.4	10.6	13.6	15.3
mir-1_3p	945179	969986	920372	0.9	-0.1	0.07	-1.09	0.275577	0.998316	0.6912	70	960327	1.00489e+06	983328	931393	937950	965805	915589	862145
mir-1829b_3p*	98	106.5	89.4	0.8	-0.3	0.23	-1.09	0.277552	0.998316	0.6912	70	112	121.5	111.6	80.8	69.3	82.5	84.6	121.3
mir-1829b_5p	69.8	78.3	61.4	0.8	-0.4	0.33	-1.08	0.282059	0.998316	0.6912	71	81.3	98.8	50.2	82.8	75.8	70.9	32.1	66.7
mir-800_5p	6.7	8.1	5.3	0.7	-0.6	0.57	-1.07	0.282995	0.998316	0.6912	72	6.9	5.1	11.2	9.2	5.5	7.4	2.9	5.5
mir-785_5p*	0.7	0	1.4	7.8	3	2.81	1.05	0.292881	0.998316	0.7056	74	0	0	0	0	3.7	0	1.9	0
mir-797_5p*	27.7	32.1	23.3	0.7	-0.5	0.44	-1.05	0.294509	0.998316	0.7056	75	21.8	61.8	22.3	22.5	22.2	29.6	17.5	24
mir-40_3p	362156	377170	347142	0.9	-0.1	0.12	-1.04	0.298241	0.998316	0.7056	76	422895	361782	386947	337054	380574	347929	308283	351783
mir-233_3p	3301.8	3415.6	3188.2	0.9	-0.1	0.1	-1.04	0.30004	0.998316	0.7056	76	3321.8	3420	3424.4	3496	2990.3	3548.5	3317.7	2896.1
mir-74_3p	4682.6	4814.1	4551	0.9	-0.1	0.08	-1.02	0.308427	0.998316	0.7187	78	4409.3	4877.7	5004	4965.3	4329.1	4501.8	4613.8	4759.4
mir-1822_5p*	224.3	245.4	203.2	0.8	-0.3	0.27	-1.01	0.313635	0.998316	0.7237	80	234.9	223.4	227.8	295.5	137.8	150.2	219.8	304.9
mir-77_3p	507.6	564.4	450.9	0.8	-0.3	0.32	-1	0.316253	0.998316	0.7237	80	369.8	885.4	644.3	357.9	326.4	567.1	488.1	421.8
mir-236_3p	1531	1601.4	1460.5	0.9	-0.1	0.13	-0.99	0.32425	0.998316	0.7354	82	1638.6	1614.2	1572.2	1580.8	1783.6	1318.3	1479.9	1260.1
mir-124_3p	99.3	104.7	93.9	0.9	-0.2	0.16	-0.96	0.33481	0.998316	0.7485	85	103.1	98.8	100.4	116.6	98.9	95.2	97.2	84.2
mir-60_3p	4695.8	4893.4	4498.2	0.9	-0.1	0.13	-0.96	0.335934	0.998316	0.7485	85	4135.7	4667.7	5123	5647.4	4187.7	4337.8	4815.1	4652.3
mir-253_3p	1451.3	1333	1569.6	1.2	0.2	0.25	0.95	0.342042	0.998316	0.7494	86	1281.7	1560.7	861.9	1627.8	1453.5	2126.6	1269.9	1428.4
mir-35_3p	2.82062e+06	2964980	2.67625e+06	0.9	-0.1	0.16	-0.95	0.343433	0.998316	0.7494	87	3.60343e+06	2981025	2.87436e+06	2.40111e+06	2.91107e+06	2.85881e+06	2.28488e+06	2.65024e+06
mir-253_5p*	7.2	8.5	5.8	0.7	-0.5	0.57	-0.94	0.345181	0.998316	0.7494	88	8.9	12.4	6.5	6.1	3.7	9.5	5.8	4.4
mir-791_3p	104.2	113.2	95.2	0.8	-0.2	0.27	-0.94	0.348745	0.998316	0.7496	88	97.1	163.7	93.9	98.2	86.9	121.7	101.1	71
mir-64_5p	155451	165219	145682	0.9	-0.2	0.2	-0.93	0.35257	0.998316	0.7496	89	215432	153328	163731	128387	180970	138008	135956	127794
mir-56_5p*	151.1	142.4	159.8	1.1	0.2	0.18	0.93	0.354484	0.998316	0.7496	90	182.4	120.5	135.7	130.9	147.9	150.2	166.3	174.9
mir-77_5p*	105.9	119.2	92.6	0.8	-0.4	0.4	-0.92	0.357093	0.998316	0.7496	91	76.3	215.2	109.7	75.7	63.8	132.3	103.1	71
mir-5594_5p	1.3	1.8	0.8	0.4	-1.2	1.31	-0.91	0.360303	0.998316	0.7501	92	3	2.1	0.9	1	0.9	1.1	0	1.1
mir-794_3p*	2.7	3.8	1.7	0.5	-1.1	1.29	-0.88	0.37656	0.998316	0.7745	95	6.9	7.2	0	1	3.7	2.1	1	0
mir-49_3p	46893.9	45750.7	48037.2	1	0.1	0.08	0.88	0.378081	0.998316	0.7745	96	47289.6	46566.8	44302.8	44843.4	50196.4	50796.8	43862.9	47292.6
mir-47_3p	17623.3	18300	16946.5	0.9	-0.1	0.13	-0.87	0.383413	0.998316	0.7791	97	19011	20665.9	16710.8	16812.2	18493.5	18269.6	16385.1	14637.8
mir-4813_3p	1487.9	1524	1451.9	1	-0.1	0.08	-0.85	0.393931	0.998316	0.7908	100	1564.3	1395	1563.9	1572.6	1505.3	1438.9	1471.2	1392.3
mir-242_3p*	1.6	1	2.2	2.2	1.1	1.35	0.85	0.397137	0.998316	0.7908	100	0	1	0	3.1	4.6	2.1	1	1.1
mir-2208b_5p	24.1	27.1	21	0.8	-0.4	0.44	-0.83	0.404248	0.998316	0.7908	101	39.7	31.9	19.5	17.4	15.7	34.9	21.4	12
mir-1832b_3p	10.3	8.9	11.6	1.3	0.4	0.45	0.83	0.404301	0.998316	0.7908	102	9.9	6.2	8.4	11.2	9.2	12.7	14.6	9.8
mir-229_5p	9883.3	9603.4	10163.3	1.1	0.1	0.1	0.83	0.406594	0.998316	0.7908	103	9754.3	10395.8	8853.3	9410.2	10062.8	10886.8	9124.6	10578.9
mir-392_5p*	4.1	4.9	3.4	0.7	-0.6	0.71	-0.82	0.410567	0.998316	0.7908	104	5	5.1	5.6	4.1	3.7	3.2	1	5.5
mir-356b_3p	859.2	895	823.3	0.9	-0.1	0.15	-0.82	0.410986	0.998316	0.7908	104	929.8	834.9	899.1	916.2	940.3	779.7	921.8	651.3
mir-790_5p	20057.6	21242.5	18872.7	0.9	-0.2	0.21	-0.8	0.421234	0.998316	0.8029	107	24141.9	19162.9	21735.3	19929.8	24489.8	16714.3	21434.6	12852.1
mir-81_5p*	881.7	800.6	962.8	1.2	0.3	0.33	0.79	0.426674	0.998316	0.8029	108	543.2	759.8	987.4	912.1	543.7	708.9	1051.1	1547.5
mir-2209c_5p*	0.6	0	1.2	6.7	2.7	3.45	0.79	0.426733	0.998316	0.8029	108	0	0	0	0	0	0	4.9	0
mir-80_3p	66244.8	69429.4	63060.2	0.9	-0.1	0.18	-0.77	0.442831	0.998316	0.8239	112	82309	69501.8	72992.8	52914.1	72151.7	63550	66897	49642.2
mir-71_5p	78087.8	82667.9	73507.7	0.9	-0.2	0.22	-0.76	0.446398	0.998316	0.8239	113	69402.4	112326	70505.6	78437.1	66665.9	98034.5	69372.6	59957.8
mir-52_5p	307481	314163	300798	1	-0.1	0.08	-0.76	0.447872	0.998316	0.8239	114	303462	301671	307742	343778	290947	301715	289711	320821
mir-237_3p*	5.2	4.2	6.2	1.5	0.5	0.72	0.75	0.452424	0.998316	0.8239	115	2	5.1	4.6	5.1	3.7	12.7	2.9	5.5
mir-238_3p	11292.2	11850	10734.5	0.9	-0.1	0.19	-0.75	0.454104	0.998316	0.8239	115	10726.8	15303.3	11674.2	9695.5	10284.7	12784.9	11277.4	8591
mir-4814_5p*	6.8	7.7	5.8	0.8	-0.4	0.55	-0.73	0.464132	0.998316	0.8312	117	11.9	6.2	5.6	7.2	5.5	6.3	4.9	6.6
lsy-6_5p*	0.6	1	0.3	0.3	-1.7	2.38	-0.73	0.466336	0.998316	0.8312	118	0	1	0	3.1	0	0	0	1.1
mir-44_3p	444688	465462	423913	0.9	-0.1	0.19	-0.73	0.467976	0.998316	0.8312	119	575284	444446	484897	357223	516101	400871	422678	356001
mir-62_5p*	11	9.6	12.3	1.3	0.4	0.49	0.71	0.475664	0.998316	0.839	121	15.9	4.1	9.3	9.2	11.1	10.6	16.5	10.9
mir-2_5p*	256.6	236.6	276.7	1.2	0.2	0.32	0.71	0.480551	0.998316	0.8418	122	130.9	237.8	297.5	280.2	186.8	226.4	293.7	400
mir-251_5p	171.6	178.9	164.2	0.9	-0.1	0.18	-0.7	0.483977	0.998316	0.842	123	187.4	147.2	197.1	184.1	181.2	130.1	184.7	160.7
mir-240_5p*	55.5	51	60	1.2	0.2	0.34	0.69	0.489824	0.998316	0.8457	124	35.7	69	31.6	67.5	47.2	61.4	49.6	82
mir-1820_5p	13264.5	13775.4	12753.7	0.9	-0.1	0.16	-0.68	0.498815	0.998316	0.8457	125	16509	12010	14524.9	12057.5	13975.8	12114.1	14443.3	10481.7
mir-259_3p*	230.6	242.5	218.7	0.9	-0.1	0.22	-0.68	0.498891	0.998316	0.8457	126	248.8	192.5	275.2	253.6	194.2	179.9	306.3	194.5
mir-61_3p	178650	183767	173533	0.9	-0.1	0.12	-0.67	0.502611	0.998316	0.8457	127	208734	190904	161571	173858	185390	184175	152302	172264
mir-45_3p	434634	453477	415790	0.9	-0.1	0.19	-0.67	0.502733	0.998316	0.8457	128	570414	436795	457790	348909	506977	387635	413424	355124
mir-1829c_5p	239.2	229.9	248.5	1.1	0.1	0.17	0.66	0.510456	0.998316	0.8473	129	228	287.2	221.3	183	241.3	260.3	224.6	267.8
mir-2221_3p	0.4	0	0.8	4.4	2.1	3.26	0.65	0.514584	0.998316	0.8473	130	0	0	0	0	0	2.1	0	1.1
mir-76_5p*	20.3	17.5	23	1.3	0.4	0.6	0.65	0.518086	0.998316	0.8473	130	7.9	15.4	22.3	24.5	5.5	16.9	28.2	41.5
mir-4806_5p	52.4	57.5	47.2	0.8	-0.3	0.43	-0.64	0.520556	0.998316	0.8473	131	74.3	46.3	52.1	57.3	91.5	22.2	44.7	30.6
mir-39_3p	1.3759e+06	1.3397e+06	1.4121e+06	1.1	0.1	0.12	0.64	0.520953	0.998316	0.8473	132	1.34664e+06	1.44995e+06	1.27321e+06	1.289e+06	1.36901e+06	1.56449e+06	1.19324e+06	1.52164e+06
mir-82_3p	341455	351119	331791	0.9	-0.1	0.13	-0.64	0.523742	0.998316	0.8473	133	409236	334298	341207	319735	376741	329474	328728	292221
mir-789-1_3p*	7.6	6.7	8.6	1.3	0.4	0.58	0.63	0.528148	0.998316	0.849	134	6.9	6.2	7.4	6.1	11.1	5.3	3.9	14.2
mir-1832a_5p*	296.3	305.6	287	0.9	-0.1	0.15	-0.62	0.537323	0.998316	0.8542	136	294.4	284.1	271.5	372.2	272.8	269.8	310.2	295.1
mir-229_3p*	8716.3	8978.8	8453.8	0.9	-0.1	0.14	-0.61	0.539541	0.998316	0.8542	137	8923.6	8728	7983	10280.4	7922.2	7960.4	7665.1	10267.5
mir-251_3p*	0.9	0.5	1.3	2.6	1.4	2.27	0.6	0.548579	0.998316	0.8542	138	0	0	0	2	0	0	1.9	3.3
mir-228_5p	130445	134014	126876	0.9	-0.1	0.13	-0.6	0.550383	0.998316	0.8542	138	127643	138764	122379	147271	126347	150853	120604	109699
mir-240_3p	83.9	80.3	87.4	1.1	0.1	0.21	0.59	0.554029	0.998316	0.8542	139	81.3	81.3	79	79.8	90.6	60.3	98.2	100.5
mir-2209a_3p	110.2	114.4	106	0.9	-0.1	0.19	-0.59	0.555046	0.998316	0.8542	140	122.9	111.2	116.2	107.4	129.4	105.8	81.7	107.1
mir-55_3p	352441	363698	341184	0.9	-0.1	0.16	-0.59	0.555927	0.998316	0.8542	141	445731	345142	332762	331158	396517	362052	313228	292938
let-7_3p*	5.4	4.7	6.1	1.3	0.4	0.67	0.59	0.558285	0.998316	0.8542	142	5.9	3.1	4.6	5.1	12	3.2	4.9	4.4
mir-137_3p	3680.5	3553.9	3807.1	1.1	0.1	0.18	0.57	0.571017	0.998316	0.8611	144	3495.3	4159.1	2801.4	3759.8	4454.9	4088.1	3637.6	3048
mir-788_5p*	732.4	773.4	691.5	0.9	-0.2	0.29	-0.56	0.573608	0.998316	0.8611	145	933.8	530.2	699.2	930.5	840.5	383	764.3	778.1
mir-73_3p	277130	284966	269295	0.9	-0.1	0.15	-0.55	0.58018	0.998316	0.8611	146	337759	264194	289977	247933	307228	275844	267477	226630
mir-357_3p	12.8	14.2	11.4	0.8	-0.3	0.57	-0.55	0.580384	0.998316	0.8611	146	10.9	13.4	23.2	9.2	10.2	11.6	20.4	3.3
mir-59_5p*	0.3	0.7	0	0.3	-1.9	3.49	-0.55	0.58225	0.998316	0.8611	147	0	0	2.8	0	0	0	0	0
mir-57_5p	145462	148601	142324	1	-0.1	0.11	-0.55	0.584244	0.998316	0.8611	148	165909	144126	137213	147154	161208	145219	130021	132845
mir-246_3p	297.4	310.6	284.2	0.9	-0.1	0.24	-0.54	0.59101	0.998316	0.8611	149	218.1	421.1	328.2	275.1	245	366.1	263.5	262.3
mir-784_5p	4	4.8	3.3	0.7	-0.5	1.01	-0.54	0.592377	0.998316	0.8611	150	0	10.3	2.8	6.1	0.9	4.2	5.8	2.2
mir-235_3p	10725.8	11087	10364.6	0.9	-0.1	0.18	-0.53	0.598687	0.998316	0.8611	151	13665	10431.8	8730.6	11520.7	12434.4	9888.1	10749.4	8386.6
mir-53_5p	7877	8025.7	7728.3	1	-0.1	0.1	-0.52	0.599641	0.998316	0.8611	152	7553.6	8368.7	7849.1	8331.5	7245.4	8781.4	7049.6	7836.9
mir-90_3p	104000	101865	106136	1	0.1	0.11	0.52	0.603366	0.998316	0.8611	152	111241	100482	91225.6	104511	112932	117029	96272.8	98309.6
mir-1823_3p	45	47	43	0.9	-0.1	0.24	-0.52	0.60344	0.998316	0.8611	153	52.5	48.4	39.1	48.1	52.7	37	43.8	38.3
mir-255_5p*	56.4	50.9	61.8	1.2	0.3	0.55	0.51	0.61113	0.998316	0.8624	154	20.8	28.8	66	87.9	24	45.5	72.9	104.9
mir-84_3p*	19.1	17	21.2	1.2	0.3	0.62	0.5	0.613852	0.998316	0.8624	155	7.9	27.8	13	19.4	3.7	31.7	25.3	24
mir-355_3p*	0.5	0.7	0.2	0.4	-1.2	2.48	-0.5	0.614579	0.998316	0.8624	156	0	1	1.9	0	0.9	0	0	0
mir-241_3p*	20.3	21.5	19	0.9	-0.2	0.35	-0.49	0.623185	0.998316	0.8697	158	30.7	18.5	21.4	15.3	23.1	20.1	16.5	16.4
mir-81_3p	57615.6	55816.8	59414.6	1.1	0.1	0.19	0.48	0.631623	0.998316	0.8726	160	66602	56703.2	43754.2	56207.7	77010.7	53762.4	55185	51700.1
mir-232_5p*	228.2	238.2	218.2	0.9	-0.1	0.27	-0.47	0.634862	0.998316	0.8726	161	204.2	190.5	280.8	277.1	153.5	162.9	289.8	266.7
mir-794_5p	17.6	19.8	15.5	0.8	-0.3	0.73	-0.47	0.635581	0.998316	0.8726	161	8.9	50.4	7.4	12.3	16.6	28.6	4.9	12
mir-791_5p*	77.4	79.8	75	0.9	-0.1	0.19	-0.46	0.646658	0.998316	0.8831	164	83.3	88.5	80.9	66.5	81.4	62.4	81.7	74.3
mir-43_3p	567.2	579.4	555	1	-0.1	0.14	-0.43	0.666046	0.998316	0.9005	168	483.8	622.8	582	628.8	529.8	504.7	529.9	655.7
mir-238_5p*	10.9	10.2	11.6	1.1	0.2	0.43	0.43	0.666549	0.998316	0.9005	169	9.9	9.3	8.4	13.3	12.9	9.5	9.7	14.2
mir-84_5p	992.6	1041.4	943.9	0.9	-0.1	0.34	-0.42	0.673052	0.998316	0.9045	171	764.3	1734.7	861	805.7	759.1	1450.5	875.1	690.7
lin-4_3p*	0.2	0	0.5	2.7	1.4	3.53	0.41	0.683021	0.998316	0.9104	173	0	0	0	0	0.9	0	1	0
mir-1819_5p*	0.2	0.5	0	0.4	-1.4	3.53	-0.4	0.691378	0.998316	0.9104	174	0	1	0.9	0	0	0	0	0
mir-248_3p	2668.8	2831.4	2506.1	0.9	-0.2	0.45	-0.4	0.692766	0.998316	0.9104	175	1717.9	5601.4	1814	2192.3	1728.1	4463.7	2064.3	1768.3
mir-137_5p*	10.6	11.3	9.8	0.9	-0.2	0.58	-0.39	0.696776	0.998316	0.9104	176	7.9	7.2	13.9	16.4	2.8	8.5	12.6	15.3
mir-239a_5p	17.9	19.3	16.5	0.9	-0.2	0.57	-0.39	0.697112	0.998316	0.9104	177	10.9	35	25.1	6.1	12.9	15.9	26.3	10.9
mir-85_3p	157.8	163.3	152.2	0.9	-0.1	0.27	-0.39	0.698932	0.998316	0.9104	178	144.7	135.9	240.8	131.9	129.4	122.7	200.3	156.3
mir-789-2_3p*	9.8	10.5	9.2	0.9	-0.2	0.51	-0.38	0.703905	0.998316	0.9122	179	5.9	12.4	9.3	14.3	5.5	6.3	11.7	13.1
lsy-6_3p	642.7	652	633.4	1	0	0.11	-0.36	0.720638	0.998316	0.9236	182	571	670.2	640.6	726	686.1	602	630.1	615.3
mir-1817_5p	9.5	10.2	8.8	0.9	-0.2	0.54	-0.35	0.728678	0.998316	0.9236	183	11.9	13.4	10.2	5.1	13.9	6.3	10.7	4.4
mir-52_3p*	1411	1447.9	1374.2	0.9	-0.1	0.22	-0.34	0.73025	0.998316	0.9236	184	2074.8	1258	1327.7	1130.9	1166.9	1352.1	1351.6	1626.2
mir-786_3p	15.4	14.6	16.3	1.1	0.1	0.43	0.34	0.730542	0.998316	0.9236	185	23.8	14.4	12.1	8.2	15.7	18	11.7	19.7
mir-86_5p	15889.5	16044.1	15734.9	1	0	0.08	-0.34	0.732701	0.998316	0.9236	186	14993.3	16027.1	15500.2	17655.8	15266.6	15427.8	16046.8	16198.4
mir-124_5p*	53.4	55.6	51.1	0.9	-0.1	0.38	-0.34	0.7345	0.998316	0.9236	187	43.6	42.2	53	83.8	30.5	40.2	50.6	83.1
mir-67_3p	382.3	388.5	376	1	0	0.14	-0.32	0.745253	0.998316	0.9237	188	410.4	416.9	392.4	334.4	445.7	357.6	358.8	342.1
mir-242_5p	1454	1475	1433	1	0	0.13	-0.32	0.745856	0.998316	0.9237	188	1572.2	1350.7	1386.3	1591	1673.6	1269.6	1429.4	1359.5
mir-4806_3p*	2.2	2.5	2	0.8	-0.3	1	-0.32	0.74757	0.998316	0.9237	189	2	5.1	1.9	1	3.7	1.1	1	2.2
mir-255_3p	124.2	121.7	126.7	1	0.1	0.19	0.32	0.75209	0.998316	0.9237	190	118	109.1	146	113.5	154.4	107.9	134.2	110.4
mir-41_3p	4824.1	4918	4730.3	1	-0.1	0.18	-0.31	0.754138	0.998316	0.9237	191	6087.5	4792.3	4822.7	3969.4	5829.8	3995	4626.5	4469.8
mir-2209b_3p	2.3	2.5	2.1	0.8	-0.3	0.95	-0.31	0.756441	0.998316	0.9237	192	4	2.1	0.9	3.1	0.9	3.2	1.9	2.2
mir-1829a_3p*	960.5	977.5	943.6	1	-0.1	0.17	-0.29	0.769272	0.998316	0.93	194	1129.1	1082	978.1	720.9	1081.8	897.2	840.1	955.2
mir-4808_3p	202.6	197.9	207.2	1	0.1	0.23	0.29	0.771612	0.998316	0.93	195	266.7	163.7	201.8	159.5	264.4	186.2	211	167.2
mir-356b_5p*	2.8	2.5	3	1.2	0.3	1	0.28	0.777315	0.998316	0.93	196	5	0	0.9	4.1	1.8	2.1	4.9	3.3
mir-2_3p	3747.3	3688.6	3805.9	1	0	0.17	0.27	0.784807	0.998316	0.93	197	4452.9	3486.9	3438.3	3376.3	4808.1	3529.5	3501.4	3384.6
mir-250_3p	1855.4	1891.9	1818.9	1	-0.1	0.22	-0.26	0.791786	0.998316	0.93	198	1634.6	2385.3	1417.9	2129.9	1750.3	2095.9	1384.6	2044.7
mir-75_3p	60.6	62	59.2	1	-0.1	0.26	-0.26	0.795169	0.998316	0.93	199	49.6	77.2	58.6	62.4	40.7	73	63.2	60.1
mir-245_3p	2598.2	2644	2552.4	1	-0.1	0.2	-0.26	0.796514	0.998316	0.93	200	2051	2673.6	2178.5	3672.9	2517.8	2647.1	2520.3	2524.5
mir-787_3p	8989.7	8856.7	9122.6	1	0	0.17	0.25	0.801653	0.998316	0.93	201	10774.4	8480.9	9231.7	6939.8	10393.8	8656.6	9688.5	7751.7
mir-239a_3p*	76.1	73.3	79	1.1	0.1	0.42	0.25	0.802473	0.998316	0.93	202	35.7	77.2	107.9	72.6	36.1	82.5	119.6	77.6
mir-79_3p	1628.2	1643.3	1613	1	0	0.11	-0.25	0.80389	0.998316	0.93	203	1674.3	1607	1698.7	1593.1	1844.6	1455.8	1641.3	1510.3
mir-358_5p*	2.5	2.8	2.4	0.9	-0.2	0.94	-0.25	0.804363	0.998316	0.93	204	3	2.1	2.8	3.1	0	4.2	1.9	3.3
mir-249_3p	175.5	171.2	179.9	1.1	0.1	0.29	0.25	0.805526	0.998316	0.93	205	114	202.8	154.3	213.7	174.8	265.6	145.9	133.3
mir-53_3p*	52.7	54.7	50.7	0.9	-0.1	0.47	-0.23	0.817873	0.998316	0.94	208	113	36	37.2	32.7	70.3	59.2	42.8	30.6
mir-42_3p	42075.6	41713.8	42437.5	1	0	0.11	0.23	0.821654	0.998316	0.9401	209	45486.5	41104.4	43774.6	36489.5	47097	40022.1	40424.6	42206.4
mir-789-2_5p	629	641.2	616.9	1	-0.1	0.26	-0.21	0.832832	0.998316	0.9486	212	958.6	571.4	543.9	490.8	819.2	503.6	623.3	521.3
mir-37_3p	1.78984e+06	1.77169e+06	1.80799e+06	1	0	0.14	0.2	0.838298	0.998316	0.9506	213	2.04783e+06	1.86837e+06	1.63406e+06	1.53649e+06	1.99167e+06	1.89339e+06	1.506e+06	1.84088e+06
mir-2209b_5p*	0.1	0.2	0	0.6	-0.7	3.53	-0.2	0.843762	0.998316	NA	NA	1	0	0	0	0	0	0	0
mir-2209a_5p*	0.1	0.2	0	0.6	-0.7	3.53	-0.2	0.843762	0.998316	NA	NA	0	1	0	0	0	0	0	0
mir-2221_5p*	0.1	0.2	0	0.6	-0.7	3.53	-0.2	0.843762	0.998316	NA	NA	0	0	0	1	0	0	0	0
mir-787_5p*	0.1	0.2	0	0.6	-0.7	3.53	-0.2	0.843762	0.998316	NA	NA	0	0	0	1	0	0	0	0
mir-79_5p*	463.4	451.5	475.3	1.1	0.1	0.37	0.2	0.8441	0.998316	0.9529	218	290.4	402.5	558.8	554.2	266.3	297.3	539.7	797.8
mir-59_3p	2671.1	2698.2	2644.1	1	0	0.15	-0.19	0.848548	0.998316	0.9537	219	2843	3130.7	2451.8	2367.1	2926.5	2958.2	2477.6	2214.1
mir-1830_3p	108.5	106.9	110.1	1	0	0.22	0.19	0.852597	0.998316	0.9537	220	108.1	93.7	114.4	111.5	86.9	85.7	142	125.7
mir-792_5p*	1.7	1.5	1.9	1.3	0.3	1.92	0.18	0.857804	0.998316	0.9537	221	0	0	0	6.1	5.5	1.1	0	1.1
mir-355_5p	2704.8	2745	2664.6	1	0	0.25	-0.17	0.864654	0.998316	0.9537	222	2860.9	3680.4	2554.1	1884.5	3006.9	3274.5	2532	1844.8
mir-1832b_5p*	10	10.3	9.7	0.9	-0.1	0.59	-0.17	0.868035	0.998316	0.9537	223	10.9	8.2	14.9	7.2	11.1	4.2	4.9	18.6
mir-259_5p	546.1	549.8	542.4	1	0	0.11	-0.16	0.871647	0.998316	0.9537	224	569	531.2	524.4	574.7	590.8	550.2	562	466.7
mir-34_3p	26.2	25.6	26.8	1	0.1	0.45	0.16	0.875864	0.998316	0.9537	225	9.9	29.9	27.9	34.8	20.3	31.7	38.9	16.4
mir-83_3p	496.6	493.5	499.8	1	0	0.13	0.15	0.881995	0.998316	0.9537	226	506.6	530.2	455.6	481.6	571.4	507.8	504.7	415.3
mir-245_5p*	4.8	5	4.7	0.9	-0.1	0.78	-0.15	0.884179	0.998316	0.9537	227	2	5.1	3.7	9.2	1.8	9.5	2.9	4.4
mir-244_5p	3532.1	3560.4	3503.8	1	0	0.17	-0.14	0.890337	0.998316	0.9537	228	3751.1	3127.6	3663.3	3699.5	3781.7	2901	4371.7	2960.6
mir-360_3p*	9	9.2	8.8	0.9	-0.1	0.58	-0.13	0.89464	0.998316	0.9537	229	5	9.3	9.3	13.3	2.8	10.6	8.8	13.1
mir-58a_3p	383754	385594	381914	1	0	0.11	-0.13	0.896433	0.998316	0.9537	230	351081	405806	360940	424551	390546	408508	345069	383532
mir-4814_3p	56.4	55.8	57.1	1	0	0.29	0.13	0.900202	0.998316	0.9537	231	76.3	61.8	40.9	44	74.9	59.2	42.8	51.4
mir-86_3p*	14063.2	14284.8	13841.4	1	0	0.37	-0.12	0.901044	0.998316	0.9537	232	9104	10434.9	19409.9	18190.5	7640.2	9767.5	18150	19808.1
mir-799_3p	4	3.8	4.2	1.1	0.1	1.09	0.12	0.901094	0.998316	0.9537	233	5	3.1	0	7.2	0	7.4	3.9	5.5
mir-87_3p	18486.1	18392.2	18580	1	0	0.15	0.1	0.922405	0.998316	0.9663	237	21495.2	16960.8	18867.9	16244.7	21656.7	15901.8	19816.6	16944.8
mir-252_5p	1894	1884.6	1903.4	1	0	0.15	0.1	0.923956	0.998316	0.9663	238	2105.5	1669.8	1658.7	2104.3	2256.1	1744.6	1941.8	1671
mir-83_5p*	468.2	463.1	473.4	1	0	0.33	0.09	0.924471	0.998316	0.9663	239	312.3	325.3	563.4	651.3	281.1	409.4	583.4	619.7
mir-2210_3p	11.7	11.4	12	1.1	0.1	1.16	0.06	0.949245	0.998316	0.9881	245	0	35	7.4	3.1	2.8	33.9	5.8	5.5
mir-56_3p	343598	344761	342435	1	0	0.17	-0.06	0.953185	0.998316	0.9882	246	423712	293973	342231	319126	413746	324061	340018	291916
mir-246_5p*	3.8	3.8	3.9	1	0	0.81	0.05	0.961618	0.998316	0.9907	248	5	6.2	1.9	2	0.9	5.3	3.9	5.5
mir-70_3p	56661	56853.3	56468.7	1	0	0.24	-0.04	0.967677	0.998316	0.9907	249	72083.8	56185.3	46161.4	52982.7	78656.5	58634.5	50003.3	38580.3
mir-236_5p*	324.7	326.4	322.9	1	0	0.42	-0.04	0.969741	0.998316	0.9907	250	201.2	247.1	436.1	421.3	154.4	188.3	429.8	519.1
mir-784_3p*	0.7	0.7	0.8	1.1	0.1	2.01	0.04	0.971237	0.998316	0.9907	251	0	0	2.8	0	0.9	0	1	1.1
mir-51_5p	574651	573589	575713	1	0	0.22	0.02	0.980506	0.998316	0.9962	253	778268	454227	523367	538493	745791	509062	572981	475017
mir-2208a_5p	58.4	58.4	58.4	1	0	0.25	0.01	0.989169	0.998316	0.9983	255	68.4	58.7	59.5	47	76.7	42.3	53.5	61.2
mir-358_3p	0.3	0.2	0.3	1	0	3.53	0.01	0.994382	0.998316	0.9983	256	0	0	0	1	0	0	0	1.1
mir-4808_5p*	0.2	0.2	0.2	1	0	3.53	0.01	0.994382	0.998316	NA	NA	0	0	0.9	0	0.9	0	0	0
mir-2218b_5p*	0.7	0.7	0.7	1	0	1.96	0	0.997627	0.998316	0.9983	258	0	0	1.9	1	0.9	0	1.9	0
mir-47_5p*	226	226.2	225.8	1	0	0.16	0	0.998316	0.998316	0.9983	259	192.3	243	213.8	255.6	244.1	227.5	248	183.6
mir-237	406.8	484.7	328.9	0.7	-0.6	0.85	-0.66	NA	NA	NA	NA	230	1271.4	248.2	189.2	150.7	772.3	210	182.5
mir-34_5p*	318.2	387.6	248.7	0.6	-0.6	0.96	-0.67	NA	NA	NA	NA	124.9	1094.3	152.5	178.9	107.3	643.3	127.4	116.9
lin-4_5p	498.3	627.7	368.9	0.6	-0.8	1.4	-0.55	NA	NA	NA	NA	92.2	2225.8	108.8	83.8	74	1211.4	114.7	75.4
mir-1817_3p*	0	0	0	NA	NA	NA	NA	NA	NA	NA	NA	0	0	0	0	0	0	0	0
mir-2208a_3p*	0	0	0	NA	NA	NA	NA	NA	NA	NA	NA	0	0	0	0	0	0	0	0
mir-2210_5p*	0	0	0	NA	NA	NA	NA	NA	NA	NA	NA	0	0	0	0	0	0	0	0
mir-2218a_5p*	0	0	0	NA	NA	NA	NA	NA	NA	NA	NA	0	0	0	0	0	0	0	0
mir-239b_3p*	0	0	0	NA	NA	NA	NA	NA	NA	NA	NA	0	0	0	0	0	0	0	0
mir-247_5p*	0	0	0	NA	NA	NA	NA	NA	NA	NA	NA	0	0	0	0	0	0	0	0
mir-248_5p*	0	0	0	NA	NA	NA	NA	NA	NA	NA	NA	0	0	0	0	0	0	0	0
mir-249_5p*	0	0	0	NA	NA	NA	NA	NA	NA	NA	NA	0	0	0	0	0	0	0	0
mir-2953_5p*	0	0	0	NA	NA	NA	NA	NA	NA	NA	NA	0	0	0	0	0	0	0	0
mir-357_5p*	0	0	0	NA	NA	NA	NA	NA	NA	NA	NA	0	0	0	0	0	0	0	0
mir-392_3p	0	0	0	NA	NA	NA	NA	NA	NA	NA	NA	0	0	0	0	0	0	0	0
mir-786_5p*	0	0	0	NA	NA	NA	NA	NA	NA	NA	NA	0	0	0	0	0	0	0	0
mir-799_5p*	0	0	0	NA	NA	NA	NA	NA	NA	NA	NA	0	0	0	0	0	0	0	0
mir-85_5p*	0	0	0	NA	NA	NA	NA	NA	NA	NA	NA	0	0	0	0	0	0	0	0

## Sheet: Table S6
Table S6. Results of small RNA sequencing analysis in L4 samples: alg-1(AEDH); alg-2(AEDH) versus wild type.
name	baseMean	baseMeanA	baseMeanB	foldChange	log2FoldChange	lfcSE	stat	PValue	PAdj	FDR	falsePos	sKM208	sKM226	sKM228	sKM209	sKM227	sKM229
mir-63_5p*	3955.6	2271.7	5639.4	2.5	1.3	0.19	6.83	8.72527e-12	2.33837e-09	0	0	2327.5	2392	2095.7	4986.2	6802.9	5129.2
mir-1829a_5p	1066.3	1535.8	596.7	0.4	-1.4	0.21	-6.4	1.59605e-10	4.26146e-08	0	0	1277.2	1500.3	1830	623.3	661.7	505.1
mir-49_5p*	870.7	584.8	1156.7	2	1	0.17	5.85	5.03817e-09	1.34015e-06	0	0	570.8	562.2	621.3	1145	1241.5	1083.7
mir-237_3p*	609.7	250.6	968.8	3.9	2	0.34	5.73	9.88875e-09	2.62052e-06	0	0	246.8	278.3	226.7	1170.4	1277.3	458.6
mir-72_3p*	975.1	560.5	1389.7	2.5	1.3	0.24	5.53	3.16685e-08	8.36047e-06	0	0	734.5	534.2	412.7	1476.2	1346.9	1345.9
mir-1_5p*	696.7	908.9	484.5	0.5	-0.9	0.18	-5.15	2.67085e-07	7.02433e-05	0	0	987.1	806	933.6	492.1	478.6	482.8
mir-2953_3p	233.9	342.1	125.6	0.4	-1.4	0.3	-4.82	1.44921e-06	0.000379694	0.0001	0	263.2	320.2	443	116.4	92	168.4
mir-243_3p	4130.2	5177.3	3083.1	0.6	-0.7	0.16	-4.78	1.71115e-06	0.000446609	0.0001	0	5043.3	4894.7	5593.9	2992.5	3005.7	3251.1
mir-1821_3p	710.6	962	459.2	0.5	-1.1	0.24	-4.49	7.11225e-06	0.00184919	0.0002	0	844.4	927.9	1113.6	404.2	378.4	595.1
mir-230_3p	18004	23513.5	12494.5	0.5	-0.9	0.22	-4.2	2.64475e-05	0.00684991	0.0007	0	21854.9	20859.4	27826.1	11240	10748.4	15495
mir-789-1_5p	241.9	311.2	172.7	0.6	-0.8	0.21	-4.01	6.15827e-05	0.0158883	0.0015	0	304.1	299.7	329.7	169.3	150.3	198.4
mir-230_5p	3123.4	2233.7	4013	1.8	0.8	0.23	3.69	0.000220821	0.0567509	0.0049	0	2166.1	2194.6	2340.5	3377.7	3311.4	5349.8
mir-80_5p*	5049.4	3799.3	6299.5	1.7	0.7	0.22	3.35	0.000816376	0.208992	0.0149	0	4450.3	3510.7	3436.8	7760.7	6015.4	5122.4
mir-70_5p*	708.3	551.2	865.4	1.6	0.7	0.19	3.34	0.000829934	0.211123	0.0149	0	582.5	578.9	492.3	932.3	730.2	933.7
mir-54_5p*	5769.1	4095.3	7442.8	1.8	0.9	0.26	3.34	0.000831192	0.211123	0.0149	0	5163.7	3780.6	3341.7	9880.3	6487.9	5960.3
mir-1819_3p	542.2	653.9	430.5	0.7	-0.6	0.19	-3.23	0.00121714	0.307936	0.0204	0	598.8	677.6	685.3	377.8	453	460.6
mir-86_3p*	2877.6	3496.7	2258.5	0.6	-0.6	0.2	-3.09	0.00200669	0.505687	0.0316	1	3505.3	3190.5	3794.2	2328	1786.6	2660.9
mir-57_3p*	654.9	474.1	835.7	1.8	0.8	0.27	3.07	0.00215722	0.541462	0.0321	1	631.6	417.9	372.9	950.2	628.9	927.9
mir-236_5p*	38	54.2	21.8	0.4	-1.3	0.43	-3.01	0.00257802	0.644505	0.0364	1	62	63.3	37.2	20.1	14.3	31
mir-800_3p	118.6	148.6	88.6	0.6	-0.7	0.25	-2.94	0.00322957	0.804162	0.0433	1	145	167.5	133.3	80.4	102.3	83.2
mir-231_5p*	357.5	288	427	1.5	0.6	0.2	2.82	0.00476342	0.997785	0.0608	1	313.4	285.7	264.8	433.9	476.6	370.6
mir-791_5p*	88.8	110.2	67.3	0.6	-0.7	0.26	-2.74	0.00610884	0.997785	0.0744	2	118.1	106.1	106.4	68.8	63.4	69.7
mir-247_3p	1244.6	1628.2	861	0.5	-0.9	0.34	-2.68	0.00734044	0.997785	0.0855	2	1299.4	1531	2054.1	691	511.3	1380.7
lin-4_3p*	69	47.6	90.5	1.9	0.9	0.37	2.51	0.0119357	0.997785	0.1333	3	58.5	53.1	31.1	59.3	114.5	97.7
mir-54_3p	53889.6	62717.2	45062	0.7	-0.5	0.21	-2.28	0.022382	0.997785	0.2399	6	64244.3	57139	66768.3	43484	35896.2	55805.7
mir-65_5p	218742	254135	183348	0.7	-0.5	0.21	-2.26	0.0240915	0.997785	0.24	6	224369	218020	320016	179044	168902	202098
mir-137_5p*	2.6	4.8	0.3	0.1	-3.7	1.65	-2.25	0.0241741	0.997785	0.24	6	3.5	7.4	3.5	0	1	0
mir-1819_5p*	1.8	3.5	0	0.1	-4.2	1.93	-2.19	0.0287532	0.997785	0.2752	8	7	1.9	1.7	0	0	0
mir-66_3p*	24.6	16.5	32.8	2	1	0.46	2.15	0.0311928	0.997785	0.2883	8	15.2	18.6	15.6	43.4	30.7	24.2
mir-254_3p	3009.6	3369.4	2649.9	0.8	-0.3	0.17	-2.05	0.0407472	0.997785	0.3539	11	3397.7	3425.1	3285.4	2467.7	2451.4	3030.5
mir-357_5p*	18	11.3	24.6	2.2	1.1	0.56	2.04	0.0409401	0.997785	0.3539	11	14	11.2	8.7	29.6	30.7	13.5
mir-794_5p	517.6	592.7	442.5	0.7	-0.4	0.21	-2.01	0.0441857	0.997785	0.3701	12	508.8	602.2	667.1	440.2	378.4	509
mir-229_5p	15654.2	13622.2	17686.2	1.3	0.4	0.19	1.98	0.0478664	0.997785	0.3887	13	14292.4	13647.2	12927.1	16447.4	21401.7	15209.5
mir-786_3p	517.7	397.9	637.4	1.6	0.7	0.35	1.94	0.0522102	0.997785	0.41	14	459.6	437.4	296.8	597.9	975.6	338.7
mir-86_5p	16941.1	15090.6	18791.7	1.2	0.3	0.16	1.93	0.0535495	0.997785	0.41	14	14422.2	15749.7	15099.8	16733.1	20744.1	18898
mir-259_3p*	134	154.1	113.8	0.7	-0.4	0.23	-1.91	0.0561925	0.997785	0.4183	15	155.6	152.6	154	125.9	105.3	110.3
mir-784_5p	157.5	181.2	133.8	0.7	-0.4	0.23	-1.88	0.0602022	0.997785	0.4361	16	150.9	196.4	196.4	123.8	143.2	134.5
mir-4806_5p	89.2	106.2	72.2	0.7	-0.6	0.3	-1.87	0.0620605	0.997785	0.4377	17	100.6	99.6	118.5	61.4	59.3	95.8
mir-62_3p	1783.8	2083.1	1484.5	0.7	-0.5	0.27	-1.82	0.0681933	0.997785	0.4617	18	2050.3	2187.2	2011.7	1342.8	1005.3	2105.5
mir-1832a_3p	11.7	16.3	7.1	0.4	-1.2	0.65	-1.82	0.0689126	0.997785	0.4617	18	22.2	10.2	16.4	7.4	9.2	4.8
mir-43_5p*	12.2	7.9	16.6	2.1	1.1	0.61	1.78	0.0751117	0.997785	0.491	20	9.4	4.7	9.5	15.9	17.4	16.4
mir-58a_3p	683220	597021	769419	1.3	0.4	0.21	1.77	0.0769464	0.997785	0.491	21	532357	631608	627098	703822	958688	645746
mir-55_5p*	104.1	85.5	122.6	1.4	0.5	0.3	1.75	0.0802277	0.997785	0.5	22	102.9	81.9	71.8	140.7	139.1	88.1
mir-244_3p*	16.2	10.2	22.2	2.2	1.1	0.67	1.68	0.0929415	0.997785	0.5661	25	9.4	18.6	2.6	26.5	24.5	15.5
mir-36_3p	2068.7	2288.7	1848.6	0.8	-0.3	0.19	-1.62	0.105773	0.997785	0.6213	28	2575.4	2285.9	2004.8	2071.9	1605.6	1868.4
mir-790_5p	12310.9	13596.8	11024.9	0.8	-0.3	0.19	-1.61	0.108114	0.997785	0.6213	29	13098.2	13932	13760.3	10320.5	9453.7	13300.5
mir-250_3p	4195	3770.7	4619.3	1.2	0.3	0.18	1.6	0.108964	0.997785	0.6213	29	3823.4	4132.4	3356.4	4431.7	5281.1	4145.1
mir-360_5p	48.4	60.2	36.7	0.6	-0.7	0.45	-1.58	0.114938	0.997785	0.6296	30	58.5	63.3	58.8	45.5	13.3	51.3
mir-65_3p*	24.1	17.2	31	1.8	0.8	0.54	1.56	0.119455	0.997785	0.6296	31	14	29.8	7.8	33.9	34.8	24.2
mir-228_3p*	996.3	900.3	1092.3	1.2	0.3	0.18	1.56	0.119786	0.997785	0.6296	31	907.6	878.6	914.6	1060.3	965.4	1251.1
mir-796_5p	17.8	22.7	12.9	0.6	-0.8	0.53	-1.56	0.119807	0.997785	0.6296	32	19.9	22.3	26	9.5	19.4	9.7
mir-791_3p	245.2	272.5	217.9	0.8	-0.3	0.21	-1.51	0.129824	0.997785	0.6669	35	243.3	255.9	318.4	230.7	203.5	219.6
mir-242_5p	1230.2	1107	1353.4	1.2	0.3	0.19	1.51	0.131886	0.997785	0.6669	35	1091.2	1269.5	960.4	1319.6	1514.6	1225.9
mir-80_3p	290658	315734	265581	0.8	-0.2	0.17	-1.48	0.138619	0.997785	0.688	37	300267	317142	329793	267674	232375	296695
mir-358_5p*	75.8	89.7	61.8	0.7	-0.5	0.37	-1.46	0.143118	0.997785	0.6956	38	112.3	78.2	78.7	68.8	81.8	34.8
mir-49_3p	7745.2	7084.9	8405.5	1.2	0.2	0.17	1.46	0.145347	0.997785	0.6956	39	6559.1	6984.2	7711.3	7944.8	9397.4	7874.2
mir-85_3p	6196.3	5001.4	7391.1	1.5	0.6	0.39	1.45	0.148116	0.997785	0.6964	40	6233.9	5684.9	3085.5	9321.5	9742.1	3109.8
mir-60_3p	8840.6	8093.1	9588.1	1.2	0.2	0.17	1.43	0.151536	0.997785	0.7002	41	7697.1	8088	8494.3	8975.5	10985.7	8803.1
mir-84_5p	106129	94332.3	117926	1.3	0.3	0.23	1.42	0.154809	0.997785	0.7004	41	76923.9	99496.3	106577	108383	148393	97002.7
mir-45_3p	287548	318421	256676	0.8	-0.3	0.22	-1.42	0.156799	0.997785	0.7004	42	304998	299189	351075	234842	205084	330104
mir-67_5p*	185	152.2	217.7	1.4	0.5	0.37	1.38	0.167045	0.997785	0.7276	44	191.8	136.8	128.1	319.6	229.1	104.5
mir-2210_3p	327.5	291.8	363.2	1.2	0.3	0.23	1.37	0.171534	0.997785	0.7276	45	264.3	247.6	363.4	319.6	389.6	380.3
mir-236_3p	1538.5	1696	1381	0.8	-0.3	0.22	-1.37	0.171592	0.997785	0.7276	46	1726.3	1750.7	1611.1	1395.7	1047.2	1700.1
mir-34_3p	175.2	155.8	194.5	1.2	0.3	0.24	1.36	0.173755	0.997785	0.7276	47	149.7	160.1	157.5	160.8	233.2	189.6
mir-48_3p*	912.2	988.2	836.1	0.8	-0.2	0.18	-1.35	0.178588	0.997785	0.7363	48	1057.3	975.4	931.9	892	887.7	728.6
mir-74_5p*	705	770.1	639.8	0.8	-0.3	0.2	-1.33	0.182403	0.997785	0.7407	49	876	710.1	724.2	699.5	537.9	682.1
let-7_3p*	1291.1	762.4	1819.8	2.4	1.3	0.96	1.31	0.191345	0.997785	0.751	50	1073.7	868.4	345.2	2285.7	2906.5	267.1
mir-48_5p	395891	364284	427499	1.2	0.2	0.18	1.3	0.195236	0.997785	0.751	51	329581	371771	391499	394877	493464	394155
mir-245_3p	4876.5	4402.6	5350.4	1.2	0.3	0.22	1.29	0.196827	0.997785	0.751	52	4119.3	5200	3888.5	4895.2	6619.8	4536.1
mir-51_3p*	155.4	135.7	174.9	1.3	0.4	0.28	1.29	0.198406	0.997785	0.751	53	141.5	148.9	116.8	207.4	199.4	118
mir-71_3p*	5203	4821.8	5584.2	1.2	0.2	0.16	1.28	0.198952	0.997785	0.751	53	5085.4	4498.2	4881.8	5579.8	5048	6124.8
mir-124_5p*	11.2	14.3	8.1	0.6	-0.8	0.65	-1.26	0.206148	0.997785	0.7673	55	14	19.5	9.5	6.3	11.2	6.8
mir-392_3p	1.2	0.3	2	5.7	2.5	2.04	1.23	0.217705	0.997785	0.7811	57	0	0.9	0	1.1	2	2.9
mir-87_3p	15824.7	17304.6	14344.9	0.8	-0.3	0.22	-1.22	0.222714	0.997785	0.7811	58	17520.4	16276.5	18117	12999.8	11330.3	18704.5
mir-90_5p*	2082.1	1954.7	2209.6	1.1	0.2	0.15	1.2	0.229219	0.997785	0.7811	59	1955.6	1967.6	1940.8	2161.9	2220.2	2246.7
mir-46_5p*	3065.2	2811.6	3318.7	1.2	0.2	0.2	1.2	0.230585	0.997785	0.7811	59	2715.8	2665.6	3053.5	3340.7	2677.4	3938.1
mir-87_5p*	101.2	87.2	115.2	1.3	0.4	0.34	1.2	0.230863	0.997785	0.7811	60	104.1	75.4	82.2	148.1	128.9	68.7
mir-81_5p*	578.2	639.2	517.1	0.8	-0.3	0.26	-1.19	0.234311	0.997785	0.7811	61	697.1	685	535.6	518.5	366.1	666.7
mir-44_3p	287301	315054	259548	0.8	-0.3	0.24	-1.18	0.238625	0.997785	0.7811	62	303978	291968	349216	229863	200323	348459
lsy-6_3p	195.6	177.8	213.4	1.2	0.3	0.22	1.17	0.240381	0.997785	0.7811	62	159.1	192.7	181.7	193.6	245.4	201.3
mir-57_5p	134687	144980	124393	0.9	-0.2	0.19	-1.16	0.246288	0.997785	0.7811	63	138263	133837	162842	104024	126857	142298
mir-83_3p	1209.4	1116.8	1302	1.2	0.2	0.19	1.16	0.246897	0.997785	0.7811	64	969.6	1212.7	1168.1	1118.5	1400.1	1387.5
mir-253_5p*	49.4	41.1	57.6	1.4	0.5	0.42	1.16	0.247253	0.997785	0.7811	65	37.4	26.1	59.7	66.7	68.5	37.7
mir-4808_3p	28.9	34	23.8	0.7	-0.5	0.44	-1.15	0.248939	0.997785	0.7811	66	38.6	27.9	35.5	21.2	16.4	33.9
mir-5594_3p	36.5	30.7	42.2	1.4	0.5	0.39	1.15	0.249693	0.997785	0.7811	66	24.6	25.1	42.4	42.3	38.9	45.5
mir-259_5p	521.5	476.3	566.7	1.2	0.2	0.22	1.14	0.254701	0.997785	0.7811	67	398.8	460.7	569.3	513.2	658.6	528.3
mir-56_3p	316573	297056	336090	1.1	0.2	0.16	1.14	0.256183	0.997785	0.7811	68	303342	299940	287887	308958	370371	328942
mir-36_5p*	27.4	22.9	31.9	1.4	0.5	0.44	1.13	0.258464	0.997785	0.7811	69	32.7	17.7	18.2	33.9	30.7	31
mir-786_5p*	1.2	0.4	2	5.7	2.5	2.23	1.13	0.259409	0.997785	0.7811	70	1.2	0	0	0	4.1	1.9
mir-790_3p*	264.6	289.1	240	0.8	-0.3	0.24	-1.11	0.268469	0.997785	0.7915	71	252.6	276.4	338.3	258.2	184.1	277.7
mir-784_3p*	10.4	7.5	13.2	1.8	0.8	0.74	1.11	0.269071	0.997785	0.7915	72	9.4	3.7	9.5	18	5.1	16.4
mir-355_3p*	5	6.9	3.1	0.5	-1.2	1.05	-1.1	0.271705	0.997785	0.7915	73	11.7	6.5	2.6	6.3	1	1.9
mir-56_5p*	43.8	49.7	37.9	0.8	-0.4	0.36	-1.09	0.276669	0.997785	0.7973	74	51.5	60.5	37.2	40.2	33.7	39.7
mir-52_5p	153396	143502	163291	1.1	0.2	0.17	1.07	0.285469	0.997785	0.8122	76	137539	140104	152863	155715	188674	145485
mir-243_5p	47	53.7	40.3	0.8	-0.4	0.39	-1.06	0.28791	0.997785	0.8122	77	53.8	63.3	44.1	39.2	25.6	56.1
mir-64_5p	225002	243273	206731	0.8	-0.2	0.22	-1.05	0.292822	0.997785	0.8145	78	210941	199234	319643	202391	194622	223180
mir-1821_5p*	5.6	3.8	7.4	1.9	1	0.91	1.05	0.294802	0.997785	0.8145	79	2.3	5.6	3.5	9.5	3.1	9.7
mir-241_3p*	3226.3	3038.4	3414.3	1.1	0.2	0.16	1.03	0.300872	0.997785	0.822	81	3149.7	3144	2821.6	3731.2	3336	3175.6
mir-53_3p*	5.7	7.4	4	0.5	-0.9	0.85	-1.02	0.3064	0.997785	0.822	81	5.8	10.2	6.1	3.2	4.1	4.8
mir-77_3p	32467.9	30234	34701.7	1.1	0.2	0.19	1.02	0.306721	0.997785	0.822	82	35481.8	30138.7	25081.5	35164.5	37859.7	31080.9
mir-46_3p	66747.2	62526.4	70968	1.1	0.2	0.18	1.01	0.311539	0.997785	0.8267	83	58994.1	64755.1	63829.9	70318.4	82294.2	60291.4
mir-792_3p	59.2	52.3	66.1	1.3	0.3	0.34	0.99	0.321938	0.997785	0.8384	86	43.3	54.9	58.8	54	57.3	87.1
mir-795_5p	2408.9	2576.7	2241	0.9	-0.2	0.2	-0.98	0.324946	0.997785	0.8384	86	2313.4	2808.9	2607.9	2360.8	2592.5	1769.7
mir-53_5p	6671	6234.6	7107.5	1.1	0.2	0.19	0.98	0.325331	0.997785	0.8384	87	5768.4	6182.8	6752.5	6738.5	8504.6	6079.4
mir-2_5p*	52.2	46.4	58.1	1.3	0.3	0.35	0.93	0.351365	0.997785	0.8738	92	43.3	57.7	38.1	48.7	51.1	74.5
mir-392_5p*	6.5	8.3	4.6	0.6	-0.8	0.89	-0.93	0.353543	0.997785	0.8738	93	10.5	10.2	4.3	1.1	5.1	7.7
mir-239b_5p	20.4	24	16.8	0.7	-0.5	0.55	-0.93	0.353674	0.997785	0.8738	93	16.4	39.1	16.4	18	11.2	21.3
mir-90_3p	111016	105902	116129	1.1	0.1	0.15	0.92	0.359777	0.997785	0.8738	94	105794	109749	102162	111154	120081	117153
mir-246_3p	5973.2	5357.2	6589.2	1.2	0.3	0.33	0.91	0.361354	0.997785	0.8738	95	6693.6	5527.6	3850.4	7664.4	8580.3	3523
mir-1829b_5p	47.5	53.5	41.4	0.8	-0.4	0.4	-0.91	0.363469	0.997785	0.8738	96	55	72.6	32.9	52.9	31.7	39.7
mir-785_3p	2717.2	2577.3	2857.1	1.1	0.1	0.16	0.91	0.364597	0.997785	0.8738	97	2478.4	2662.8	2590.6	2676.1	3190.8	2704.4
mir-232_3p	95	86.9	103	1.2	0.3	0.28	0.9	0.366963	0.997785	0.8738	98	109.9	79.1	71.8	106.9	105.3	96.8
mir-800_5p	9.3	7.3	11.2	1.5	0.6	0.69	0.9	0.36843	0.997785	0.8738	99	10.5	3.7	7.8	12.7	11.2	9.7
mir-41_3p	27.8	31.2	24.4	0.8	-0.4	0.4	-0.89	0.375504	0.997785	0.8809	100	31.6	34.4	27.7	25.4	24.5	23.2
mir-55_3p	314439	299547	329331	1.1	0.1	0.16	0.86	0.388466	0.997785	0.8809	101	296451	303464	298726	308328	368443	311222
mir-1820_3p*	8.4	10.6	6.2	0.6	-0.8	0.89	-0.86	0.388965	0.997785	0.8809	102	9.4	9.3	13	14.8	1	2.9
mir-42_3p	5388.6	5060	5717.2	1.1	0.2	0.21	0.86	0.390851	0.997785	0.8809	103	5623.4	5150.6	4405.9	5992.5	6592.2	4567
mir-40_5p*	145.8	162.9	128.8	0.8	-0.3	0.39	-0.85	0.393026	0.997785	0.8809	104	242.1	146.1	100.4	192.6	112.5	81.3
mir-255_5p*	13.4	11.2	15.6	1.4	0.5	0.57	0.85	0.393094	0.997785	0.8809	105	12.9	12.1	8.7	20.1	13.3	13.5
mir-797_3p	105	94.3	115.7	1.2	0.3	0.35	0.85	0.396313	0.997785	0.8809	106	98.2	92.1	92.6	115.3	64.4	167.4
mir-44_5p*	2960.1	2811.2	3109	1.1	0.1	0.17	0.85	0.397741	0.997785	0.8809	107	3016.4	2445	2972.2	3205.2	2890.1	3231.7
mir-246_5p*	214.7	185.4	244	1.3	0.4	0.48	0.83	0.40778	0.997785	0.8958	109	314.6	137.7	103.8	411.6	214.8	105.5
mir-1820_5p	10264	10843.8	9684.3	0.9	-0.2	0.2	-0.82	0.413868	0.997785	0.9018	111	10796.5	10669.8	11065	8952.2	8063.9	12036.8
mir-73_5p*	446.8	423.1	470.4	1.1	0.2	0.19	0.8	0.425819	0.997785	0.9203	114	458.5	420.7	390.2	523.8	415.2	472.2
mir-242_3p*	0.8	0.3	1.4	3.9	2	2.5	0.79	0.431012	0.997785	0.9232	115	0	0.9	0	1.1	3.1	0
mir-50_5p	58180.7	60944.6	55416.7	0.9	-0.1	0.18	-0.78	0.434037	0.997785	0.9232	116	55498.2	61753.6	65582	48823.6	54943.6	62483
mir-62_5p*	1.3	0.6	2	3.1	1.6	2.15	0.76	0.445011	0.997785	0.936	119	0	1.9	0	0	2	3.9
lsy-6_5p*	1	1.6	0.4	0.2	-2.1	2.75	-0.75	0.45262	0.997785	0.936	120	4.7	0	0	1.1	0	0
mir-232_5p*	107.3	100.4	114.3	1.1	0.2	0.25	0.75	0.454955	0.997785	0.936	121	88.9	103.3	109	110.1	117.6	115.1
mir-73_3p	85533.2	89549	81517.4	0.9	-0.1	0.18	-0.75	0.455863	0.997785	0.936	122	76906.3	90160.2	101581	74798.8	80062.7	89690.6
mir-2210_5p*	4	5.3	2.7	0.5	-0.9	1.28	-0.74	0.459143	0.997785	0.936	123	9.4	5.6	0.9	0	6.1	1.9
mir-1829b_3p*	224	241.5	206.6	0.9	-0.2	0.31	-0.73	0.462927	0.997785	0.936	124	297.1	208.5	218.9	286.8	198.4	134.5
mir-37_5p*	5.9	4.7	7.2	1.6	0.6	0.87	0.73	0.464493	0.997785	0.936	124	5.8	4.7	3.5	8.5	10.2	2.9
mir-2221_5p*	5.6	6.8	4.4	0.7	-0.6	0.86	-0.72	0.472039	0.997785	0.9374	126	7	4.7	8.7	4.2	6.1	2.9
mir-237	59384.7	56208.3	62561.1	1.1	0.2	0.21	0.72	0.472191	0.997785	0.9374	127	51995.2	64844.5	51785.3	57047.8	78280.2	52355.2
mir-42_5p*	530.3	501.1	559.5	1.1	0.2	0.22	0.71	0.47586	0.997785	0.9377	128	580.1	403.9	519.2	575.7	464.3	638.6
mir-75_3p	391.3	372.5	410.1	1.1	0.1	0.2	0.69	0.491174	0.997785	0.9439	129	371.9	353.7	392	412.7	469.4	348.3
mir-2221_3p	5.9	4.5	7.3	1.6	0.7	1.06	0.68	0.49785	0.997785	0.9439	130	3.5	4.7	5.2	0	13.3	8.7
mir-34_5p*	1912.1	1830.1	1994.1	1.1	0.1	0.18	0.68	0.498109	0.997785	0.9439	131	1828.1	1729.3	1933	1943.9	2309.2	1729.1
mir-360_3p*	3.5	4.4	2.6	0.6	-0.7	1.13	-0.65	0.513328	0.997785	0.9439	132	2.3	7.4	3.5	1.1	2	4.8
mir-233_5p*	52.2	48.2	56.2	1.2	0.2	0.34	0.65	0.518247	0.997785	0.9439	133	50.3	37.2	57.1	47.6	52.2	68.7
mir-70_3p	499950	521645	478255	0.9	-0.1	0.19	-0.64	0.520332	0.997785	0.9439	134	508507	533893	522535	423362	419537	591864
mir-64_3p*	42.4	45.6	39.1	0.9	-0.2	0.35	-0.64	0.521128	0.997785	0.9439	135	49.1	41.9	45.9	46.6	37.8	32.9
mir-58a_5p*	2289.4	2174.1	2404.6	1.1	0.1	0.23	0.64	0.521282	0.997785	0.9439	136	2591.8	2222.6	1708	2826.4	2414.6	1972.9
mir-82_3p	284021	295086	272956	0.9	-0.1	0.18	-0.64	0.525193	0.997785	0.9439	137	261672	304003	319582	242498	271419	304951
mir-84_3p*	1264.2	1207.3	1321	1.1	0.1	0.21	0.63	0.525898	0.997785	0.9439	138	1356.7	1204.4	1060.8	1485.7	1407.2	1070.2
mir-1832b_5p*	1.2	1.6	0.7	0.4	-1.3	2.04	-0.63	0.527702	0.997785	0.9439	139	2.3	0	2.6	0	1	1
mir-789-2_5p	620	662.9	577.1	0.9	-0.2	0.32	-0.62	0.532943	0.997785	0.9439	140	542.7	570.5	875.6	409.5	452	869.9
lin-4_5p	27955.8	26964.8	28946.7	1.1	0.1	0.17	0.61	0.541321	0.997785	0.9439	141	24298.2	27646.2	28950.1	27801.7	31954.7	27083.8
mir-76_3p	2069.8	1986.4	2153.2	1.1	0.1	0.19	0.61	0.541386	0.997785	0.9439	142	1621.1	2061.6	2276.5	2053.9	2176.3	2229.3
let-7_5p	114642	109702	119582	1.1	0.1	0.2	0.61	0.543886	0.997785	0.9439	143	92650.1	116449	120006	121780	139361	97604.5
mir-240_3p	1526.9	1433.2	1620.7	1.1	0.2	0.3	0.6	0.550378	0.997785	0.9439	143	1798.8	1379.3	1121.4	1928	1964.6	969.5
mir-240_5p*	2014.5	1740.8	2288.2	1.3	0.4	0.66	0.59	0.552153	0.997785	0.9439	144	2552	1725.6	944.9	3370.3	2630.3	864.1
mir-792_5p*	0.7	1.1	0.4	0.3	-1.5	2.62	-0.59	0.554359	0.997785	0.9439	145	2.3	0.9	0	1.1	0	0
mir-241_5p	25513.1	26522.8	24503.4	0.9	-0.1	0.19	-0.59	0.556498	0.997785	0.9439	146	25522.8	27180.9	26864.8	23546.7	20210.2	29753.3
mir-2208b_5p	34	31.2	36.9	1.2	0.2	0.42	0.59	0.556919	0.997785	0.9439	147	31.6	33.5	28.6	33.9	24.5	52.2
mir-39_5p*	86.5	92.6	80.5	0.9	-0.2	0.35	-0.58	0.561934	0.997785	0.9439	148	92.4	99.6	85.7	120.6	70.6	50.3
mir-43_3p	54.7	51	58.3	1.1	0.2	0.33	0.58	0.562182	0.997785	0.9439	149	45.6	52.1	55.4	44.4	68.5	61.9
mir-799_3p	65.3	69	61.5	0.9	-0.2	0.3	-0.58	0.565155	0.997785	0.9439	150	62	70.7	74.4	52.9	70.6	61
mir-124_3p	66.2	62	70.4	1.1	0.2	0.31	0.57	0.566866	0.997785	0.9439	151	50.3	58.6	77	66.7	79.8	64.8
mir-789-1_3p*	10.8	12.2	9.5	0.8	-0.4	0.63	-0.57	0.57096	0.997785	0.9439	152	15.2	8.4	13	10.6	8.2	9.7
mir-38_5p*	3	2.3	3.7	1.6	0.7	1.2	0.57	0.571613	0.997785	0.9439	153	2.3	2.8	1.7	1.1	3.1	6.8
mir-254_5p*	3.5	2.6	4.4	1.7	0.7	1.31	0.56	0.574116	0.997785	0.9439	154	2.3	5.6	0	1.1	8.2	3.9
mir-66_5p	96429.8	93425.6	99433.9	1.1	0.1	0.16	0.55	0.581094	0.997785	0.9496	156	89727.3	92192.9	98356.6	98726.4	110180	89395.5
mir-4814_3p	22.9	24.9	20.8	0.8	-0.3	0.48	-0.54	0.589609	0.997785	0.9563	158	21.1	25.1	28.6	11.6	27.6	23.2
mir-1_3p	1.56812e+06	1.51811e+06	1618128	1.1	0.1	0.17	0.54	0.592316	0.997785	0.9563	159	1331205	1.53092e+06	1.69219e+06	1.48592e+06	1.70532e+06	1.66315e+06
mir-75_5p*	96.3	91.2	101.3	1.1	0.2	0.29	0.52	0.600264	0.997785	0.9633	161	100.6	96.8	76.1	104.8	123.7	75.5
mir-235_3p	26486.4	29432.2	23540.5	0.8	-0.3	0.64	-0.5	0.616164	0.997785	0.9684	163	19005.8	25557.7	43733.2	11278.1	14860.6	44482.9
mir-35_5p*	4.7	3.8	5.5	1.4	0.5	1.02	0.49	0.623698	0.997785	0.9684	164	2.3	7.4	1.7	9.5	3.1	3.9
mir-76_5p*	4.4	5.2	3.7	0.7	-0.5	0.95	-0.48	0.628862	0.997785	0.9684	165	4.7	4.7	6.1	4.2	5.1	1.9
mir-248_5p*	1	0.6	1.4	2.2	1.1	2.36	0.48	0.629564	0.997785	0.9684	166	0	1.9	0	3.2	1	0
mir-71_5p	731522	752418	710625	0.9	-0.1	0.18	-0.46	0.64305	0.997785	0.9684	167	797450	696085	763718	673060	633060	825756
mir-358_3p	61.6	57.1	66.1	1.2	0.2	0.47	0.46	0.64745	0.997785	0.9684	168	70.2	70.7	30.3	80.4	89	29
mir-2953_5p*	3.7	4.3	3.1	0.7	-0.5	1.12	-0.45	0.650118	0.997785	0.9684	169	2.3	3.7	6.9	6.3	1	1.9
mir-79_5p*	305.3	319.7	290.9	0.9	-0.1	0.3	-0.45	0.651394	0.997785	0.9684	169	402.3	338.8	218	366.1	298.6	208
mir-1830_5p*	18.3	16.8	19.8	1.2	0.2	0.52	0.45	0.656005	0.997785	0.9684	170	12.9	16.8	20.8	12.7	22.5	24.2
mir-1817_5p	75.7	64.2	87.2	1.4	0.4	1	0.44	0.659201	0.997785	0.9684	171	114.6	52.1	26	140.7	107.4	13.5
mir-249_5p*	0.3	0.6	0	0.3	-1.7	3.92	-0.43	0.664231	0.997785	0.9684	172	0	0.9	0.9	0	0	0
mir-5594_5p	0.3	0.6	0	0.3	-1.7	3.92	-0.43	0.664231	0.997785	0.9684	173	0	0.9	0.9	0	0	0
mir-2218b_5p*	0.3	0.6	0	0.3	-1.7	4.04	-0.43	0.666474	0.997785	0.9684	174	0	1.9	0	0	0	0
mir-1832a_5p*	29.2	31.2	27.3	0.9	-0.2	0.44	-0.43	0.666851	0.997785	0.9684	175	32.7	28.9	32	15.9	38.9	27.1
mir-85_5p*	44	39.6	48.4	1.2	0.3	0.69	0.43	0.668231	0.997785	0.9684	176	74.9	34.4	9.5	79.4	53.2	12.6
mir-72_5p	192619	197814	187425	0.9	-0.1	0.18	-0.43	0.66917	0.997785	0.9684	177	169403	201655	222382	180552	208324	173398
mir-239a_3p*	397	414.5	379.5	0.9	-0.1	0.3	-0.42	0.673325	0.997785	0.9684	178	568.4	348.1	327.1	491	270	377.4
mir-244_5p	1749.6	1689.8	1809.5	1.1	0.1	0.24	0.42	0.67407	0.997785	0.9684	179	1750.9	1834.5	1483.9	1651.8	1403.1	2373.5
mir-35_3p	20948	21508.6	20387.5	0.9	-0.1	0.19	-0.41	0.680851	0.997785	0.9684	180	20608.2	21815.2	22102.4	21313.9	23356	16492.5
mir-63_3p	18044.3	17555.6	18533.1	1.1	0.1	0.19	0.41	0.682771	0.997785	0.9684	181	15401.1	17462.2	19803.4	17498.1	21597	16504.2
mir-1823_3p	1.7	2.1	1.3	0.6	-0.7	1.61	-0.41	0.683128	0.997785	0.9684	182	0	1.9	4.3	1.1	1	1.9
mir-233_3p	1514.7	1547.5	1482	1	-0.1	0.16	-0.4	0.688374	0.997785	0.9684	183	1469	1594.3	1579.1	1552.4	1481.9	1411.7
mir-355_5p	5520.5	6066.5	4974.6	0.8	-0.3	0.72	-0.4	0.689074	0.997785	0.9684	184	11281.9	4205	2712.6	7841.1	3840.2	3242.4
mir-2209c_3p	2	1.5	2.4	1.5	0.6	1.5	0.4	0.690488	0.997785	0.9684	185	0	3.7	0.9	2.1	3.1	1.9
mir-4812_3p*	12.2	13.2	11.2	0.9	-0.2	0.59	-0.39	0.693784	0.997785	0.9684	186	11.7	14	13.8	14.8	11.2	7.7
mir-2_3p	2190.1	2241.8	2138.4	1	-0.1	0.18	-0.38	0.706789	0.997785	0.9777	189	2084.2	2311.9	2329.3	2006.3	1917.5	2491.5
mir-788_3p	2230.5	2154.2	2306.9	1.1	0.1	0.28	0.36	0.720835	0.997785	0.9777	190	1850.3	2367.8	2244.5	2526.9	2981.1	1412.7
mir-60_5p*	68.2	65.6	70.8	1.1	0.1	0.3	0.36	0.721188	0.997785	0.9777	191	65.5	71.7	59.7	84.7	71.6	56.1
mir-251_5p	72.6	75.4	69.8	0.9	-0.1	0.29	-0.36	0.721305	0.997785	0.9777	192	88.9	70.7	66.6	58.2	77.7	73.5
mir-79_3p	2310.4	2252	2368.9	1.1	0.1	0.21	0.35	0.725546	0.997785	0.9777	193	2386	2418	1952	2225.4	1988.1	2893.1
mir-67_3p	137.5	142.7	132.3	0.9	-0.1	0.31	-0.35	0.729831	0.997785	0.9777	194	154.4	150.8	122.9	113.2	96.1	187.7
mir-1829c_3p*	212.4	220.7	204.1	0.9	-0.1	0.33	-0.34	0.73215	0.997785	0.9777	195	271.3	203.8	186.9	294.2	195.3	122.9
mir-59_5p*	10.1	9.3	11	1.2	0.3	0.83	0.33	0.741951	0.997785	0.9777	196	18.7	6.5	2.6	18	10.2	4.8
mir-252_3p*	11.6	10.8	12.5	1.1	0.2	0.6	0.33	0.74435	0.997785	0.9777	197	8.2	13	11.2	10.6	12.3	14.5
mir-51_5p	130580	128206	132955	1	0.1	0.16	0.32	0.745805	0.997785	0.9777	197	125390	135231	123995	128802	121906	148156
mir-229_3p*	7480.8	7603.7	7357.9	1	0	0.15	-0.32	0.74866	0.997785	0.9777	198	7970.7	7347.1	7493.2	7491.9	7546.4	7035.3
mir-2209b_5p*	0.5	0.7	0.3	0.5	-0.9	2.92	-0.31	0.753624	0.997785	0.9777	199	1.2	0.9	0	0	0	1
mir-4806_3p*	5.9	6.4	5.4	0.8	-0.3	0.81	-0.31	0.754196	0.997785	0.9777	200	5.8	7.4	6.1	6.3	5.1	4.8
mir-788_5p*	7604.6	7728	7481.3	1	0	0.16	-0.3	0.764299	0.997785	0.9777	201	7920.5	7888.8	7374.7	7006.2	7287.6	8150
mir-40_3p	3345.2	3408.9	3281.5	1	-0.1	0.19	-0.29	0.770499	0.997785	0.9777	202	3267.8	3623.3	3335.6	3217.9	3869.8	2756.7
mir-2218b_3p	2	2.2	1.7	0.8	-0.4	1.42	-0.29	0.773883	0.997785	0.9777	203	2.3	0.9	3.5	1.1	3.1	1
mir-238_3p	140105	142722	137488	1	-0.1	0.2	-0.27	0.785597	0.997785	0.9777	204	143551	138645	145970	128036	114260	170167
mir-356b_3p	646.3	657.7	634.9	1	-0.1	0.19	-0.27	0.786578	0.997785	0.9777	205	607	599.4	766.6	650.8	592.1	661.8
mir-47_3p	72510.5	71486	73535.1	1	0	0.15	0.27	0.787979	0.997785	0.9777	206	66513.3	70674.5	77270.1	73644.3	71945.7	75015.2
mir-52_3p*	187.9	192.3	183.6	1	-0.1	0.27	-0.25	0.803663	0.997785	0.9777	207	184.8	234.5	157.5	222.2	190.2	138.4
mir-789-2_3p*	14	13.2	14.8	1.1	0.2	0.66	0.25	0.80373	0.997785	0.9777	208	10.5	18.6	10.4	5.3	24.5	14.5
mir-2209c_5p*	0.2	0	0.4	2	1	4.08	0.25	0.803997	0.997785	0.9777	209	0	0	0	1.1	0	0
mir-239b_3p*	0.2	0	0.3	2	1	4.08	0.25	0.803997	0.997785	0.9777	210	0	0	0	0	0	1
mir-785_5p*	0.2	0	0.3	2	1	4.08	0.25	0.803997	0.997785	0.9777	211	0	0	0	0	1	0
mir-235_5p*	17.5	18.4	16.6	0.9	-0.2	0.69	-0.23	0.814287	0.997785	0.9777	212	9.4	13	32.9	8.5	10.2	31
mir-39_3p	8909.8	8770.2	9049.4	1	0	0.2	0.23	0.818682	0.997785	0.9777	213	9286.5	8820.5	8203.6	9211.5	10697.3	7239.5
mir-357_3p	382.7	390.6	374.9	1	-0.1	0.25	-0.23	0.819954	0.997785	0.9777	214	495.9	371.4	304.6	445.5	373.3	305.8
mir-2208a_5p	4.3	3.8	4.7	1.2	0.3	1.12	0.23	0.820613	0.997785	0.9777	215	0	3.7	7.8	4.2	3.1	6.8
mir-794_3p*	62.9	61.4	64.5	1	0.1	0.3	0.23	0.820741	0.997785	0.9777	216	51.5	65.2	67.5	59.3	68.5	65.8
mir-2209b_3p	0.2	0.4	0	0.5	-0.9	4.08	-0.22	0.823359	0.997785	0.9777	217	1.2	0	0	0	0	0
mir-1817_3p*	0.2	0.3	0	0.5	-0.9	4.08	-0.22	0.823359	0.997785	0.9777	218	0	0.9	0	0	0	0
mir-2208a_3p*	0.1	0.3	0	0.5	-0.9	4.08	-0.22	0.823359	0.997785	0.9777	219	0	0	0.9	0	0	0
mir-247_5p*	0.2	0.3	0	0.5	-0.9	4.08	-0.22	0.823359	0.997785	0.9777	220	0	0.9	0	0	0	0
mir-4813_5p	251.1	255.4	246.7	1	0	0.22	-0.22	0.824866	0.997785	0.9777	221	260.8	220.6	284.7	252.9	209.6	277.7
mir-249_3p	608.5	598.7	618.3	1	0	0.22	0.21	0.835078	0.997785	0.9777	222	495.9	598.5	701.7	600	715.9	538.9
mir-356b_5p*	1.8	1.6	2	1.2	0.3	1.43	0.21	0.836786	0.997785	0.9777	223	2.3	0.9	1.7	2.1	1	2.9
mir-239a_5p	147.8	145.1	150.5	1	0.1	0.29	0.2	0.841343	0.997785	0.9777	224	174.3	165.7	95.2	141.8	144.2	165.5
mir-38_3p	211.6	208.3	214.8	1	0	0.23	0.19	0.84631	0.997785	0.9777	225	201.2	216.9	206.8	252.9	174.9	216.7
mir-787_3p	4541.7	4600.8	4482.6	1	0	0.2	-0.19	0.848137	0.997785	0.9777	226	4645.6	4498.2	4658.6	4110	3818.7	5519.1
mir-61_3p	188829	191010	186648	1	0	0.18	-0.18	0.853995	0.997785	0.9777	227	170145	192902	209985	169025	176720	214198
mir-2209a_3p	27.2	28	26.5	0.9	-0.1	0.45	-0.17	0.862582	0.997785	0.9777	228	30.4	36.3	17.3	29.6	25.6	24.2
mir-4812_5p	37.9	38.7	37.2	1	-0.1	0.36	-0.16	0.870837	0.997785	0.9777	229	36.3	39.1	40.7	32.8	44	34.8
mir-4813_3p	159.7	162.2	157.2	1	0	0.26	-0.16	0.874682	0.997785	0.9777	230	190.6	160.1	135.8	123.8	188.2	159.7
mir-82_5p*	349.6	354.2	344.9	1	0	0.24	-0.16	0.875531	0.997785	0.9777	231	432.7	322	308	415.9	317	301.9
mir-1829c_5p	233.2	230.6	235.8	1	0	0.22	0.15	0.879515	0.997785	0.9777	232	236.3	225.2	230.2	273	198.4	236.1
mir-45_5p*	4021	3969.9	4072.1	1	0	0.25	0.15	0.883137	0.997785	0.9777	233	3967.2	3436.2	4506.3	3765	2988.3	5463
mir-253_3p	2523.7	2552.3	2495.2	1	0	0.22	-0.14	0.885004	0.997785	0.9777	234	3022.2	2588.3	2046.4	2533.3	2929	2023.2
mir-252_5p	2270	2290.6	2249.4	1	0	0.19	-0.14	0.890689	0.997785	0.9777	235	1890.1	2526.9	2454.8	2063.5	2185.5	2499.3
mir-37_3p	14488.6	14365.2	14612	1	0	0.18	0.14	0.892608	0.997785	0.9777	236	14382.4	15049.8	13663.4	15517.2	16264.7	12054.2
mir-41_5p*	206.6	208.6	204.7	1	0	0.21	-0.13	0.898443	0.997785	0.9777	237	223.4	195.5	206.8	216.9	204.5	192.6
mir-795_3p*	343.2	339.7	346.7	1	0	0.23	0.12	0.900981	0.997785	0.9777	238	298.2	359.3	361.7	329.1	283.3	427.7
mir-61_5p*	863	854.8	871.3	1	0	0.23	0.12	0.903023	0.997785	0.9777	239	932.2	852.5	779.6	1077.2	881.6	655.1
mir-2218a_3p	2.2	2.3	2.1	0.9	-0.2	1.47	-0.11	0.913096	0.997785	0.9777	240	2.3	3.7	0.9	2.1	4.1	0
mir-4814_5p*	4.2	4.3	4.1	0.9	-0.1	1.04	-0.11	0.916334	0.997785	0.9777	241	1.2	7.4	4.3	3.2	6.1	2.9
mir-1832b_3p	1.8	1.9	1.7	0.9	-0.2	1.58	-0.1	0.917559	0.997785	0.9777	241	1.2	0.9	3.5	2.1	0	2.9
mir-250_5p*	1716.3	1703.4	1729.2	1	0	0.22	0.1	0.920774	0.997785	0.9777	242	2163.7	1494.7	1451.9	1975.6	1519.7	1692.3
mir-59_3p	52854.4	52375.3	53333.4	1	0	0.27	0.1	0.921727	0.997785	0.9777	243	69835	50420.1	36870.7	61565.1	57212.9	41222.2
mir-255_3p	96.3	97.4	95.3	1	0	0.3	-0.1	0.921912	0.997785	0.9777	244	93.6	115.4	83.1	97.4	70.6	118
mir-2208b_3p	20.5	20.8	20.2	1	0	0.47	-0.1	0.922756	0.997785	0.9777	245	17.5	22.3	22.5	14.8	23.5	22.3
mir-1829a_3p*	648.4	644.5	652.2	1	0	0.18	0.1	0.923141	0.997785	0.9777	246	612.9	617.1	703.5	614.8	644.3	697.6
mir-228_5p	286694	288158	285230	1	0	0.17	-0.09	0.929876	0.997785	0.9777	247	274310	298109	292055	249431	317011	289249
mir-1830_3p	456	458.4	453.6	1	0	0.17	-0.09	0.930941	0.997785	0.9777	248	460.8	465.4	449.1	438.1	439.8	482.8
mir-83_5p*	572.1	576	568.1	1	0	0.22	-0.09	0.931352	0.997785	0.9777	249	663.2	561.2	503.6	697.3	500.1	507
mir-74_3p	1180.7	1174.8	1186.6	1	0	0.17	0.08	0.93388	0.997785	0.9777	250	1115.8	1301.2	1107.5	1106.9	1168.9	1284
mir-1822_5p*	64.4	65.1	63.7	1	0	0.31	-0.08	0.93809	0.997785	0.9782	251	83	57.7	54.5	68.8	59.3	62.9
mir-137_3p	5492.8	5514	5471.7	1	0	0.16	-0.07	0.942729	0.997785	0.9793	253	5281.9	5407.5	5852.7	5362.9	5179.9	5872.3
mir-231_3p	258.9	257.7	260.1	1	0	0.2	0.06	0.94942	0.997785	0.9824	254	244.4	269	259.6	229.6	287.4	263.2
mir-47_5p*	688.9	690.9	686.9	1	0	0.2	-0.04	0.965855	0.997785	0.995	259	671.3	637.5	764	666.7	589.1	805
mir-77_5p*	5066.5	5087.4	5045.7	1	0	0.32	-0.04	0.970159	0.997785	0.995	260	6960.2	4128.7	4173.2	7225.3	4665.5	3246.3
mir-797_5p*	483.2	484.3	482	1	0	0.22	-0.03	0.972956	0.997785	0.995	261	437.4	476.5	539.1	473	386.6	586.4
mir-248_3p	7772.1	7766.1	7778.1	1	0	0.15	0.02	0.987549	0.997785	0.995	262	8154.4	7786.4	7357.4	7700.4	7820.5	7813.3
mir-50_3p*	42.9	42.9	43	1	0	0.37	0.01	0.988963	0.997785	0.995	263	50.3	44.7	33.7	56.1	39.9	32.9
mir-1822_3p	539.8	540.1	539.4	1	0	0.2	-0.01	0.989076	0.997785	0.995	264	473.7	579.8	566.7	498.4	636.1	483.8
mir-238_5p*	99.5	99.9	99.2	1	0	0.39	-0.01	0.990455	0.997785	0.995	265	155.6	69.8	74.4	112.2	61.4	123.9
mir-81_3p	136618	136727	136508	1	0	0.21	-0.01	0.991292	0.997785	0.995	266	127190	129061	153929	108286	133706	167533
mir-245_5p*	2.8	2.8	2.7	1	0	1.21	0	0.997785	0.997785	0.9978	267	4.7	2.8	0.9	3.2	3.1	1.9
mir-1823_5p*	0	0	0	NA	NA	NA	NA	NA	NA	NA	NA	0	0	0	0	0	0
mir-2209a_5p*	0	0	0	NA	NA	NA	NA	NA	NA	NA	NA	0	0	0	0	0	0
mir-2218a_5p*	0	0	0	NA	NA	NA	NA	NA	NA	NA	NA	0	0	0	0	0	0
mir-251_3p*	0	0	0	NA	NA	NA	NA	NA	NA	NA	NA	0	0	0	0	0	0
mir-4808_5p*	0	0	0	NA	NA	NA	NA	NA	NA	NA	NA	0	0	0	0	0	0
mir-787_5p*	0	0	0	NA	NA	NA	NA	NA	NA	NA	NA	0	0	0	0	0	0
mir-796_3p*	0	0	0	NA	NA	NA	NA	NA	NA	NA	NA	0	0	0	0	0	0
mir-799_5p*	0	0	0	NA	NA	NA	NA	NA	NA	NA	NA	0	0	0	0	0	0

## Sheet: Table S7
Table S7. Results of small RNA sequencing analysis in adult samples: alg-1(AEDH); alg-2(AEDH) versus wild type (experiment 1 samples).
name	baseMean	baseMeanA	baseMeanB	foldChange	log2FoldChange	lfcSE	stat	PValue	PAdj	FDR	falsePos	sKM203	sKM218	sKM222	sKM224	sKM202	sKM219	sKM223	sKM225
mir-63_5p*	3823.5	2534.2	5112.9	2	1	0.16	6.35	2.11936e-10	5.72228e-08	0	0	2409	2535	2479	2713.6	4289.8	6154.5	5585.2	4422.2
mir-1829a_5p	1324.5	1819.9	829.1	0.5	-1.1	0.2	-5.71	1.1505e-08	3.09484e-06	0	0	1528.2	2258.7	1756.8	1736.1	656.6	924.2	984.7	750.8
mir-72_3p*	1315.7	823.9	1807.5	2.2	1.1	0.23	4.98	6.40164e-07	0.000171564	0.0001	0	803.7	903.5	783	805.5	1640.1	2544.3	1769.4	1276.3
mir-259_3p*	301.4	378	224.8	0.6	-0.7	0.16	-4.71	2.43944e-06	0.000651329	0.0002	0	356.6	350.9	409.9	394.7	184.5	211.9	245.6	257.4
mir-1_5p*	687.7	853.5	521.9	0.6	-0.7	0.15	-4.68	2.89231e-06	0.000769355	0.0002	0	894.1	772.2	799.2	948.4	576.9	440.1	486.5	583.9
mir-243_3p	2671.6	3566.2	1777.1	0.5	-1	0.22	-4.53	5.92185e-06	0.00156929	0.0003	0	3850.9	2779.5	4183.8	3450.5	1911.8	1261.5	1737.8	2197.4
mir-800_3p	87.9	118.2	57.8	0.5	-1	0.26	-4.09	4.30495e-05	0.0113651	0.0017	0	91.5	118.8	142.1	120.3	42.8	60.2	78.4	49.6
mir-784_5p	192.6	244.8	140.4	0.6	-0.8	0.21	-3.86	0.00011169	0.0293744	0.0038	0	274.4	222.4	197.4	284.9	151.8	111.6	132.1	166.2
mir-1821_3p	586.8	768	405.6	0.5	-0.9	0.24	-3.76	0.000169535	0.0444181	0.0051	0	824.2	537.4	799.2	911.3	400	284.6	431.5	506.1
mir-230_5p	869.7	609.8	1129.7	1.9	0.9	0.25	3.55	0.000388707	0.101452	0.0105	0	595	552.6	644.2	647.3	732	935.5	1362.4	1488.8
mir-788_3p	1017.4	1321.8	713.1	0.5	-0.9	0.26	-3.43	0.00060711	0.157849	0.0149	0	932.1	1659.1	1496.5	1199.4	502.3	845.2	857.2	647.5
mir-67_5p*	170.4	48.5	292.3	6	2.6	0.78	3.33	0.000865684	0.224212	0.0195	0	61.7	58	56.4	17.8	818.4	186.8	128.6	35.5
mir-789-1_5p	169.8	197.3	142.2	0.7	-0.5	0.15	-3.14	0.00171093	0.44142	0.0355	0	185	215.5	191.9	196.9	152.6	139.2	122.8	154.2
mir-61_3p	169962	187821	152103	0.8	-0.3	0.1	-2.97	0.00298773	0.767846	0.0576	1	190086	187054	181563	192582	132679	165120	159016	151598
mir-2_5p*	47.5	29.2	65.9	2.3	1.2	0.4	2.93	0.00339108	0.868116	0.0576	1	43.2	33.2	18.4	21.8	82.2	69	79.5	32.8
mir-2953_3p	97.7	132.1	63.3	0.5	-1.1	0.36	-2.93	0.00341055	0.869691	0.0576	1	151.1	77.4	133.4	166.3	50.3	41.4	59.6	101.9
mir-49_5p*	628.4	379.6	877.2	2.3	1.2	0.42	2.85	0.00441009	0.997717	0.07	1	379.2	396.5	379.6	363.2	1829.6	509.1	664.2	506.1
mir-795_5p	2260.6	2569.2	1952	0.8	-0.4	0.15	-2.56	0.0104041	0.997717	0.1561	3	2327.8	2634.4	2987.7	2327	1769.3	2070.3	2252.3	1716.1
mir-57_3p*	314.2	192.8	435.6	2.3	1.2	0.48	2.46	0.013837	0.997717	0.1883	4	230.2	102.2	197.4	241.3	877.1	243.3	221	400.9
mir-54_5p*	4818.9	3404.4	6233.3	1.8	0.9	0.35	2.46	0.0139479	0.997717	0.1883	4	3586.7	2912.1	3373.7	3745.1	11636	4489.2	4340.9	4467.2
mir-230_3p	4410.4	5303.6	3517.2	0.7	-0.6	0.25	-2.33	0.0195577	0.997717	0.2504	5	4672	4883.4	6454.6	5204.4	2078.7	3782	3935.2	4272.8
mir-233_5p*	40.2	29.8	50.5	1.7	0.8	0.34	2.32	0.0204045	0.997717	0.2504	6	29.8	37.3	24.9	27.4	77.1	31.3	47.9	45.6
mir-247_3p	75.6	92.8	58.3	0.6	-0.7	0.29	-2.3	0.0217022	0.997717	0.2548	6	74	91.2	115	91.2	33.5	64	60.8	75.1
mir-2210_5p*	5.7	8.5	2.9	0.3	-1.6	0.7	-2.25	0.0245657	0.997717	0.2745	7	15.4	8.3	5.4	4.8	4.2	2.5	3.5	1.3
mir-49_3p	6429	5704.3	7153.7	1.3	0.3	0.15	2.22	0.0263336	0.997717	0.2745	7	5519.9	5760.6	5613.1	5923.5	8476.5	5848.5	7671.5	6618.3
mir-1830_5p*	4.7	7.2	2.1	0.3	-1.7	0.77	-2.19	0.0282463	0.997717	0.2745	7	3.1	8.3	11.9	5.6	3.4	0	2.3	2.7
lsy-6_3p	131.6	108.3	155	1.4	0.5	0.23	2.18	0.0290621	0.997717	0.2745	7	114.1	74.6	125.8	118.6	199.6	131.7	148.5	140.1
mir-246_3p	46386.3	49789.9	42982.6	0.9	-0.2	0.1	-2.18	0.029517	0.997717	0.2745	8	47553.5	48078.5	51192.5	52335.3	40900	45729.6	45861.8	39438.8
mir-229_5p	14966	13418.7	16513.3	1.2	0.3	0.14	2.17	0.0299224	0.997717	0.2745	8	13096.2	14202.7	12762.9	13613.1	16841.5	19682.2	15510.2	14019.5
mir-52_5p	110499	99214.1	121783	1.2	0.3	0.14	2.16	0.0305001	0.997717	0.2745	8	93090.6	106028	91957.9	105780	138327	131521	106086	111199
mir-63_3p	15520.3	16666.7	14374	0.9	-0.2	0.1	-2.14	0.0319824	0.997717	0.2786	9	16529.8	18574.9	16068.3	15493.7	14260.5	14826.9	14968.8	13439.7
mir-56_3p	222787	201546	244027	1.2	0.3	0.13	2.09	0.0369067	0.997717	0.3114	10	206817	204823	198803	195742	253615	289265	217567	215662
mir-1819_3p	136.3	154.5	118.1	0.8	-0.4	0.19	-2.02	0.0429381	0.997717	0.3513	12	180.9	142.3	145.3	149.3	90.6	127.9	119.3	134.7
mir-791_5p*	69.6	80.2	59	0.7	-0.4	0.22	-1.99	0.0465884	0.997717	0.37	13	82.2	70.5	98.7	69.4	60.4	72.7	47.9	55
mir-80_5p*	3924.4	3048.1	4800.6	1.6	0.7	0.34	1.92	0.0542441	0.997717	0.4185	15	2433.6	3362.4	3585.2	2811.2	2175.1	5856	6688	4483.2
mir-50_3p*	41.5	33.4	49.6	1.5	0.6	0.31	1.91	0.0559287	0.997717	0.4195	15	32.9	38.7	23.9	37.9	62	30.1	47.9	58.3
mir-54_3p	48445.3	52791.2	44099.4	0.8	-0.3	0.14	-1.89	0.0582693	0.997717	0.4199	16	53928.4	47030	53002.4	57203.9	38969.8	51738.6	40735	44954.4
mir-795_3p*	271.7	307	236.4	0.8	-0.4	0.2	-1.88	0.0602458	0.997717	0.4199	16	295	237.6	340.5	355.1	226.4	185.6	270.1	263.4
let-7_3p*	74.8	60	89.6	1.5	0.6	0.31	1.88	0.0606545	0.997717	0.4199	16	51.4	66.3	48.8	73.4	57	77.7	93.6	130
mir-58a_5p*	2167.4	2382.7	1952.2	0.8	-0.3	0.16	-1.81	0.0701178	0.997717	0.4733	19	2440.8	2061.1	2333.7	2695	2148.3	1556.2	2120.2	1984.2
mir-52_3p*	100.2	71.2	129.1	1.8	0.9	0.51	1.71	0.0873274	0.997717	0.56	23	67.8	117.4	45.5	54.1	252.4	116.6	97.1	50.3
mir-48_3p*	844.2	949	739.3	0.8	-0.4	0.21	-1.7	0.0894396	0.997717	0.56	24	842.7	944.9	985.8	1022.6	557.6	1010.7	750.8	638.2
mir-233_3p	1134.4	1045.1	1223.7	1.2	0.2	0.13	1.69	0.0914705	0.997717	0.56	24	946.5	1095.5	998.8	1139.7	1273.7	1394.4	1137.9	1088.6
mir-4806_3p*	1.6	0.6	2.6	4.6	2.2	1.31	1.68	0.0926696	0.997717	0.56	25	1	1.4	0	0	1.7	3.8	3.5	1.3
mir-67_3p	104.9	117.7	92.1	0.8	-0.3	0.2	-1.68	0.0933346	0.997717	0.56	25	137.7	117.4	98.7	117	103.1	80.3	77.2	107.9
mir-788_5p*	134.9	152.4	117.4	0.8	-0.4	0.23	-1.66	0.0966565	0.997717	0.5673	26	105.9	171.3	167	165.5	92.2	119.1	126.3	132.1
mir-124_3p	50.6	44.5	56.6	1.3	0.4	0.21	1.65	0.0995832	0.997717	0.5721	27	44.2	48.4	47.7	37.9	57	62.7	53.8	53
mir-242_5p	761.5	706.8	816.2	1.2	0.2	0.13	1.61	0.107191	0.997717	0.599	29	725.6	612	704.9	784.5	818.4	743.6	803.4	899.6
mir-46_5p*	2320.5	1970.3	2670.8	1.4	0.4	0.27	1.6	0.108707	0.997717	0.599	29	1564.2	2106.7	2406.4	1803.9	1539.5	3067.2	3311.8	2764.5
mir-358_5p*	52.6	59.7	45.5	0.8	-0.4	0.24	-1.59	0.112469	0.997717	0.604	30	63.7	56.6	56.4	62.1	46.1	30.1	51.5	54.3
mir-55_3p	220659	203762	237555	1.2	0.2	0.14	1.55	0.120741	0.997717	0.604	31	213378	213941	182089	205642	254980	274178	200360	220702
mir-356b_3p	682.6	646.8	718.3	1.1	0.2	0.1	1.55	0.121795	0.997717	0.604	31	610.5	638.2	635.5	703	698.5	733.6	700.5	740.7
mir-235_5p*	25.8	20.3	31.3	1.5	0.6	0.38	1.54	0.123297	0.997717	0.604	32	19.5	12.4	19.5	29.9	26	23.8	47.9	27.5
mir-787_3p	2147	1966.8	2327.2	1.2	0.2	0.16	1.54	0.123929	0.997717	0.604	33	2159.2	1812.5	1919.5	1975.9	2793.1	2385	1862.9	2267.8
mir-237_3p*	223	163	283	1.7	0.8	0.52	1.53	0.125222	0.997717	0.604	33	99.7	176.8	186.5	188.9	67.1	274.6	522.7	267.5
mir-357_3p	309.5	342.9	276	0.8	-0.3	0.21	-1.53	0.126126	0.997717	0.604	34	337.1	310.8	362.2	361.6	185.3	289.7	314.6	314.4
mir-244_5p	645	561.8	728.1	1.3	0.4	0.24	1.52	0.127966	0.997717	0.604	34	577.6	432.4	599.7	637.6	466.2	744.9	796.4	905
mir-66_3p*	32.9	24.3	41.6	1.7	0.8	0.51	1.51	0.129801	0.997717	0.604	35	13.4	33.2	27.1	23.4	21.8	81.5	40.9	22.1
mir-51_3p*	562	437.3	686.7	1.6	0.7	0.43	1.5	0.133685	0.997717	0.604	36	319.6	729.4	405.6	294.6	645.7	1141.1	653.7	306.3
mir-4814_3p	22.5	18.1	27	1.5	0.5	0.36	1.5	0.134214	0.997717	0.604	36	16.4	13.8	13	29.1	27.7	21.3	32.7	26.1
mir-238_5p*	182.8	200.3	165.3	0.8	-0.3	0.19	-1.47	0.141766	0.997717	0.6275	38	244.6	152	212.6	192.1	180.3	148	161.4	171.6
mir-246_5p*	607.7	551.9	663.5	1.2	0.3	0.18	1.44	0.149188	0.997717	0.6497	40	563.2	567.8	532.5	544	481.3	775	635	762.8
mir-60_3p	9126.6	8814	9439.1	1.1	0.1	0.07	1.42	0.156464	0.997717	0.6677	42	8636.9	8914.5	8450	9254.6	9430.7	9085	9590.6	9650.2
mir-252_3p*	17.8	14.6	21	1.5	0.5	0.39	1.41	0.159033	0.997717	0.6677	43	23.6	11.1	13	10.5	21	21.3	16.4	25.5
mir-235_3p	40627.8	37538.8	43716.8	1.2	0.2	0.16	1.4	0.16107	0.997717	0.6677	43	32710.2	38235.7	42898.6	36310.5	35178	43931.4	47996	47761.8
mir-60_5p*	42.1	36.9	47.2	1.3	0.4	0.25	1.38	0.167976	0.997717	0.6677	44	36	40.1	27.1	44.4	54.5	42.6	50.3	41.6
mir-53_5p	5830.7	5400.6	6260.8	1.2	0.2	0.15	1.38	0.168627	0.997717	0.6677	45	5035.8	6153	5066.5	5347.3	6433.1	7533.8	5729.1	5347.3
mir-1823_3p	3.8	2.2	5.4	2.5	1.3	0.97	1.38	0.168697	0.997717	0.6677	45	2.1	4.1	1.1	1.6	11.7	7.5	1.2	1.3
mir-72_5p	184911	196175	173646	0.9	-0.2	0.13	-1.37	0.171273	0.997717	0.6677	46	182435	221645	200172	180449	176404	187781	180597	149801
mir-249_3p	531.5	472	591	1.3	0.3	0.24	1.36	0.173109	0.997717	0.6677	47	550.9	395.1	411	531.1	836.8	506.6	493.5	526.9
mir-70_3p	422747	463195	382299	0.8	-0.3	0.21	-1.35	0.178423	0.997717	0.6785	48	447025	425085	485950	494719	253155	395899	442564	437579
mir-1820_3p*	8.3	10.7	6	0.6	-0.8	0.6	-1.3	0.191899	0.997717	0.7167	52	12.3	8.3	7.6	14.5	10.9	3.8	1.2	8
mir-392_3p	0.6	0	1.2	6.3	2.7	2.07	1.28	0.199519	0.997717	0.7167	52	0	0	0	0	0	2.5	1.2	1.3
mir-87_5p*	118	107.8	128.2	1.2	0.3	0.2	1.28	0.201231	0.997717	0.7167	53	108.9	117.4	110.6	94.4	159.3	132.9	114.6	105.9
mir-66_5p	111915	117045	106785	0.9	-0.1	0.1	-1.28	0.201735	0.997717	0.7167	54	117602	125737	106911	117929	116038	109892	103393	97816.2
mir-86_3p*	1368	1227.2	1508.7	1.2	0.3	0.23	1.27	0.202335	0.997717	0.7167	54	1308.3	1022.3	1235.2	1343.1	2073.6	1033.3	1465.3	1462.7
mir-251_5p	65	57.6	72.4	1.3	0.3	0.26	1.27	0.204389	0.997717	0.7167	55	43.2	51.1	58.6	77.5	69.6	57.7	78.4	83.8
mir-784_3p*	10.6	8.1	13.1	1.6	0.7	0.57	1.23	0.217163	0.997717	0.7441	58	2.1	8.3	13	8.9	6.7	15	11.7	18.8
mir-40_3p	34430.2	40926.7	27933.7	0.7	-0.6	0.45	-1.23	0.218687	0.997717	0.7441	59	48204	56017.7	32568.1	26917.1	51279.9	29268.8	19470	11716.2
mir-790_5p	8519.3	7871.9	9166.7	1.2	0.2	0.18	1.22	0.22061	0.997717	0.7441	60	7649.3	6357.4	8278.7	9202.1	7513.9	10735.2	8646.8	9770.9
mir-4813_3p	117.1	97.6	136.4	1.4	0.5	0.4	1.21	0.224771	0.997717	0.7441	60	113	80.1	103	94.4	245.7	143	71.3	85.8
mir-2208b_3p	24	28.2	19.7	0.7	-0.5	0.42	-1.21	0.225977	0.997717	0.7441	61	40.1	27.6	28.2	16.9	12.6	12.5	31.6	22.1
mir-254_5p*	2.3	1.4	3.2	2.4	1.3	1.07	1.17	0.241259	0.997717	0.7848	65	1	1.4	2.2	0.8	0.8	1.3	8.2	2.7
mir-5594_3p	136.4	126.2	146.6	1.2	0.2	0.19	1.15	0.248627	0.997717	0.7992	67	147	117.4	107.4	133.2	152.6	146.7	118.1	168.9
mir-65_5p	228520	245011	212028	0.9	-0.2	0.18	-1.13	0.25842	0.997717	0.8209	70	272752	227729	227826	251738	269584	181203	171620	225708
mir-77_5p*	33019.8	36377.9	29661.7	0.8	-0.3	0.27	-1.09	0.27406	0.997717	0.8497	73	28235.5	30872.6	42666.5	43736.9	19121.4	26943.9	34579.1	38002.3
mir-1821_5p*	3	2	4	2	1	0.93	1.09	0.276256	0.997717	0.8497	74	0	1.4	3.3	3.2	2.5	1.3	7	5.4
mir-74_3p	736.1	678.5	793.8	1.2	0.2	0.21	1.09	0.276935	0.997717	0.8497	75	728.7	723.9	681	580.3	1030.5	837.6	723.9	583.2
mir-79_5p*	175.9	163.6	188.3	1.1	0.2	0.19	1.06	0.287751	0.997717	0.8648	77	186	138.1	148.6	181.6	218.9	150.5	198.8	185
mir-42_3p	1655.2	1221.6	2088.8	1.7	0.8	0.73	1.06	0.288499	0.997717	0.8648	78	1940.3	1603.9	697.3	644.9	6031.4	1042	672.4	609.3
mir-2218a_3p	1.3	2	0.6	0.4	-1.5	1.43	-1.05	0.295934	0.997717	0.8648	79	2.1	2.8	2.2	0.8	2.5	0	0	0
mir-57_5p	90309.6	93893	86726.3	0.9	-0.1	0.11	-1.04	0.298549	0.997717	0.8648	80	97392.6	82538.7	94335	101306	91939.3	84070.8	80127.5	90767.5
mir-1832a_3p	8.9	10.8	7	0.7	-0.6	0.55	-1.03	0.302741	0.997717	0.8648	80	15.4	5.5	14.1	8.1	11.7	5	3.5	8
mir-231_5p*	394	344.8	443.1	1.3	0.4	0.35	1.02	0.305901	0.997717	0.8648	81	421.4	317.7	262.4	377.7	781.5	273.4	336.8	380.8
mir-65_3p*	20.6	17.7	23.4	1.3	0.4	0.39	1.02	0.306329	0.997717	0.8648	82	18.5	13.8	24.9	13.7	31.9	15	29.2	17.4
mir-355_5p	5955.3	5335	6575.6	1.2	0.3	0.3	1.02	0.308879	0.997717	0.8648	83	6017.3	6176.5	4544.9	4601.5	4879.3	10613.6	5985.2	4824.4
mir-41_3p	423	480.1	366	0.8	-0.4	0.39	-1.01	0.310683	0.997717	0.8648	84	570.4	607.8	402.3	339.8	612.1	368.7	308.7	174.3
mir-237	36864.2	39363.6	34364.8	0.9	-0.2	0.2	-1	0.317251	0.997717	0.8741	86	36176.7	36008.8	36925.5	48343.2	25252.6	35542.4	36284.1	40380
mir-81_5p*	479.5	456.4	502.6	1.1	0.1	0.14	0.99	0.322895	0.997717	0.8806	87	491.2	498.7	386.1	449.6	483	510.4	557.8	459.2
mir-252_5p	3099.3	2957.4	3241.2	1.1	0.1	0.14	0.96	0.338168	0.997717	0.903	90	2635.1	3318.2	3237.1	2639.3	3110	3364.4	3548.1	2942.1
lin-4_3p*	20	17	23.1	1.4	0.4	0.47	0.95	0.341003	0.997717	0.903	91	6.2	22.1	21.7	17.8	11.7	27.6	30.4	22.8
mir-90_5p*	1596.1	1485	1707.3	1.1	0.2	0.21	0.95	0.343218	0.997717	0.903	92	1544.7	1337.2	1362.1	1695.8	2325.2	1297.9	1562.4	1643.7
mir-239b_3p*	0.6	1.1	0	0.2	-2.7	2.82	-0.94	0.34583	0.997717	0.903	93	3.1	1.4	0	0	0	0	0	0
mir-228_3p*	591	549.3	632.7	1.2	0.2	0.22	0.94	0.3496	0.997717	0.903	94	542.6	439.3	583.4	632	817.5	470.2	575.4	667.7
mir-794_5p	393.1	419.8	366.3	0.9	-0.2	0.22	-0.92	0.357698	0.997717	0.903	95	343.3	435.2	467.4	433.4	254.1	413.8	442	355.3
mir-71_3p*	6327.6	6079.4	6575.7	1.1	0.1	0.12	0.92	0.358107	0.997717	0.903	96	6228	5571.4	5916.7	6601.5	5786.6	6348.8	7435.3	6732.2
mir-83_5p*	928.9	1108.1	749.6	0.7	-0.6	0.62	-0.92	0.359769	0.997717	0.903	97	1781	366.1	638.7	1646.6	1292.1	278.4	355.5	1072.5
mir-241_5p	16516.9	17432.6	15601.3	0.9	-0.2	0.18	-0.91	0.361211	0.997717	0.903	98	16116.7	15399	18076.7	20138	14113.8	13050	15869.3	19372.2
mir-76_3p	1546.9	1441.7	1652.1	1.1	0.2	0.22	0.89	0.373608	0.997717	0.9186	100	1603.2	1212.9	1188.6	1762	2140.7	1381.9	1409.2	1676.5
mir-259_5p	932.7	891.5	973.8	1.1	0.1	0.14	0.89	0.374225	0.997717	0.9186	101	931.1	804	778.6	1052.5	1037.2	925.4	920.3	1012.2
mir-62_3p	1240	1367.9	1112	0.8	-0.3	0.34	-0.88	0.380921	0.997717	0.9266	103	1825.2	873.1	1098.5	1674.8	1343.3	688.4	888.8	1527.7
mir-64_5p	239987	227972	252002	1.1	0.1	0.17	0.87	0.384688	0.997717	0.9272	104	256267	208825	218715	228080	314505	224256	212810	256436
mir-228_5p	125984	121382	130587	1.1	0.1	0.12	0.86	0.388069	0.997717	0.9272	105	117527	121623	125025	121352	119276	155581	121428	126062
mir-34_5p*	3386.9	3015.2	3758.5	1.2	0.3	0.37	0.85	0.395512	0.997717	0.93	106	3575.4	2470	2481.2	3534.4	6911	3279.1	2274.6	2569.4
mir-2_3p	2826.8	2707.5	2946.1	1.1	0.1	0.15	0.83	0.406486	0.997717	0.93	107	2788.2	2333.3	2680.8	3027.6	2556.6	3397	2783.3	3047.4
mir-392_5p*	6.3	7.5	5.1	0.7	-0.6	0.68	-0.83	0.407117	0.997717	0.93	108	9.2	6.9	9.8	4	4.2	1.3	11.7	3.4
mir-2208b_5p	42.1	46.4	37.7	0.8	-0.3	0.36	-0.82	0.410738	0.997717	0.93	109	63.7	31.8	43.4	46.8	22.6	32.6	38.6	57
mir-137_3p	3502.4	3391.4	3613.3	1.1	0.1	0.11	0.82	0.414341	0.997717	0.93	110	3353.4	3220.2	3667.6	3324.6	3599.7	3144.9	3800.7	3908.1
mir-358_3p	51.9	56.3	47.5	0.8	-0.3	0.32	-0.82	0.414541	0.997717	0.93	111	39.1	69.1	59.6	57.3	36.1	62.7	59.6	31.5
mir-4806_5p	66.3	70.8	61.8	0.9	-0.2	0.21	-0.81	0.416908	0.997717	0.93	112	70.9	84.3	64	63.8	62.9	52.7	58.5	73.1
mir-53_3p*	5	4	6.1	1.5	0.6	0.73	0.78	0.435287	0.997717	0.93	113	7.2	1.4	3.3	4	9.2	5	8.2	2
mir-84_5p	90170.4	87653.6	92687.1	1.1	0.1	0.1	0.77	0.441672	0.997717	0.93	113	78474.4	99397.9	86002.1	86740.2	92235.3	93984.7	94918.5	89609.8
mir-1832b_3p	1.2	0.8	1.6	2.1	1.1	1.43	0.77	0.441834	0.997717	0.93	114	2.1	0	1.1	0	2.5	0	1.2	2.7
mir-239a_3p*	1163.6	1327	1000.2	0.8	-0.4	0.53	-0.76	0.445362	0.997717	0.93	115	1893.1	522.2	1044.3	1848.3	1805.3	505.3	460.8	1229.4
mir-83_3p	1339.7	1251	1428.5	1.1	0.2	0.25	0.75	0.451586	0.997717	0.93	116	1639.2	996	1024.8	1343.9	1848.9	1040.8	1263	1561.2
mir-236_5p*	57.6	63.7	51.4	0.8	-0.3	0.4	-0.75	0.452777	0.997717	0.93	117	63.7	37.3	71.6	82.3	73	27.6	33.9	71.1
mir-58a_3p	602857	582787	622927	1.1	0.1	0.13	0.75	0.454634	0.997717	0.93	118	515721	632440	587098	595888	535813	650823	690875	614199
mir-2221_3p	3.9	3.1	4.8	1.6	0.7	0.95	0.74	0.458551	0.997717	0.93	119	0	8.3	3.3	0.8	5	7.5	4.7	2
mir-243_5p	45.1	42	48.2	1.1	0.2	0.26	0.74	0.460866	0.997717	0.93	120	48.3	35.9	52.1	31.5	40.2	58.9	46.8	46.9
mir-796_5p	18.2	20.8	15.7	0.8	-0.4	0.53	-0.73	0.467645	0.997717	0.93	121	18.5	22.1	23.9	18.6	35.2	10	9.4	8
mir-236_3p	1354.7	1419.5	1289.9	0.9	-0.1	0.19	-0.72	0.4689	0.997717	0.93	122	1594	1092.7	1278.6	1712.7	1229.3	1192.5	1212.7	1525
mir-360_3p*	1.4	2	0.9	0.5	-1	1.33	-0.72	0.473653	0.997717	0.93	123	0	1.4	3.3	3.2	1.7	0	0	2
mir-255_5p*	13.9	15.7	12.1	0.8	-0.3	0.49	-0.71	0.477257	0.997717	0.93	124	13.4	24.9	9.8	14.5	20.1	10	11.7	6.7
mir-792_5p*	0.7	1	0.4	0.4	-1.3	1.86	-0.71	0.477278	0.997717	0.93	125	1	0	0	3.2	0.8	0	0	0.7
mir-786_5p*	8.3	7.3	9.3	1.3	0.4	0.51	0.71	0.479379	0.997717	0.93	126	10.3	8.3	6.5	4	10.1	7.5	12.9	6.7
mir-799_3p	40.8	44.5	37	0.8	-0.3	0.35	-0.71	0.479528	0.997717	0.93	126	42.1	45.6	34.7	55.7	26.8	23.8	38.6	59
mir-4814_5p*	4.2	4.8	3.5	0.7	-0.5	0.67	-0.71	0.480153	0.997717	0.93	127	4.1	2.8	6.5	5.6	2.5	2.5	5.8	3.4
mir-1822_3p	438.4	457	419.9	0.9	-0.1	0.18	-0.7	0.481603	0.997717	0.93	128	408	501.5	456.6	461.7	361.4	538	416.3	364
mir-79_3p	1721.3	1625.2	1817.4	1.1	0.2	0.23	0.7	0.483156	0.997717	0.93	129	1391.5	1656.4	1850.1	1603	1168.9	2238.3	2050	1812.6
mir-48_5p	345154	334331	355977	1.1	0.1	0.13	0.7	0.483488	0.997717	0.93	130	292193	367636	344067	333427	321593	406922	350589	344803
mir-253_3p	2425.6	2198.9	2652.2	1.2	0.3	0.39	0.69	0.488327	0.997717	0.93	131	1499.4	2823.7	2447.6	2025.1	1225.1	4417.7	2869.8	2096.2
mir-247_5p*	0.5	0.9	0.2	0.3	-1.6	2.27	-0.69	0.489106	0.997717	0.93	132	0	1.4	2.2	0	0.8	0	0	0
mir-2209a_3p	72.8	77.5	68.1	0.9	-0.2	0.29	-0.68	0.497037	0.997717	0.9361	134	104.8	82.9	61.8	60.5	56.2	94	66.7	55.6
mir-86_5p	11673.5	11320.5	12026.6	1.1	0.1	0.13	0.67	0.50025	0.997717	0.9361	135	10989.4	10164.7	10738.2	13389.5	11558	11297	12189	13062.3
mir-42_5p*	474.1	422.1	526	1.2	0.3	0.47	0.67	0.502695	0.997717	0.9361	136	699.9	353.7	276.5	358.4	1072.5	357.4	285.3	388.8
mir-45_5p*	4600.6	4389.4	4811.9	1.1	0.1	0.2	0.66	0.50857	0.997717	0.9405	137	4726.5	3276.8	4173	5381.2	4517.1	3996.4	5289.4	5444.5
mir-2209c_5p*	0.5	0	0.9	4.7	2.2	3.46	0.65	0.518495	0.997717	0.9523	140	0	0	0	0	0	3.8	0	0
mir-1822_5p*	40.2	36.2	44.2	1.2	0.3	0.44	0.64	0.525401	0.997717	0.9581	142	28.8	45.6	41.2	29.1	31	82.8	40.9	22.1
mir-791_3p	169	176.3	161.6	0.9	-0.1	0.2	-0.63	0.52928	0.997717	0.9581	143	209.7	132.6	178.9	184	193.7	144.2	145	163.6
mir-70_5p*	475.3	423	527.6	1.2	0.3	0.51	0.62	0.532288	0.997717	0.9581	144	246.7	591.3	511.9	342.2	148.4	644.5	916.8	400.9
mir-41_5p*	6663.3	7148.7	6177.9	0.9	-0.2	0.35	-0.6	0.549105	0.997717	0.9799	148	9624.6	8884.1	5884.2	4201.9	8126.8	7654.2	5295.2	3635.3
mir-250_5p*	4034.6	3732.6	4336.6	1.2	0.2	0.36	0.6	0.551639	0.997717	0.9799	149	2752.2	4583.6	4600.2	2994.5	2661.4	7197.8	4614.6	2872.4
mir-240_5p*	1994.4	1878.8	2110	1.1	0.2	0.29	0.59	0.558054	0.997717	0.9845	151	2218.8	1247.4	1616.9	2431.9	2754.5	1785.6	1529.6	2370.3
mir-2208a_5p	14.1	15.5	12.8	0.8	-0.3	0.45	-0.56	0.576726	0.997717	0.9845	152	20.6	18	11.9	11.3	21	12.5	8.2	9.4
mir-74_5p*	1087.9	1161.1	1014.7	0.9	-0.2	0.36	-0.54	0.588015	0.997717	0.9845	153	1593	1232.3	861.1	958.1	1688.8	1024.5	727.4	618.1
lin-4_5p	17304.8	16792.1	17817.4	1.1	0.1	0.16	0.54	0.589802	0.997717	0.9845	154	18540	14476.2	15740.8	18411.5	17682.5	17085.3	15235.4	21266.6
mir-786_3p	1346.7	1302	1391.4	1.1	0.1	0.18	0.53	0.593374	0.997717	0.9845	155	1397.7	1351.1	1186.4	1272.8	1684.6	1025.7	1353	1502.2
mir-5594_5p	1	1.4	0.5	0.4	-1.2	2.23	-0.53	0.594615	0.997717	0.9845	156	0	0	5.4	0	0.8	0	0	1.3
mir-124_5p*	9.6	10.5	8.6	0.8	-0.3	0.49	-0.53	0.597725	0.997717	0.9845	157	8.2	12.4	10.8	10.5	15.1	7.5	5.8	6
mir-36_3p	33479.1	36072.4	30885.8	0.9	-0.2	0.43	-0.52	0.603228	0.997717	0.9845	158	40620.5	45365.3	33654.8	24649	47682.7	41990.3	22505.8	11364.3
mir-790_3p*	309.1	323	295.1	0.9	-0.1	0.25	-0.52	0.606326	0.997717	0.9845	158	271.3	241.8	381.7	397.1	338.8	204.4	302.9	334.5
mir-82_3p	579337	596974	561700	0.9	-0.1	0.18	-0.5	0.618083	0.997717	0.9845	159	511396	655911	661095	559495	443762	649087	626998	526952
mir-1817_3p*	0.5	0.8	0.3	0.4	-1.4	2.92	-0.49	0.625127	0.997717	0.9845	160	3.1	0	0	0	0	0	1.2	0
mir-231_3p	171.3	176.7	165.9	0.9	-0.1	0.18	-0.49	0.626064	0.997717	0.9845	161	180.9	182.4	181.1	162.2	209.6	160.5	147.3	146.1
mir-44_5p*	3405.7	3117.9	3693.5	1.2	0.2	0.5	0.48	0.628078	0.997717	0.9845	162	4903.2	3376.3	2234	1958.1	7947.4	2841.5	2092.1	1893
let-7_5p	122236	118478	125995	1.1	0.1	0.19	0.48	0.632414	0.997717	0.9845	163	104153	117314	141946	110498	94991.5	130471	147354	131164
mir-36_5p*	374.3	390.1	358.6	0.9	-0.1	0.26	-0.47	0.63589	0.997717	0.9845	164	440.9	450.4	328.6	340.6	398.3	496.6	280.7	258.8
mir-797_3p	61.2	58.2	64.2	1.1	0.1	0.3	0.47	0.638976	0.997717	0.9845	165	49.3	52.5	73.7	57.3	55.3	41.4	93.6	66.4
mir-55_5p*	159.7	151.8	167.7	1.1	0.1	0.31	0.46	0.642992	0.997717	0.9845	166	195.3	106.4	115	190.5	234.8	130.4	128.6	177
mir-35_5p*	125.7	115.6	135.8	1.2	0.2	0.5	0.46	0.643265	0.997717	0.9845	167	94.5	194.8	111.7	61.3	130.8	223.2	145	44.2
mir-2953_5p*	0.5	0.3	0.7	2.1	1	2.25	0.46	0.64421	0.997717	0.9845	168	0	1.4	0	0	0	1.3	0	1.3
mir-35_3p	306059	327934	284185	0.9	-0.2	0.46	-0.45	0.652615	0.997717	0.9845	169	392061	409859	281058	228758	534403	304934	191330	106073
mir-4808_3p	35.5	33.4	37.5	1.1	0.2	0.36	0.45	0.654566	0.997717	0.9845	170	33.9	22.1	38	39.5	52	46.4	21	30.8
mir-792_3p	60.6	63.1	58.1	0.9	-0.1	0.28	-0.44	0.657532	0.997717	0.9845	171	59.6	38.7	69.4	84.7	63.7	52.7	49.1	67
mir-789-1_3p*	26.1	27.4	24.9	0.9	-0.1	0.33	-0.44	0.660445	0.997717	0.9845	172	19.5	33.2	29.3	27.4	15.1	30.1	30.4	24.1
mir-47_5p*	718.9	738.9	698.8	0.9	-0.1	0.19	-0.43	0.665018	0.997717	0.9845	173	620.7	849.6	733.1	752.2	520.7	748.6	744.9	780.9
mir-239b_5p	24.9	23.4	26.4	1.1	0.2	0.35	0.43	0.66667	0.997717	0.9845	174	32.9	13.8	22.8	24.2	31.9	32.6	17.5	23.5
mir-245_5p*	1.6	1.2	1.9	1.4	0.5	1.17	0.42	0.671195	0.997717	0.9845	175	1	1.4	0	2.4	0.8	3.8	2.3	0.7
mir-34_3p	345.8	370.8	320.8	0.9	-0.2	0.49	-0.42	0.672512	0.997717	0.9845	176	491.2	154.7	270	567.4	573.5	174.3	202.3	333.2
mir-84_3p*	680.8	664.4	697.2	1	0.1	0.17	0.42	0.674523	0.997717	0.9845	177	614.6	743.2	516.2	783.7	691.8	673.4	706.3	717.3
mir-56_5p*	90	93.4	86.7	0.9	-0.1	0.27	-0.42	0.675457	0.997717	0.9845	178	113	92.6	100.9	67	93.9	109.1	84.2	59.7
mir-39_3p	132134	122899	141368	1.2	0.2	0.49	0.41	0.678431	0.997717	0.9845	179	143852	163975	99131.6	84639.2	249868	181356	88231.7	46015.6
mir-785_3p	3702.7	3770.2	3635.2	1	-0.1	0.13	-0.41	0.683168	0.997717	0.9845	180	3844.7	3605.6	3434.4	4196.3	3896.6	3109.8	3646.3	3888
mir-2209b_5p*	0.3	0	0.5	2.6	1.4	3.36	0.41	0.683567	0.997717	0.9845	181	0	0	0	0	0.8	0	1.2	0
mir-38_3p	1919.4	2091.8	1747	0.8	-0.3	0.64	-0.41	0.685106	0.997717	0.9845	182	3492.2	2517	1190.7	1167.1	4222.7	1480.9	795.2	489.3
mir-38_5p*	55.9	52.5	59.3	1.1	0.2	0.42	0.4	0.686779	0.997717	0.9845	183	65.8	66.3	49.9	28.2	62	80.3	70.2	24.8
mir-59_5p*	2.9	2.5	3.2	1.3	0.4	0.96	0.39	0.69372	0.997717	0.9845	184	1	2.8	5.4	0.8	3.4	1.3	7	1.3
mir-2210_3p	404.6	394	415.2	1.1	0.1	0.19	0.39	0.695531	0.997717	0.9845	185	356.6	396.5	400.2	422.9	302.7	397.5	494.7	465.9
mir-76_5p*	3.3	2.8	3.8	1.3	0.4	1.05	0.39	0.696517	0.997717	0.9845	186	3.1	1.4	1.1	5.6	10.9	1.3	2.3	0.7
mir-1829b_5p	156.2	165.8	146.6	0.9	-0.2	0.47	-0.39	0.698599	0.997717	0.9845	187	114.1	239	202.8	107.3	67.9	237	197.6	83.8
mir-255_3p	73.4	70.8	76	1.1	0.1	0.22	0.39	0.700027	0.997717	0.9845	188	80.2	49.7	65.1	88	75.5	77.7	77.2	73.7
mir-85_5p*	21	22.5	19.4	0.9	-0.2	0.54	-0.38	0.705134	0.997717	0.9845	189	16.4	11.1	30.4	32.3	24.3	5	18.7	29.5
mir-1820_5p	10629.5	10392.4	10866.6	1	0.1	0.17	0.37	0.712816	0.997717	0.9845	190	11160	7835.6	10467.1	12107	9601.8	11641.8	10340.2	11882.5
mir-46_3p	40351	39291.8	41410.2	1.1	0.1	0.21	0.37	0.714976	0.997717	0.9845	191	34146.9	46119.6	40291.6	36609.1	29029.2	48791.8	47266.3	40553.6
mir-254_3p	2083.1	2137	2029.2	0.9	-0.1	0.21	-0.36	0.717233	0.997717	0.9845	192	2243.5	1580.4	2155.9	2568.3	1736.6	2433.9	1730.8	2215.5
mir-1829c_3p*	887.4	828.7	946	1.1	0.2	0.55	0.35	0.730042	0.997717	0.9845	193	394.6	1643.9	884.9	391.5	431.8	1499.7	1265.3	587.2
mir-1829b_3p*	855.7	800.9	910.6	1.1	0.2	0.54	0.34	0.730967	0.997717	0.9845	194	393.6	1566.6	850.2	393.1	442.7	1477.2	1161.3	561.1
mir-1832b_5p*	0.2	0	0.4	2.3	1.2	3.52	0.34	0.731959	0.997717	0.9845	195	0	0	0	0	0.8	0	0	0.7
mir-248_3p	7978.7	8130.9	7826.5	1	-0.1	0.17	-0.33	0.740597	0.997717	0.9845	196	9123	7310.6	7226.8	8863.1	9115.4	7029.7	6621.4	8539.5
mir-1832a_5p*	22.3	21.2	23.5	1.1	0.2	0.53	0.33	0.74273	0.997717	0.9845	197	33.9	23.5	15.2	12.1	43.6	17.6	9.4	23.5
mir-61_5p*	1687	1745	1629.2	0.9	-0.1	0.31	-0.32	0.748297	0.997717	0.9845	198	1297	2298.7	2025.7	1358.4	1179.8	2144.3	2048.9	1143.6
mir-797_5p*	39.7	40.6	38.7	0.9	-0.1	0.29	-0.32	0.749632	0.997717	0.9845	199	37	38.7	33.6	53.3	33.5	32.6	53.8	34.9
mir-75_5p*	77.4	79	75.7	1	-0.1	0.2	-0.32	0.751552	0.997717	0.9845	200	86.3	62.2	80.2	87.2	74.6	67.7	74.8	85.8
mir-1_3p	1.3838e+06	1.40419e+06	1.36341e+06	1	0	0.14	-0.31	0.753362	0.997717	0.9845	201	1.26593e+06	1.39791e+06	1.45552e+06	1.4974e+06	1152632	1.30349e+06	1.5525e+06	1445022
mir-37_5p*	204	192.7	215.4	1.1	0.2	0.52	0.31	0.758046	0.997717	0.9845	202	176.8	373	131.2	89.6	187.8	368.7	218.7	86.5
mir-90_3p	101819	100274	103364	1	0	0.15	0.3	0.767089	0.997717	0.9845	203	106279	86841.9	88770.7	119202	108254	100895	94220.4	110087
mir-137_5p*	1	1.2	0.8	0.7	-0.4	1.51	-0.29	0.771987	0.997717	0.9845	204	1	2.8	1.1	0	1.7	0	0	1.3
mir-44_3p	161688	159058	164318	1	0	0.16	0.29	0.772013	0.997717	0.9845	205	149899	159764	180290	146280	128393	187075	179485	162319
mir-229_3p*	5900.2	5805.9	5994.6	1	0	0.16	0.29	0.775469	0.997717	0.9845	206	5642.2	6426.5	6265.9	4888.8	5047	6632.2	6790.9	5508.2
mir-87_3p	14831.2	15040.8	14621.7	1	0	0.15	-0.28	0.780256	0.997717	0.9845	207	14407.6	12585	16995.5	16174.9	12918.1	13979.2	15759.3	15830.1
mir-75_3p	440.4	433.2	447.5	1	0	0.17	0.28	0.781601	0.997717	0.9845	208	373.1	465.5	363.3	531.1	442.7	440.1	423.3	484
mir-43_3p	35	33.1	36.8	1.1	0.2	0.58	0.27	0.790993	0.997717	0.9845	209	61.7	22.1	20.6	28.2	81.3	22.6	21	22.1
mir-71_5p	1.21274e+06	1.19006e+06	1.23541e+06	1	0.1	0.2	0.26	0.791412	0.997717	0.9845	210	1.1401e+06	1.22691e+06	1.25405e+06	1.13918e+06	1.02036e+06	1.73547e+06	1.12518e+06	1.06065e+06
mir-81_3p	170246	173153	167338	1	0	0.19	-0.26	0.795295	0.997717	0.9845	211	155237	185266	179849	172260	119986	166089	177077	206200
mir-40_5p*	2528.2	2448.9	2607.6	1.1	0.1	0.36	0.25	0.803751	0.997717	0.9845	212	3597	2778.1	1916.2	1504.5	3764.1	2906.7	2269.9	1489.5
mir-2209c_3p	5.8	6.2	5.3	0.8	-0.2	0.97	-0.25	0.805323	0.997717	0.9845	213	12.3	0	5.4	7.3	5	7.5	0	8.7
mir-2209b_3p	0.2	0.3	0	0.5	-0.9	3.53	-0.25	0.80566	0.997717	0.9845	214	0	1.4	0	0	0	0	0	0
mir-249_5p*	0.1	0.2	0	0.5	-0.9	3.53	-0.25	0.80566	0.997717	0.9845	215	0	0	0	0.8	0	0	0	0
mir-800_5p	11.6	12	11.2	0.9	-0.1	0.46	-0.24	0.811487	0.997717	0.9845	216	10.3	12.4	10.8	14.5	5	13.8	10.5	15.4
mir-45_3p	160958	158852	163065	1	0	0.16	0.23	0.816957	0.997717	0.9845	217	149749	160400	182121	143137	129472	181955	183267	157565
mir-253_5p*	81.3	79.2	83.5	1	0.1	0.3	0.23	0.820839	0.997717	0.9845	218	77.1	99.5	71.6	68.6	68.8	115.4	98.2	51.6
mir-796_3p*	1.9	1.7	2.1	1.3	0.4	1.84	0.21	0.836493	0.997717	0.9845	219	3.1	1.4	2.2	0	8.4	0	0	0
mir-238_3p	169518	171052	167985	1	0	0.13	-0.21	0.836835	0.997717	0.9845	220	182488	151295	173960	176466	165084	152369	160044	194442
mir-240_3p	4015.4	4043.2	3987.5	1	0	0.1	-0.2	0.838306	0.997717	0.9845	221	3839.6	4040.7	4056.9	4235.8	3614	4429	3993.6	3913.5
mir-62_5p*	3.6	3.5	3.7	1.1	0.2	0.83	0.2	0.838777	0.997717	0.9845	222	5.1	6.9	1.1	0.8	5	2.5	4.7	2.7
mir-244_3p*	13.7	14.1	13.2	0.9	-0.1	0.59	-0.19	0.846669	0.997717	0.9845	222	21.6	4.1	6.5	24.2	10.1	10	14	18.8
mir-794_3p*	43.3	43.8	42.7	1	0	0.23	-0.18	0.855435	0.997717	0.9845	223	41.1	34.5	52.1	47.6	47	40.1	40.9	42.9
mir-241_3p*	2210.4	2176.7	2244.1	1	0	0.24	0.18	0.856007	0.997717	0.9845	224	1780	2284.9	2628.7	2013	1465.7	2191.9	2858.1	2460.8
mir-2209a_5p*	0.3	0.2	0.4	1.5	0.6	3.19	0.18	0.85736	0.997717	0.9845	225	1	0	0	0	1.7	0	0	0
mir-47_3p	70734.7	69948.1	71521.4	1	0	0.19	0.17	0.863609	0.997717	0.9845	226	62875.7	76164.7	72851	67900.9	50610.8	79570.3	81756.5	74147.8
mir-1829c_5p	651.8	665.8	637.8	1	-0.1	0.38	-0.17	0.868003	0.997717	0.9845	227	491.2	976.7	697.3	498	363.1	843.9	909.8	434.4
mir-357_5p*	0.1	0	0.2	1.5	0.6	3.53	0.16	0.871133	0.997717	0.9845	228	0	0	0	0	0	0	0	0.7
lsy-6_5p*	0.1	0	0.2	1.5	0.6	3.53	0.16	0.871133	0.997717	0.9845	229	0	0	0	0	0.8	0	0	0
mir-1823_5p*	0.1	0	0.2	1.5	0.6	3.53	0.16	0.871133	0.997717	0.9845	230	0	0	0	0	0.8	0	0	0
mir-2208a_3p*	0.1	0	0.2	1.5	0.6	3.53	0.16	0.871133	0.997717	0.9845	231	0	0	0	0	0.8	0	0	0
mir-4808_5p*	0.1	0	0.2	1.5	0.6	3.53	0.16	0.871133	0.997717	0.9845	232	0	0	0	0	0.8	0	0	0
mir-37_3p	204890	210181	199600	0.9	-0.1	0.46	-0.16	0.871567	0.997717	0.9845	233	252107	266699	173247	148670	373779	210285	142724	71609.8
mir-2218b_3p	2.9	3.2	2.7	0.9	-0.2	0.99	-0.16	0.872751	0.997717	0.9845	234	3.1	4.1	3.3	2.4	5.9	0	0	4.7
mir-789-2_3p*	25	24.4	25.5	1	0	0.31	0.16	0.875804	0.997717	0.9845	235	22.6	29	21.7	24.2	18.4	28.8	32.7	22.1
mir-232_5p*	53.6	52.6	54.7	1	0.1	0.37	0.15	0.878689	0.997717	0.9845	236	60.6	48.4	33.6	67.8	92.2	43.9	39.8	42.9
mir-77_3p	146131	147606	144655	1	0	0.19	-0.15	0.878726	0.997717	0.9845	237	136401	169498	141565	142960	122192	188921	148287	119222
mir-4812_3p*	26.4	27.2	25.6	0.9	-0.1	0.6	-0.15	0.883596	0.997717	0.9858	239	12.3	47	35.8	13.7	9.2	47.7	26.9	18.8
mir-239a_5p	259	260.5	257.4	1	0	0.16	-0.14	0.891379	0.997717	0.9895	240	299.1	205.8	253.8	283.3	249.9	267.1	243.2	269.5
mir-85_3p	67241.6	67797.9	66685.3	1	0	0.18	-0.13	0.894191	0.997717	0.9895	241	61839.8	70144.4	78540.1	60667.3	52262.7	69068.4	81308.6	64101.4
mir-1829a_3p*	917	924.1	909.8	1	0	0.18	-0.13	0.900201	0.997717	0.9921	243	835.5	1130	926.1	804.7	751.3	1001.9	1031.4	854.7
mir-355_3p*	3.5	3.2	3.7	1.1	0.1	1.12	0.12	0.908276	0.997717	0.9928	244	5.1	5.5	0	2.4	2.5	7.5	4.7	0
mir-64_3p*	65.2	65.3	65	1	0	0.25	-0.11	0.913065	0.997717	0.9928	245	68.9	58	74.8	59.7	47.8	77.7	80.7	53.6
mir-59_3p	63735.1	63248.9	64221.4	1	0	0.2	0.11	0.913224	0.997717	0.9928	246	65949.6	50551.3	68297.5	68197.1	45758.3	75147.6	68890.4	67089.1
mir-789-2_5p	429.3	423.8	434.8	1	0	0.35	0.1	0.916382	0.997717	0.9928	247	355.6	384	567.2	388.2	191.2	432.6	536.8	578.5
mir-4812_5p	83.1	81.8	84.3	1	0	0.3	0.09	0.925486	0.997717	0.9928	248	80.2	80.1	82.4	84.7	47	112.9	107.6	69.7
mir-232_3p	86.1	86.7	85.6	1	0	0.2	-0.09	0.925783	0.997717	0.9928	249	88.4	88.4	68.3	101.7	82.2	82.8	80.7	96.5
mir-73_3p	53737.7	54003.7	53471.6	1	0	0.15	-0.09	0.9266	0.997717	0.9928	250	55978.7	57048.2	54157.3	48830.7	66881.3	51940.5	47965.6	47098.8
mir-51_5p	175522	176264	174779	1	0	0.14	-0.08	0.932301	0.997717	0.9949	252	166362	185387	201827	151482	156411	191222	188547	162938
mir-43_5p*	9.7	9.7	9.7	1	0	0.66	0.07	0.941007	0.997717	0.9976	253	10.3	15.2	7.6	5.6	22.6	3.8	7	5.4
mir-242_3p*	0.4	0.4	0.3	0.9	-0.2	3.19	-0.06	0.953234	0.997717	0.9976	254	0	0	0	1.6	0	0	0	1.3
mir-2218a_5p*	0.2	0.3	0.2	0.9	-0.1	3.47	-0.04	0.96601	0.997717	0.9976	255	0	0	1.1	0	0	0	0	0.7
mir-2221_5p*	0.7	0.8	0.8	1	-0.1	1.84	-0.04	0.971997	0.997717	0.9976	256	0	0	2.2	0.8	0	0	2.3	0.7
mir-360_5p	34	34.1	33.9	1	0	0.26	0.03	0.974196	0.997717	0.9976	257	31.9	35.9	32.5	36.3	32.7	30.1	30.4	42.2
mir-1830_3p	117.4	117.8	117.1	1	0	0.25	-0.03	0.975764	0.997717	0.9976	258	99.7	149.2	115	107.3	82.2	110.3	157.9	118
mir-248_5p*	0.6	0.6	0.6	1	0.1	2.33	0.03	0.976458	0.997717	0.9976	259	0	1.4	0	0.8	0	0	2.3	0
mir-73_5p*	831.3	834.6	827.9	1	0	0.41	-0.03	0.977756	0.997717	0.9976	260	1193.2	929.7	640.9	574.7	1429.7	881.5	580	420.3
mir-80_3p	385985	385107	386863	1	0	0.24	0.03	0.978206	0.997717	0.9976	261	359660	354138	485711	340918	260967	437210	495110	354164
mir-245_3p	3672.2	3667.6	3676.9	1	0	0.17	0.02	0.983348	0.997717	0.9976	262	3118.1	4002.1	4088.4	3461.8	3254.3	3662.8	4502.3	3288
mir-82_5p*	806.7	805.6	807.8	1	0	0.19	0.02	0.986313	0.997717	0.9976	263	914.7	701.8	687.5	918.5	1008.7	707.2	795.2	719.9
mir-250_3p	7144.4	7132.5	7156.3	1	0	0.3	0.02	0.98754	0.997717	0.9976	264	6421.2	7403.2	8003.2	6702.4	4731.7	11506.4	7187.4	5199.8
mir-39_5p*	3089.1	3080.6	3097.5	1	0	0.52	0.02	0.987682	0.997717	0.9976	265	3657.6	5163.8	2289.3	1211.5	4198.4	4403.9	2688.5	1099.4
mir-356b_5p*	0.8	0.8	0.9	1	0	1.8	0.01	0.991691	0.997717	0.9976	266	0	0	0	3.2	1.7	0	1.2	0.7
mir-50_5p	54401.2	54428.6	54373.8	1	0	0.15	-0.01	0.992249	0.997717	0.9976	267	49800.1	55952.8	60853.8	51107.7	44304.4	59330.1	61609.4	52251.1
mir-1817_5p	728.5	728.3	728.6	1	0	0.15	-0.01	0.993916	0.997717	0.9976	268	677.3	704.5	793.8	737.7	650.7	892.8	661.9	709.2
mir-1819_5p*	0.6	0.6	0.6	1	0	2.97	0	0.997717	0.997717	0.9977	269	0	0	2.2	0	0	0	2.3	0
mir-4813_5p	364.8	285.1	444.4	1.6	0.6	0.58	1.11	NA	NA	NA	NA	405.9	284.6	213.6	236.5	1123.6	259.6	175.4	219.2
mir-2218b_5p*	0	0	0	NA	NA	NA	NA	NA	NA	NA	NA	0	0	0	0	0	0	0	0
mir-251_3p*	0	0	0	NA	NA	NA	NA	NA	NA	NA	NA	0	0	0	0	0	0	0	0
mir-785_5p*	0	0	0	NA	NA	NA	NA	NA	NA	NA	NA	0	0	0	0	0	0	0	0
mir-787_5p*	0	0	0	NA	NA	NA	NA	NA	NA	NA	NA	0	0	0	0	0	0	0	0
mir-799_5p*	0	0	0	NA	NA	NA	NA	NA	NA	NA	NA	0	0	0	0	0	0	0	0

## Sheet: Table S8
Table S8. Results of small RNA sequencing analysis in embryo samples: alg-1(AEDH) versus wild type.
name	baseMean	baseMeanA	baseMeanB	foldChange	log2FoldChange	lfcSE	stat	PValue	PAdj	FDR	falsePos	sKM361	sKM364	sKM369	sKM372	sKM362	sKM365	sKM367	sKM370
mir-788_3p	520.7	320.6	720.8	2.3	1.2	0.2	5.79	7.0669e-09	1.83739e-06	0	0	333	421.6	291.4	236.2	651.9	753.2	724.8	753.4
mir-67_5p*	737.8	583	892.5	1.5	0.6	0.16	3.82	0.000135461	0.0350843	0.0176	0	601.9	711.2	499.9	519.2	989.5	884.5	872	824
mir-57_3p*	731.2	551.7	910.8	1.7	0.7	0.24	3.05	0.00229782	0.592838	0.1835	1	609.9	733.6	432.9	430.3	1144.6	882.3	831.9	784.2
mir-72_3p*	535.8	381.8	689.8	1.8	0.9	0.29	2.99	0.00282253	0.725389	0.1835	1	311.6	283.2	413.9	518.4	440.5	667.9	761.2	889.6
mir-49_5p*	4376.2	3606.4	5146	1.4	0.5	0.18	2.84	0.00454212	0.998546	0.1917	1	4415	2953.4	3722.7	3334.5	4383.4	4743.4	5738.2	5719.2
mir-1821_3p	680.4	781.4	579.5	0.7	-0.4	0.15	-2.81	0.00501094	0.998546	0.1917	1	722.2	719.7	865	818.5	620.3	465.2	622.2	610.3
mir-54_5p*	18861.7	15632.9	22090.6	1.4	0.5	0.18	2.8	0.00516143	0.998546	0.1917	1	13233	15946.8	16257	17094.9	18922.6	18356	24722.2	26361.4
mir-244_3p*	25.7	17	34.3	2	1	0.38	2.59	0.00965402	0.998546	0.3138	3	6.7	25.6	22.8	12.9	38.4	36.3	32.7	29.8
mir-792_5p*	2.6	0.6	4.7	7	2.8	1.16	2.43	0.0152986	0.998546	0.442	4	0	0	0	2.4	2.7	5.3	6.7	4
mir-80_5p*	1310.2	831.5	1788.8	2.2	1.1	0.47	2.34	0.0191557	0.998546	0.498	5	656.7	441.8	1241.6	985.9	613.5	1410.4	2333.5	2798
mir-63_5p*	878.3	632.7	1123.9	1.8	0.8	0.36	2.28	0.0223181	0.998546	0.5275	6	460.1	367.3	846.8	856.5	634	1095.7	1274.9	1490.9
mir-87_5p*	145.4	116	174.8	1.5	0.6	0.28	2.11	0.034858	0.998546	0.7115	9	88.3	79.9	133.1	162.6	137.2	165.4	202.9	193.8
mir-1829a_5p	707.4	827.3	587.5	0.7	-0.5	0.23	-2.1	0.035575	0.998546	0.7115	9	972.3	982.7	638.3	715.8	634	752.2	479.5	484.1
mir-236_3p	635.9	706.6	565.2	0.8	-0.3	0.16	-2.05	0.0404483	0.998546	0.7501	11	597.9	635.6	722	871	581.9	540.9	563.5	574.5
mir-70_5p*	194.8	135.3	254.3	1.9	0.9	0.45	2.01	0.0439747	0.998546	0.7501	11	78.9	80.9	194	187.6	188	119.5	315.2	394.6
mir-2218a_3p	2.4	3.9	0.9	0.2	-2	1.01	-1.99	0.0461621	0.998546	0.7501	12	2.7	4.3	4.6	4	0	2.1	1.5	0
mir-358_5p*	1.2	0.3	2.1	6.9	2.8	1.44	1.94	0.0528279	0.998546	0.8034	14	0	1.1	0	0	2.7	1.1	1.5	3
mir-228_3p*	1149.3	924.5	1374	1.5	0.6	0.3	1.91	0.0556203	0.998546	0.8034	14	711.5	676.1	1056.8	1253.6	850.9	1308	1661.5	1675.8
mir-4813_5p	3626.8	3251.6	4002.1	1.2	0.3	0.17	1.81	0.0706891	0.998546	0.877	17	4102.1	3187.7	2873.6	2842.8	3529.8	4053.2	4153.3	4272
mir-75_5p*	21	14.1	27.9	2	1	0.54	1.79	0.0728693	0.998546	0.877	18	8	5.3	23.6	19.4	11	32	37.9	30.8
mir-55_5p*	113.6	91.9	135.3	1.5	0.6	0.31	1.79	0.0730253	0.998546	0.877	18	58.8	72.4	97.4	139.1	100.2	128	165	148.1
mir-233_5p*	95.1	77.5	112.7	1.5	0.6	0.31	1.78	0.0748356	0.998546	0.877	19	95	69.2	74.6	71.2	56.3	109.9	138.3	146.1
mir-231_5p*	1742.3	1559.5	1925.1	1.2	0.3	0.17	1.76	0.0775779	0.998546	0.877	20	1445.8	1876	1363.4	1552.8	2213.7	2098.6	1634	1754.3
mir-90_5p*	2311.2	2068.6	2553.8	1.2	0.3	0.17	1.74	0.0817915	0.998546	0.8861	21	1776.2	2623.4	1888.3	1986.3	2979.5	2401.6	2387	2447.1
mir-800_3p	57.9	66.5	49.4	0.7	-0.4	0.27	-1.61	0.106977	0.998546	0.9902	25	66.9	89.4	57.8	51.8	57.6	56.5	38.7	44.7
mir-799_3p	1.4	2.3	0.5	0.2	-2.2	1.4	-1.59	0.112731	0.998546	0.9902	26	1.3	2.1	0.8	4.9	1.4	0	0.7	0
mir-235_5p*	23.9	18	29.9	1.7	0.7	0.46	1.58	0.114292	0.998546	0.9902	27	14.7	9.6	28.9	18.6	23.3	16	47.6	32.8
mir-46_5p*	1866.9	1693	2040.8	1.2	0.3	0.17	1.56	0.119091	0.998546	0.9902	28	1469.9	1829.1	1794	1679	1974.9	1579	2387.8	2221.5
mir-83_3p	386.4	417.4	355.4	0.8	-0.2	0.15	-1.55	0.120136	0.998546	0.9902	29	350.4	447.2	385.7	486.1	374.7	340.3	345.7	360.8
mir-790_3p*	878.8	784.8	972.8	1.2	0.3	0.21	1.51	0.13125	0.998546	0.9902	30	639.3	785.7	919.8	794.2	831.7	772.4	1197.6	1089.4
mir-45_5p*	7223.3	6460.7	7986	1.2	0.3	0.2	1.49	0.135773	0.998546	0.9902	31	6159.1	7115.3	6373.3	6195.2	10382.2	5720.7	8580.2	7260.8
mir-5594_3p	176.8	162.2	191.3	1.2	0.2	0.16	1.49	0.137485	0.998546	0.9902	32	160.5	159.7	178.8	149.6	163.3	179.2	202.2	220.7
mir-1823_3p	29	33.4	24.7	0.7	-0.4	0.3	-1.48	0.13821	0.998546	0.9902	33	28.1	41.5	27.4	36.4	26.1	20.3	21.6	30.8
mir-5594_5p	1.9	3	0.9	0.3	-1.6	1.07	-1.48	0.1401	0.998546	0.9902	34	4	3.2	2.3	2.4	0	2.1	1.5	0
mir-74_5p*	5062.1	4422.8	5701.5	1.3	0.4	0.25	1.47	0.141135	0.998546	0.9902	35	5329.9	3507.1	4854.7	3999.4	3689	6591.3	7080.8	5444.8
mir-63_3p	2431.9	2684.3	2179.4	0.8	-0.3	0.21	-1.45	0.147651	0.998546	0.9902	36	2229.6	2153.8	2932.9	3421.1	1822.5	2096.5	2238.3	2560.4
mir-789-1_5p	52.6	66.4	38.7	0.6	-0.8	0.56	-1.4	0.162425	0.998546	0.9902	37	42.8	27.7	96.6	98.7	16.5	19.2	53.5	65.6
mir-2208b_5p	24.3	18.4	30.2	1.6	0.7	0.52	1.38	0.16801	0.998546	0.9902	38	18.7	33	10.7	11.3	54.9	28.8	16.4	20.9
mir-2218b_5p*	0.8	0.2	1.5	5.1	2.4	1.72	1.37	0.170796	0.998546	0.9902	39	0	0	0	0.8	0	3.2	0.7	2
lsy-6_3p	721.8	777.2	666.5	0.9	-0.2	0.17	-1.35	0.177523	0.998546	0.9902	40	625.9	740	847.5	895.3	697.2	570.8	682.4	715.6
let-7_3p*	2.4	3.4	1.3	0.4	-1.3	1	-1.33	0.183317	0.998546	0.9902	41	1.3	2.1	3	7.3	0	1.1	2.2	2
mir-84_5p	350.6	393.9	307.2	0.8	-0.4	0.27	-1.32	0.187933	0.998546	0.9902	42	282.2	335.4	443.6	514.4	211.3	281.7	346.4	389.6
mir-1819_3p	103.7	111.3	96	0.9	-0.2	0.17	-1.25	0.209712	0.998546	0.9902	43	115	116.1	105.8	108.4	94.7	87.5	93.7	108.3
mir-791_5p*	50.6	58.2	43	0.7	-0.4	0.35	-1.25	0.212954	0.998546	0.9902	44	30.8	59.6	74.6	67.9	34.3	28.8	58	50.7
mir-360_3p*	5.8	3.8	7.8	2	1	0.89	1.16	0.247851	0.998546	0.9902	45	2.7	0	8.4	4	1.4	5.3	9.7	14.9
mir-228_5p	150540	157062	144018	0.9	-0.1	0.11	-1.15	0.25163	0.998546	0.9902	46	156243	156609	169450	145946	156289	133086	135316	151380
mir-34_3p	13.7	17.9	9.5	0.5	-0.9	0.8	-1.14	0.252665	0.998546	0.9902	47	1.3	6.4	24.3	39.6	5.5	5.3	13.4	13.9
mir-797_5p*	15.6	18.2	13	0.7	-0.4	0.4	-1.07	0.282881	0.998546	0.9902	48	24.1	20.2	10.7	17.8	8.2	14.9	14.9	13.9
mir-237_3p*	3.2	2.2	4.3	1.9	0.9	0.88	1.07	0.283764	0.998546	0.9902	49	4	0	0.8	4	6.9	3.2	3	4
mir-81_3p	35311.3	32051.3	38571.3	1.2	0.3	0.25	1.06	0.287835	0.998546	0.9902	50	40647.4	34191.1	29225.8	24140.9	53597.6	29367.5	33734.3	37586
mir-247_3p	29.5	33	26	0.8	-0.3	0.31	-1.06	0.2891	0.998546	0.9902	51	44.1	30.9	32.7	24.3	28.8	32	25.3	17.9
mir-800_5p	2.8	2	3.7	1.9	1	0.9	1.06	0.289795	0.998546	0.9902	51	4	0	1.5	2.4	1.4	6.4	3	4
mir-44_5p*	27954.8	24909.5	31000.2	1.2	0.3	0.31	1.02	0.306386	0.998546	0.9902	52	30750	32646.3	17785.5	18456.1	43197.6	32264.1	28452.5	20086.6
mir-73_5p*	2033.9	1892.2	2175.6	1.2	0.2	0.2	1.02	0.307023	0.998546	0.9902	53	2083.8	1524.6	1911.2	2049.4	1582.4	2502.9	2210.8	2406.3
mir-58a_5p*	1363.3	1292.2	1434.5	1.1	0.2	0.15	1.02	0.308883	0.998546	0.9902	54	1369.6	1244.6	1200.6	1353.9	1146	1629.2	1445.1	1517.8
mir-2218b_3p	8.1	9.4	6.8	0.7	-0.5	0.49	-1.01	0.312063	0.998546	0.9902	55	6.7	9.6	9.9	11.3	5.5	9.6	5.2	7
mir-82_5p*	830.6	759.2	902	1.2	0.2	0.25	1	0.31621	0.998546	0.9902	56	750.3	890.1	556.9	839.5	1229.7	743.6	944.8	689.8
mir-34_5p*	48	55.4	40.6	0.7	-0.4	0.45	-1	0.316986	0.998546	0.9902	57	36.1	25.6	69.2	90.6	23.3	35.2	55	48.7
mir-137_5p*	9.4	7.3	11.5	1.5	0.6	0.59	0.99	0.321889	0.998546	0.9902	58	1.3	6.4	6.8	14.6	16.5	6.4	11.2	11.9
mir-137_3p	3663.7	3924.1	3403.3	0.9	-0.2	0.21	-0.99	0.323364	0.998546	0.9902	59	3238	3197.2	4543.6	4717.5	2983.6	2951	3537.8	4140.8
mir-55_3p	122412	127072	117753	0.9	-0.1	0.11	-0.98	0.328149	0.998546	0.9902	60	128600	138704	124747	116238	125071	121111	104958	119871
mir-60_5p*	35.3	30.8	39.7	1.3	0.3	0.35	0.97	0.33015	0.998546	0.9902	61	26.7	16	43.4	37.2	50.8	34.1	40.1	33.8
mir-243_5p	4.2	2.8	5.5	1.8	0.9	0.9	0.97	0.331447	0.998546	0.9902	62	1.3	2.1	6.1	1.6	11	6.4	0.7	4
mir-1832a_5p*	162.7	146.3	179.1	1.2	0.3	0.3	0.97	0.332517	0.998546	0.9902	63	165.8	183.1	136.9	99.5	266.2	176	133.1	141.1
mir-253_5p*	5.7	6.7	4.7	0.7	-0.5	0.59	-0.94	0.349284	0.998546	0.9902	64	4	5.3	8.4	8.9	5.5	4.3	5.9	3
mir-59_3p	1690.1	1758	1622.2	0.9	-0.1	0.13	-0.92	0.35829	0.998546	0.9902	65	1706.6	1671.5	1836.6	1817.3	1597.5	1410.4	1613.2	1867.6
mir-1829b_5p	33.7	39.4	28	0.7	-0.5	0.54	-0.91	0.36117	0.998546	0.9902	66	76.2	38.3	25.1	17.8	42.5	37.3	13.4	18.9
mir-789-1_3p*	6.2	5	7.4	1.5	0.6	0.61	0.91	0.361537	0.998546	0.9902	67	1.3	5.3	6.8	6.5	2.7	7.5	9.7	9.9
mir-4812_5p	14.8	17.6	12	0.7	-0.6	0.61	-0.9	0.365772	0.998546	0.9902	68	25.4	28.7	8.4	8.1	12.4	13.9	3.7	17.9
mir-75_3p	36.6	42.5	30.7	0.7	-0.5	0.52	-0.9	0.366155	0.998546	0.9902	69	33.4	13.8	51.7	71.2	13.7	26.7	41.6	40.8
mir-56_5p*	48.1	44.6	51.6	1.2	0.2	0.26	0.9	0.368871	0.998546	0.9902	70	64.2	35.1	41.8	37.2	46.7	49.1	58.7	51.7
mir-238_5p*	4.4	5.4	3.3	0.6	-0.7	0.81	-0.9	0.369508	0.998546	0.9902	71	0	4.3	7.6	9.7	1.4	3.2	3.7	5
mir-231_3p	700.6	734.9	666.3	0.9	-0.1	0.16	-0.87	0.38686	0.998546	0.9902	72	706.2	600.5	783.6	849.2	579.2	652.9	684.7	748.4
mir-252_3p*	29.6	26.7	32.5	1.2	0.3	0.29	0.85	0.393041	0.998546	0.9902	73	17.4	27.7	35.8	25.9	34.3	32	29	34.8
mir-246_3p	73.5	78.1	69	0.9	-0.2	0.22	-0.85	0.394371	0.998546	0.9902	74	60.2	79.9	77.6	94.6	64.5	84.3	64.7	62.6
mir-360_5p	4.7	3.6	5.7	1.6	0.7	0.78	0.85	0.395212	0.998546	0.9902	75	5.3	0	6.8	2.4	2.7	5.3	5.9	8.9
mir-232_3p	72.9	78.4	67.4	0.9	-0.2	0.26	-0.84	0.398414	0.998546	0.9902	76	62.9	62.8	85.2	102.7	49.4	68.3	76.6	75.5
mir-54_3p	36442.4	38078.3	34806.6	0.9	-0.1	0.15	-0.84	0.401417	0.998546	0.9902	77	41637.2	35160	36369.9	39146	32462.7	29192.5	42171	35400.3
mir-50_3p*	65	60.7	69.4	1.1	0.2	0.21	0.84	0.403316	0.998546	0.9902	78	48.1	63.9	67	63.9	79.6	61.9	68.4	67.6
mir-77_3p	12.4	14	10.8	0.8	-0.4	0.43	-0.81	0.41523	0.998546	0.9902	79	17.4	16	10.7	12.1	8.2	17.1	8.2	9.9
mir-50_5p	81960.7	85638.7	78282.7	0.9	-0.1	0.16	-0.81	0.417407	0.998546	0.9902	80	84550.3	96519.6	83146.1	78338.8	97168.5	67963.7	72032.3	75966.2
mir-74_3p	1956.9	2058.2	1855.6	0.9	-0.1	0.18	-0.81	0.417569	0.998546	0.9902	81	1841.7	1822.7	1840.4	2728	1734.7	2064.5	1706.8	1916.3
mir-67_3p	90.5	95.4	85.7	0.9	-0.2	0.22	-0.79	0.431606	0.998546	0.9902	82	90.9	88.4	101.9	100.3	104.3	91.8	60.2	86.5
mir-1822_3p	870.1	938.8	801.4	0.9	-0.2	0.29	-0.78	0.434322	0.998546	0.9902	83	798.5	680.3	1199	1077.3	468	848.2	864.6	1024.8
mir-4806_3p*	1.8	2.4	1.1	0.5	-1	1.25	-0.77	0.440805	0.998546	0.9902	84	2.7	5.3	0.8	0.8	0	0	1.5	3
mir-2953_3p	15.5	17.1	13.8	0.8	-0.3	0.42	-0.76	0.448562	0.998546	0.9902	85	14.7	10.6	19	24.3	12.4	10.7	20.1	11.9
mir-246_5p*	1.3	1.8	0.8	0.5	-1	1.34	-0.75	0.450845	0.998546	0.9902	86	0	3.2	2.3	1.6	0	0	2.2	1
mir-239a_5p	5.6	6.9	4.4	0.6	-0.7	0.94	-0.75	0.454571	0.998546	0.9902	87	0	2.1	7.6	17.8	4.1	3.2	2.2	8
mir-244_5p	1960.3	2019	1901.5	0.9	-0.1	0.12	-0.75	0.455596	0.998546	0.9902	88	2237.6	2013.3	1956	1869.1	2117.6	1814.8	1857.7	1815.9
mir-784_5p	2.6	3.3	2	0.6	-0.6	0.85	-0.74	0.459811	0.998546	0.9902	89	4	2.1	3.8	3.2	0	2.1	3.7	2
mir-47_3p	6867.3	7135.2	6599.4	0.9	-0.1	0.15	-0.74	0.460557	0.998546	0.9902	90	6094.9	6745.8	6962.2	8737.9	6572.4	5939.4	6870.4	7015.3
mir-2_5p*	122.7	131	114.4	0.9	-0.2	0.27	-0.71	0.477537	0.998546	0.9902	91	113.7	101.1	148.4	160.9	76.9	102.4	150.9	127.2
mir-250_5p*	651.5	600	703	1.2	0.2	0.33	0.69	0.490231	0.998546	0.9902	92	734.3	861.3	440.5	363.9	1000.5	631.6	652	527.8
mir-230_3p	127.7	135.2	120.3	0.9	-0.2	0.26	-0.68	0.495247	0.998546	0.9902	93	125.7	159.7	130.9	124.6	178.4	98.2	86.2	118.3
mir-356b_3p	616	636.3	595.6	0.9	-0.1	0.14	-0.68	0.498549	0.998546	0.9902	94	617.9	566.4	669.5	691.5	617.6	502.5	652	610.3
mir-791_3p	73.5	68.2	78.9	1.2	0.2	0.31	0.66	0.507782	0.998546	0.9902	95	44.1	61.8	86.7	80.1	76.9	50.1	98.9	89.5
mir-786_3p	5.7	5	6.3	1.3	0.4	0.6	0.66	0.51154	0.998546	0.9902	96	5.3	8.5	3.8	2.4	5.5	5.3	7.4	7
mir-1_5p*	1418.3	1477.6	1359.1	0.9	-0.1	0.19	-0.64	0.521157	0.998546	0.9902	97	1338.8	1528.9	1256.9	1785.8	1233.8	1121.3	1607.2	1474
mir-79_3p	532.5	559.1	505.9	0.9	-0.1	0.23	-0.64	0.522779	0.998546	0.9902	98	540.3	387.5	626.1	682.6	404.9	480.1	555.3	583.4
mir-797_3p	10.2	9.2	11.1	1.2	0.3	0.49	0.63	0.53082	0.998546	0.9902	99	16	7.5	4.6	8.9	13.7	10.7	11.9	8
mir-62_3p	1521.5	1588.2	1454.9	0.9	-0.1	0.2	-0.62	0.532898	0.998546	0.9902	100	1809.6	1847.2	1352.7	1343.4	1825.3	1447.8	1374.5	1171.9
mir-2209b_3p	2	2.5	1.5	0.6	-0.7	1.07	-0.62	0.535482	0.998546	0.9902	101	4	0	3	3.2	0	1.1	3	2
mir-792_3p	65.5	70.6	60.4	0.9	-0.2	0.36	-0.62	0.535977	0.998546	0.9902	102	56.2	45.8	76.8	103.5	38.4	46.9	64.7	91.4
mir-230_5p	10.6	9.4	11.8	1.2	0.3	0.44	0.62	0.536271	0.998546	0.9902	103	5.3	9.6	11.4	11.3	15.1	9.6	13.4	8.9
mir-255_3p	72.5	76	69	0.9	-0.1	0.2	-0.62	0.536723	0.998546	0.9902	104	90.9	64.9	71.5	76.8	65.9	59.7	75.8	74.5
mir-48_3p*	2.3	2.8	1.8	0.7	-0.6	0.95	-0.6	0.545253	0.998546	0.9902	105	2.7	2.1	1.5	4.9	0	1.1	3	3
mir-76_3p	1473.3	1523.7	1422.9	0.9	-0.1	0.16	-0.6	0.545332	0.998546	0.9902	106	1218.4	1472.5	1568.8	1835.1	1292.8	1422.2	1393.1	1583.4
mir-51_3p*	512.3	485.8	538.8	1.1	0.1	0.25	0.59	0.555357	0.998546	0.9902	107	473.5	491.9	374.3	603.3	487.2	773.5	418.5	476.1
mir-64_3p*	31.2	28.6	33.9	1.2	0.2	0.39	0.58	0.562815	0.998546	0.9902	108	16	45.8	23.6	29.1	43.9	38.4	34.2	18.9
mir-4813_3p	924.8	964.9	884.8	0.9	-0.1	0.21	-0.58	0.563876	0.998546	0.9902	109	1112.8	721.9	990.6	1034.4	638.2	1009.3	913.6	978
mir-2_3p	1463.6	1506.3	1420.9	0.9	-0.1	0.15	-0.58	0.564508	0.998546	0.9902	110	1552.8	1282.9	1399.1	1790.6	1383.4	1555.5	1376	1368.7
mir-83_5p*	407.4	392.7	422.2	1.1	0.1	0.18	0.57	0.568695	0.998546	0.9902	111	363.8	428	358.3	420.6	495.4	462	407.4	324
mir-61_3p	114902	110605	119199	1.1	0.1	0.19	0.57	0.568703	0.998546	0.9902	112	132020	125270	96763.1	88365.9	129709	135011	104537	107539
mir-38_3p	4229.3	4473	3985.6	0.9	-0.2	0.29	-0.57	0.569145	0.998546	0.9902	113	5279	5450.1	3139.9	4022.8	5393.5	4795.7	2742.4	3010.7
mir-87_3p	16959.5	16448.9	17470.2	1.1	0.1	0.15	0.56	0.573536	0.998546	0.9902	114	19646.3	16961.4	14212.7	14975.1	16861.3	16142.2	20009.1	16868.2
mir-788_5p*	435.3	452.2	418.4	0.9	-0.1	0.19	-0.56	0.577179	0.998546	0.9902	115	565.8	451.4	449.6	342.1	366.4	478	429.7	399.6
mir-1822_5p*	85.1	89.9	80.4	0.9	-0.2	0.29	-0.54	0.585826	0.998546	0.9902	116	74.9	86.2	97.4	101.1	41.2	99.2	87.7	93.4
mir-86_3p*	16135.2	15070.6	17199.9	1.1	0.2	0.35	0.54	0.587882	0.998546	0.9902	117	10812.2	11898.9	20122	17449.2	10076.1	11819.1	24744.5	22160
mir-53_5p	4521.9	4746.6	4297.2	0.9	-0.1	0.27	-0.54	0.589434	0.998546	0.9902	118	4485.9	3327.1	4771.8	6401.4	2831.3	4714.6	4548.1	5095
mir-60_3p	3796.1	3971.9	3620.2	0.9	-0.1	0.25	-0.54	0.589956	0.998546	0.9902	119	3504.2	2796.9	4050.6	5536	2824.4	3540	3798.7	4317.7
mir-46_3p	18431.2	19000.1	17862.4	0.9	-0.1	0.17	-0.53	0.597297	0.998546	0.9902	120	16620.9	17243.6	18900.9	23235.1	15584.9	16418.5	18987.7	20458.4
lin-4_5p	2.9	3.5	2.4	0.7	-0.4	0.86	-0.52	0.603146	0.998546	0.9902	121	1.3	5.3	2.3	4.9	1.4	1.1	5.2	2
mir-4814_3p	25.5	27.9	23.2	0.8	-0.2	0.48	-0.52	0.605746	0.998546	0.9902	122	30.8	14.9	35	30.7	12.4	10.7	32	37.8
mir-785_3p	904.8	950.7	859	0.9	-0.1	0.29	-0.51	0.608337	0.998546	0.9902	123	866.7	596.2	1141.2	1198.6	558.6	845	1015.5	1016.8
mir-2208a_5p	112.5	101.4	123.6	1.2	0.3	0.56	0.51	0.610155	0.998546	0.9902	124	135.1	164	55.5	51	266.2	92.8	84.7	50.7
mir-72_5p	234934	237795	232074	1	0	0.07	-0.51	0.610347	0.998546	0.9902	125	245078	228969	240704	236428	238782	232350	224875	232290
mir-37_5p*	155.1	144.9	165.2	1.1	0.2	0.37	0.51	0.613378	0.998546	0.9902	126	181.9	174.6	101.9	121.3	216.8	239	123.4	81.5
mir-245_3p	2962.7	3196.9	2728.3	0.9	-0.2	0.46	-0.5	0.616252	0.998546	0.9902	127	2127.9	1514	4487.3	4658.5	1172	2506.1	3139.3	4096
mir-242_5p	994.2	1033.8	954.5	0.9	-0.1	0.23	-0.5	0.616637	0.998546	0.9902	128	869.4	783.6	1114.6	1367.6	823.4	817.2	1035.5	1142
mir-233_3p	1721.9	1803.9	1640	0.9	-0.1	0.28	-0.48	0.628322	0.998546	0.9902	129	1567.5	1124.3	2137.1	2386.7	1166.5	1557.7	1890.4	1945.2
mir-35_5p*	118.7	127	110.3	0.9	-0.2	0.41	-0.48	0.628928	0.998546	0.9902	130	240.7	89.4	87.5	90.6	104.3	166.4	86.2	84.5
mir-52_5p	173334	180912	165756	0.9	-0.1	0.26	-0.48	0.629765	0.998546	0.9902	131	169052	127667	189689	237241	109688	171136	180498	201703
mir-38_5p*	66.3	62.7	69.8	1.1	0.2	0.34	0.47	0.636072	0.998546	0.9902	132	73.6	73.5	35	68.7	75.5	98.2	58	47.7
mir-253_3p	1602.7	1427.2	1778.3	1.2	0.3	0.68	0.46	0.642165	0.998546	0.9902	133	2407.5	2198.6	588.9	513.6	4314.8	1494.7	661.6	642.1
mir-43_3p	264.4	277.2	251.6	0.9	-0.1	0.3	-0.46	0.646374	0.998546	0.9902	134	315.6	182.1	248	363.1	152.3	311.5	286.2	256.4
mir-42_5p*	1021.4	964.9	1077.9	1.1	0.2	0.35	0.45	0.65088	0.998546	0.9902	135	1140.9	1366	636	716.6	1516.5	1326.2	802.9	665.9
mir-1823_5p*	0.4	0.6	0.3	0.5	-1	2.27	-0.45	0.652109	0.998546	0.9902	136	0	0	1.5	0.8	0	1.1	0	0
let-7_5p	46.3	43.4	49.3	1.1	0.2	0.43	0.44	0.656649	0.998546	0.9902	137	62.9	56.4	38.8	15.4	65.9	54.4	34.2	42.7
mir-248_5p*	0.3	0.5	0	0.3	-1.5	3.51	-0.44	0.659664	0.998546	0.9902	138	0	2.1	0	0	0	0	0	0
mir-53_3p*	13.4	12.7	14.1	1.1	0.2	0.42	0.44	0.659901	0.998546	0.9902	139	16	12.8	10.7	11.3	9.6	21.3	16.4	8.9
mir-70_3p	45292.7	47673.1	42912.4	0.9	-0.2	0.35	-0.44	0.660922	0.998546	0.9902	140	40722.3	27681.7	60660.3	61628.1	24895.3	37477	49906	59371.3
mir-255_5p*	36.8	40.1	33.4	0.8	-0.3	0.61	-0.43	0.666509	0.998546	0.9902	141	24.1	13.8	54.8	67.9	8.2	25.6	46.1	53.7
mir-252_5p	1568.6	1606.8	1530.4	1	-0.1	0.17	-0.43	0.669891	0.998546	0.9902	142	1340.2	1426.7	1860.2	1800.3	1416.3	1444.6	1501.6	1759.3
mir-2210_3p	2.4	2.1	2.7	1.3	0.4	0.88	0.42	0.673224	0.998546	0.9902	143	1.3	3.2	3	0.8	1.4	4.3	2.2	3
mir-4808_3p	189.9	197.1	182.7	0.9	-0.1	0.25	-0.42	0.675408	0.998546	0.9902	144	248.8	240.6	156.7	142.3	221	154.7	191.1	164
mir-229_5p	4493.6	4588	4399.2	1	-0.1	0.15	-0.41	0.679014	0.998546	0.9902	145	4923.3	4314.1	3865.7	5248.9	4292.9	4952.5	4201.6	4149.7
mir-796_5p	158.1	154.3	162	1.1	0.1	0.18	0.41	0.679023	0.998546	0.9902	146	167.2	160.8	162.1	127	134.5	191	152.4	170
mir-2209a_3p	133.3	139.3	127.2	0.9	-0.1	0.32	-0.41	0.679971	0.998546	0.9902	147	161.8	182.1	105	108.4	171.5	151.5	73.6	112.3
mir-80_3p	57210.5	56068.8	58352.2	1	0.1	0.14	0.41	0.684787	0.998546	0.9902	148	50901.9	53316	65837.6	54219.8	57351.1	51204.8	59436.3	65416.5
mir-66_5p	48716.1	50033.9	47398.3	0.9	-0.1	0.19	-0.4	0.687813	0.998546	0.9902	149	54731.1	56447.2	40491.9	48465.4	56464.5	53750.4	38833.2	40545
mir-1820_3p*	8.9	9.2	8.6	0.9	-0.2	0.47	-0.39	0.69904	0.998546	0.9902	150	5.3	9.6	10.7	11.3	11	8.5	6.7	8
mir-64_5p	61827	58859.2	64794.7	1.1	0.1	0.36	0.38	0.702269	0.998546	0.9902	151	79704.6	78075.1	39171.9	38485.2	98524.4	68137.6	50706.6	41810.3
mir-241_5p	38.3	40.9	35.6	0.9	-0.2	0.52	-0.38	0.703546	0.998546	0.9902	152	65.5	54.3	25.9	17.8	52.2	48	15.6	26.8
mir-62_5p*	3.6	3.3	3.9	1.2	0.3	0.7	0.37	0.70782	0.998546	0.9902	152	4	2.1	3.8	3.2	4.1	2.1	4.5	5
mir-4812_3p*	9	8	10	1.2	0.3	0.83	0.37	0.708518	0.998546	0.9902	153	6.7	19.2	3	3.2	19.2	14.9	3	3
mir-71_5p	51499.5	52784.7	50214.3	1	-0.1	0.19	-0.37	0.710199	0.998546	0.9902	154	44865.8	55379.3	49457.4	61436.4	65626.7	43944.5	43199.9	48086.1
mir-239b_5p	0.2	0.4	0	0.4	-1.3	3.46	-0.37	0.710359	0.998546	0.9902	155	0	0	0.8	0.8	0	0	0	0
mir-84_3p*	16.8	15.8	17.9	1.1	0.2	0.44	0.37	0.713716	0.998546	0.9902	156	6.7	14.9	18.3	23.5	9.6	17.1	23.8	20.9
mir-124_3p	43.3	45.1	41.4	0.9	-0.1	0.34	-0.37	0.714427	0.998546	0.9902	157	38.8	27.7	53.3	60.7	32.9	29.9	45.3	57.6
mir-240_3p	31.4	33.2	29.7	0.9	-0.2	0.41	-0.36	0.71615	0.998546	0.9902	158	33.4	18.1	43.4	38	12.4	29.9	41.6	34.8
mir-236_5p*	169.3	174.6	163.9	0.9	-0.1	0.25	-0.35	0.724955	0.998546	0.9902	159	129.7	169.3	168.1	231.3	123.5	151.5	214.8	166
mir-81_5p*	316.9	308.5	325.2	1.1	0.1	0.23	0.34	0.731779	0.998546	0.9902	160	338.4	350.3	239.7	305.7	400.7	263.5	381.4	255.4
mir-76_5p*	6.9	6.1	7.6	1.2	0.3	0.81	0.34	0.736016	0.998546	0.9902	161	1.3	5.3	10.7	7.3	5.5	1.1	5.9	17.9
mir-56_3p	131191	134390	127992	1	-0.1	0.21	-0.33	0.738218	0.998546	0.9902	162	146441	164851	122277	103990	148842	145730	102878	114518
mir-42_3p	7669.7	7526.6	7812.8	1	0.1	0.16	0.33	0.740066	0.998546	0.9902	163	8440.8	8453.6	6287.4	6924.7	8305.7	8828.6	7204.9	6911.9
mir-2209c_3p	3.6	3.9	3.3	0.8	-0.3	0.82	-0.33	0.741327	0.998546	0.9902	164	2.7	4.3	3.8	4.9	1.4	8.5	2.2	1
mir-1832b_3p	7.8	8.3	7.2	0.9	-0.2	0.56	-0.33	0.74368	0.998546	0.9902	165	8	13.8	7.6	4	6.9	4.3	10.4	7
mir-1817_5p	6.9	7.2	6.6	0.9	-0.2	0.52	-0.32	0.75237	0.998546	0.9902	166	8	5.3	9.1	6.5	8.2	4.3	6.7	7
mir-355_5p	1540.5	1560.6	1520.3	1	0	0.12	-0.31	0.753672	0.998546	0.9902	167	1627.7	1477.8	1593.9	1543.1	1769	1368.8	1447.4	1495.9
mir-357_3p	4.8	5.3	4.4	0.8	-0.2	0.77	-0.31	0.755581	0.998546	0.9902	168	5.3	4.3	7.6	4	0	9.6	5.9	2
mir-1832b_5p*	6.8	7.3	6.3	0.9	-0.2	0.56	-0.31	0.758832	0.998546	0.9902	169	9.4	7.5	8.4	4	4.1	9.6	7.4	4
mir-51_5p	431847	412716	450978	1.1	0.1	0.42	0.3	0.761468	0.998546	0.9902	170	544080	599381	311538	195866	722194	494912	284732	302072
mir-2218a_5p*	0.9	0.7	1	1.4	0.5	1.75	0.29	0.772071	0.998546	0.9902	171	0	2.1	0.8	0	2.7	0	1.5	0
mir-243_3p	1089.1	1106.8	1071.3	1	0	0.16	-0.29	0.773218	0.998546	0.9902	172	1250.5	1206.3	1089.5	880.7	1150.1	1160.8	956.7	1017.8
mir-356b_5p*	2.4	2.1	2.7	1.2	0.3	0.98	0.29	0.775293	0.998546	0.9902	173	0	2.1	3	3.2	4.1	0	3.7	3
mir-35_3p	797035	766574	827497	1.1	0.1	0.4	0.28	0.781706	0.998546	0.9902	174	950722	1.14275e+06	468638	504184	1.2446e+06	1.00361e+06	516464	545321
lsy-6_5p*	0.4	0.5	0.2	0.6	-0.7	2.4	-0.28	0.781825	0.998546	0.9902	175	1.3	0	0	0.8	0	0	0.7	0
mir-229_3p*	6219.2	6028.8	6409.7	1.1	0.1	0.32	0.27	0.78509	0.998546	0.9902	176	6544.3	8478	4506.3	4586.5	9093.5	7593.1	4215	4737.1
mir-241_3p*	6	5.7	6.4	1.1	0.2	0.61	0.27	0.788999	0.998546	0.9902	177	6.7	6.4	4.6	4.9	11	7.5	5.2	2
mir-259_5p	332.9	341.8	324.1	0.9	-0.1	0.29	-0.26	0.791909	0.998546	0.9902	178	260.8	245.9	375.1	485.3	223.7	299.8	361.3	411.5
mir-794_3p*	0.8	0.6	0.9	1.5	0.6	2.14	0.26	0.793396	0.998546	0.9902	179	0	0	0	2.4	0	0	0.7	3
mir-235_3p	14105.2	13918.7	14291.7	1	0	0.15	0.26	0.795322	0.998546	0.9902	180	12727.5	13227.6	16756.1	12963.7	14288	13446.1	13235.3	16197.3
mir-86_5p	9184.3	9437.4	8931.2	0.9	-0.1	0.31	-0.25	0.80031	0.998546	0.9902	181	7826.9	5938.8	11142.1	12841.6	5595.3	8238.6	10689.2	11201.8
mir-61_5p*	725.1	707.6	742.5	1.1	0.1	0.28	0.25	0.803143	0.998546	0.9902	182	1004.4	816.6	496	513.6	883.8	840.7	651.2	594.4
mir-232_5p*	157.3	160.7	153.9	1	-0.1	0.24	-0.24	0.809353	0.998546	0.9902	183	143.1	157.6	178	164.2	144.1	108.8	217.8	145.1
mir-82_3p	215194	212553	217834	1	0	0.15	0.24	0.810468	0.998546	0.9902	184	218264	237755	201399	192795	261641	193622	204597	211477
mir-254_5p*	1.9	2	1.7	0.8	-0.3	1.21	-0.24	0.811012	0.998546	0.9902	185	0	1.1	5.3	1.6	0	2.1	0.7	4
mir-65_5p	86312.6	83373.1	89252.1	1.1	0.1	0.42	0.23	0.814616	0.998546	0.9902	186	111986	119473	51479.6	50553.6	150939	91360.8	59960.3	54748.5
mir-66_3p*	11.2	10.6	11.9	1.1	0.1	0.57	0.23	0.818178	0.998546	0.9902	187	5.3	8.5	8.4	20.2	6.9	20.3	7.4	12.9
mir-2209c_5p*	0.1	0	0.3	1.7	0.8	3.53	0.23	0.821481	0.998546	0.9902	188	0	0	0	0	0	1.1	0	0
mir-787_5p*	0.1	0	0.3	1.7	0.8	3.53	0.23	0.821481	0.998546	0.9902	189	0	0	0	0	0	1.1	0	0
mir-392_5p*	2	1.8	2.2	1.2	0.3	1.17	0.23	0.82186	0.998546	0.9902	190	0	1.1	5.3	0.8	0	2.1	3.7	3
mir-238_3p	8922.3	9013.9	8830.7	1	0	0.13	-0.22	0.824694	0.998546	0.9902	191	9274.1	9287.2	8957	8537.3	10350.6	7715.8	9208.4	8048
mir-41_5p*	4397.3	4265.3	4529.4	1.1	0.1	0.4	0.22	0.828411	0.998546	0.9902	192	4801.6	6424.3	2703.9	3131.5	6667.1	6014.1	2753.5	2682.7
mir-124_5p*	40.3	39	41.5	1.1	0.1	0.36	0.21	0.831876	0.998546	0.9902	193	20.1	29.8	47.2	59	32.9	39.5	49.1	44.7
mir-36_3p	40358	41242.1	39473.9	1	-0.1	0.3	-0.21	0.835594	0.998546	0.9902	194	51814.1	53498	27803.1	31853.3	52545	45729.5	30709.4	28911.9
mir-242_3p*	0.3	0.3	0.4	1.6	0.6	3.1	0.21	0.836849	0.998546	0.9902	195	0	1.1	0	0	0	0	1.5	0
mir-1_3p	895722	906283	885161	1	0	0.17	-0.2	0.842607	0.998546	0.9902	196	796156	987941	856936	984098	1.05999e+06	694292	884233	902127
mir-77_5p*	4.8	4.4	5	1.1	0.1	0.65	0.19	0.84597	0.998546	0.9902	197	4	5.3	6.1	2.4	8.2	5.3	3.7	3
mir-251_3p*	0.5	0.6	0.4	0.7	-0.4	2.28	-0.19	0.84623	0.998546	0.9902	198	0	0	1.5	0.8	0	0	1.5	0
mir-36_5p*	435.5	447.8	423.3	0.9	-0.1	0.41	-0.19	0.847041	0.998546	0.9902	199	700.8	519.6	237.4	333.2	511.9	636.9	310	234.6
mir-1830_3p	86.2	84.9	87.5	1	0	0.25	0.19	0.853063	0.998546	0.9902	200	88.3	64.9	111.1	75.2	75.5	70.4	102.6	101.4
mir-1819_5p*	0.1	0.2	0	0.6	-0.6	3.53	-0.18	0.855106	0.998546	0.9902	201	0	0	0	0.8	0	0	0	0
mir-2221_3p	0.1	0.2	0	0.6	-0.6	3.53	-0.18	0.855106	0.998546	0.9902	202	0	0	0.8	0	0	0	0	0
mir-785_5p*	0.1	0.2	0	0.6	-0.6	3.53	-0.18	0.855106	0.998546	0.9902	203	0	0	0	0.8	0	0	0	0
mir-357_5p*	0.2	0.3	0	0.6	-0.6	3.53	-0.18	0.855106	0.998546	0.9902	204	1.3	0	0	0	0	0	0	0
mir-392_3p	0.1	0.3	0	0.6	-0.6	3.53	-0.18	0.855106	0.998546	0.9902	205	0	1.1	0	0	0	0	0	0
mir-79_5p*	310.1	316.5	303.7	1	-0.1	0.34	-0.18	0.859936	0.998546	0.9902	206	222	214	380.4	449.7	196.3	257.1	421.5	339.9
mir-250_3p	1481.5	1505.9	1457.2	1	0	0.27	-0.18	0.860339	0.998546	0.9902	207	1408.4	1821.7	1182.3	1611.1	1688	1872.4	854.9	1413.4
mir-1821_5p*	9.3	9.4	9.2	0.9	-0.1	0.52	-0.17	0.862831	0.998546	0.9902	208	4	12.8	12.9	8.1	11	5.3	7.4	12.9
mir-795_3p*	18.1	18.7	17.6	0.9	-0.1	0.51	-0.17	0.864794	0.998546	0.9902	209	10.7	34.1	13.7	16.2	17.8	8.5	14.1	29.8
mir-248_3p	2064.6	2046.9	2082.2	1	0	0.14	0.17	0.8649	0.998546	0.9902	210	1955.4	2189	2086.9	1956.4	2499.1	1905.5	1857	2067.4
mir-251_5p	90.6	93	88.3	1	-0.1	0.41	-0.17	0.865412	0.998546	0.9902	211	95	52.2	114.1	110.8	35.7	75.7	126.4	115.3
mir-90_3p	49241.1	49757.2	48725.1	1	0	0.18	-0.17	0.868101	0.998546	0.9902	212	49117.7	41352.2	55667.1	52891.8	38569.9	44662.6	55485.1	56182.7
mir-1832a_3p	111.8	108.8	114.7	1.1	0.1	0.47	0.17	0.868821	0.998546	0.9902	213	184.6	113.9	89	47.7	207.2	97.1	87	67.6
mir-49_3p	20305.1	20462.6	20147.5	1	0	0.14	-0.16	0.871815	0.998546	0.9902	214	18603	19198.3	20790.7	23258.5	17528.3	21807.4	19183.9	22070.5
mir-47_5p*	135.3	137.4	133.3	1	0	0.29	-0.16	0.873176	0.998546	0.9902	215	95	107.5	166.6	180.4	101.6	112	157.6	162
mir-73_3p	205671	202614	208727	1	0	0.29	0.15	0.883244	0.998546	0.9902	216	234241	268803	164577	142836	300488	208404	156794	169222
mir-71_3p*	634.5	621.1	647.9	1	0.1	0.41	0.15	0.883334	0.998546	0.9902	217	331.7	455.7	839.9	857.3	336.2	492.9	807.3	955.2
mir-1820_5p	11897.1	12001.8	11792.4	1	0	0.18	-0.14	0.886686	0.998546	0.9902	218	12698.1	13094.5	11727.2	10487.3	15160.9	9762.1	10988	11258.4
mir-41_3p	317.1	312.9	321.2	1	0	0.3	0.13	0.896119	0.998546	0.9902	219	436	362	196.3	257.2	384.3	398	260.2	242.5
mir-796_3p*	2.2	2.3	2	0.9	-0.1	0.92	-0.13	0.897096	0.998546	0.9902	220	1.3	3.2	3	1.6	0	2.1	3	3
mir-40_3p	114734	112883	116585	1	0	0.37	0.13	0.898728	0.998546	0.9902	221	139790	162810	73438.2	75495.2	167861	138811	79288.5	80379.3
mir-39_3p	279462	283058	275866	1	0	0.29	-0.13	0.898922	0.998546	0.9902	222	352434	353018	193872	232906	352308	337324	200830	213001
mir-239a_3p*	54.1	52.7	55.5	1	0.1	0.48	0.13	0.899686	0.998546	0.9902	223	16	35.1	57.1	102.7	56.3	45.9	57.2	62.6
mir-249_3p	200.6	202.3	198.8	1	0	0.25	-0.12	0.907639	0.998546	0.9902	224	168.5	144.8	239.7	256.4	175.7	169.6	207.4	242.5
mir-789-2_3p*	6.2	6.3	6	0.9	-0.1	0.7	-0.11	0.910739	0.998546	0.9902	225	1.3	6.4	3.8	13.7	4.1	5.3	9.7	5
mir-790_5p	29366.4	29608.8	29123.9	1	0	0.22	-0.11	0.912496	0.998546	0.9902	226	27001.1	32320.5	30348	28765.4	36323.2	19211.7	32845.2	28115.7
mir-65_3p*	15.8	16.1	15.6	1	0	0.39	-0.11	0.913232	0.998546	0.9902	227	18.7	9.6	19	17	11	22.4	14.1	14.9
mir-1830_5p*	2	2.1	2	0.9	-0.2	1.63	-0.11	0.914508	0.998546	0.9902	228	0	0	6.8	1.6	4.1	0	3.7	0
mir-39_5p*	5367	5283	5451	1	0	0.43	0.1	0.917053	0.998546	0.9902	229	6441.3	7843.5	3254.8	3592.5	8991.9	6671.3	3116.3	3024.6
mir-45_3p	167129	165715	168542	1	0	0.24	0.1	0.919372	0.998546	0.9902	230	191976	204465	131224	135194	227494	157554	154098	135024
mir-57_5p	110431	111017	109844	1	0	0.15	-0.1	0.920133	0.998546	0.9902	231	120673	98364.7	112306	112724	88313.8	111751	112705	126606
mir-1829c_5p	121.7	123	120.4	1	0	0.29	-0.1	0.921021	0.998546	0.9902	232	156.5	133.1	76.1	126.2	137.2	154.7	92.2	97.4
mir-58a_3p	278381	279727	277035	1	0	0.14	-0.1	0.922748	0.998546	0.9902	233	249961	255718	286533	326698	269410	282394	246148	310187
mir-48_5p	631.4	626.8	636	1	0	0.23	0.09	0.92577	0.998546	0.9902	234	781.1	686.7	524.2	515.2	830.3	632.7	520.4	560.6
mir-44_3p	168902	167590	170214	1	0	0.24	0.09	0.926425	0.998546	0.9902	235	190758	212903	132060	134638	224261	162584	161373	132638
mir-237	34.5	34.1	34.9	1	0	0.38	0.09	0.929006	0.998546	0.9902	236	32.1	19.2	47.9	37.2	17.8	41.6	36.4	43.7
mir-52_3p*	334	331.5	336.4	1	0	0.25	0.09	0.931008	0.998546	0.9902	237	361.1	211.9	348.5	404.4	326.6	247.5	397	374.7
mir-259_3p*	220.6	219.1	222.2	1	0	0.23	0.08	0.932867	0.998546	0.9902	238	216.7	268.3	205.4	186	286.8	157.9	225.2	218.7
mir-37_3p	402192	398058	406326	1	0	0.36	0.08	0.934376	0.998546	0.9902	239	482288	569414	239581	300949	565278	504761	280847	274417
mir-1829c_3p*	78.1	77.3	78.9	1	0	0.43	0.08	0.93846	0.998546	0.9902	240	116.4	107.5	45.6	39.6	116.7	83.2	55	60.6
mir-40_5p*	3635.8	3591.9	3679.7	1	0	0.5	0.07	0.944624	0.998546	0.9902	241	4012.4	6011.2	1817.6	2526.6	6748.1	4258	2071.8	1641
mir-43_5p*	26.6	26.5	26.6	1	0	0.42	-0.06	0.950925	0.998546	0.9902	242	21.4	30.9	17.5	36.4	45.3	24.5	21.6	14.9
mir-240_5p*	29.6	29.7	29.5	1	0	0.33	-0.06	0.951062	0.998546	0.9902	243	25.4	39.4	28.2	25.9	28.8	43.7	21.6	23.9
mir-85_3p	4.8	4.9	4.8	1	0	0.67	-0.06	0.952876	0.998546	0.9902	244	4	5.3	4.6	5.7	2.7	4.3	2.2	9.9
mir-4814_5p*	3.7	3.5	3.8	1	0	0.76	0.06	0.95448	0.998546	0.9902	245	4	3.2	3	4	4.1	6.4	0.7	4
mir-254_3p	2664.9	2689.2	2640.5	1	0	0.48	-0.06	0.956095	0.998546	0.9902	246	2015.6	1155.2	4134.3	3451.8	988.1	2372.8	3329.6	3871.4
mir-787_3p	4480.1	4467.3	4492.9	1	0	0.16	0.05	0.957375	0.998546	0.9902	247	4917.9	4712.3	4233.9	4005	5364.7	3935.8	4674.4	3996.7
mir-789-2_5p	569.3	566.5	572	1	0	0.3	0.05	0.96222	0.998546	0.9902	248	557.7	426.9	799.6	482	347.2	540.9	621.5	778.3
mir-794_5p	7.3	7.3	7.2	1	0	0.62	-0.04	0.96634	0.998546	0.9902	249	4	3.2	10.7	11.3	4.1	4.3	9.7	10.9
mir-1829b_3p*	71.9	72.3	71.5	1	0	0.41	-0.04	0.969137	0.998546	0.9902	250	86.9	111.8	51	39.6	109.8	72.5	61	42.7
mir-1829a_3p*	450.9	452.5	449.3	1	0	0.32	-0.03	0.976224	0.998546	0.9902	251	560.4	649.5	308.9	291.2	620.3	410.8	387.3	378.7
mir-2208b_3p	2.8	2.9	2.8	1	0	0.9	-0.03	0.97689	0.998546	0.9902	252	4	1.1	1.5	4.9	1.4	6.4	1.5	2
mir-245_5p*	3.8	3.8	3.8	1	0	1.04	-0.03	0.979075	0.998546	0.9902	253	2.7	0	3	9.7	0	5.3	3	7
mir-2209b_5p*	0.3	0.2	0.3	1.1	0.1	3.15	0.02	0.980754	0.998546	0.9902	254	0	0	0	0.8	1.4	0	0	0
mir-358_3p	0.2	0.2	0.2	1.1	0.1	3.33	0.02	0.981801	0.998546	0.9902	254	0	0	0	0.8	0	0	0	1
mir-784_3p*	0.2	0.2	0.2	1.1	0.1	3.52	0.02	0.982755	0.998546	0.9902	255	0	0	0.8	0	0	0	0.7	0
mir-795_5p	33.5	33.4	33.7	1	0	0.32	0.02	0.986437	0.998546	0.9902	256	29.4	47.9	31.2	25.1	42.5	36.3	32	23.9
mir-4806_5p	69.1	69	69.2	1	0	0.48	0	0.998546	0.998546	0.9985	260	80.2	93.7	50.2	51.8	145.5	44.8	55.8	30.8
lin-4_3p*	0	0	0	NA	NA	NA	NA	NA	NA	NA	NA	0	0	0	0	0	0	0	0
mir-1817_3p*	0	0	0	NA	NA	NA	NA	NA	NA	NA	NA	0	0	0	0	0	0	0	0
mir-2208a_3p*	0	0	0	NA	NA	NA	NA	NA	NA	NA	NA	0	0	0	0	0	0	0	0
mir-2209a_5p*	0	0	0	NA	NA	NA	NA	NA	NA	NA	NA	0	0	0	0	0	0	0	0
mir-2210_5p*	0	0	0	NA	NA	NA	NA	NA	NA	NA	NA	0	0	0	0	0	0	0	0
mir-2221_5p*	0	0	0	NA	NA	NA	NA	NA	NA	NA	NA	0	0	0	0	0	0	0	0
mir-239b_3p*	0	0	0	NA	NA	NA	NA	NA	NA	NA	NA	0	0	0	0	0	0	0	0
mir-247_5p*	0	0	0	NA	NA	NA	NA	NA	NA	NA	NA	0	0	0	0	0	0	0	0
mir-249_5p*	0	0	0	NA	NA	NA	NA	NA	NA	NA	NA	0	0	0	0	0	0	0	0
mir-2953_5p*	0	0	0	NA	NA	NA	NA	NA	NA	NA	NA	0	0	0	0	0	0	0	0
mir-355_3p*	0	0	0	NA	NA	NA	NA	NA	NA	NA	NA	0	0	0	0	0	0	0	0
mir-4808_5p*	0	0	0	NA	NA	NA	NA	NA	NA	NA	NA	0	0	0	0	0	0	0	0
mir-59_5p*	0	0	0	NA	NA	NA	NA	NA	NA	NA	NA	0	0	0	0	0	0	0	0
mir-786_5p*	0	0	0	NA	NA	NA	NA	NA	NA	NA	NA	0	0	0	0	0	0	0	0
mir-799_5p*	0	0	0	NA	NA	NA	NA	NA	NA	NA	NA	0	0	0	0	0	0	0	0
mir-85_5p*	0	0	0	NA	NA	NA	NA	NA	NA	NA	NA	0	0	0	0	0	0	0	0

## Sheet: Table S9
Table S9. Results of small RNA sequencing analysis in embryo samples: alg-2(AEDH) versus wild type.
name	baseMean	baseMeanA	baseMeanB	foldChange	log2FoldChange	lfcSE	stat	PValue	PAdj	FDR	falsePos	sKM361	sKM364	sKM369	sKM372	sKM363	sKM366	sKM368	sKM371
mir-67_5p*	1046.6	575.1	1518	2.6	1.4	0.18	7.91	2.66333e-15	6.97794e-13	0	0	601.4	706.4	489.6	502.9	1604.5	1599.3	1308	1560.3
mir-49_5p*	6355	3555.4	9154.6	2.6	1.4	0.2	6.98	2.98571e-12	7.79271e-10	0	0	4411.8	2933.4	3646.4	3230	8168.1	7473.1	10852.6	10124.7
mir-51_3p*	798.5	478.2	1118.8	2.3	1.2	0.18	6.88	5.82226e-12	1.51379e-09	0	0	473.1	488.5	366.7	584.4	1077.5	1177.8	1151.5	1068.6
mir-54_5p*	25764.2	15386.2	36142.3	2.3	1.2	0.19	6.47	9.94517e-11	2.5758e-08	0	0	13223.3	15838.5	15924.2	16558.8	29787.3	29763.8	46136.9	38881.1
mir-57_3p*	884.1	544.7	1223.5	2.2	1.2	0.22	5.23	1.70976e-07	4.41119e-05	0	0	609.4	728.6	424	416.8	1258.2	1368.7	985	1282.1
mir-58a_5p*	1690.4	1273	2107.7	1.7	0.7	0.16	4.62	3.92653e-06	0.00100912	0.0001	0	1368.6	1236.2	1176	1311.4	1770.1	2012.7	2450.4	2197.7
mir-37_5p*	211.9	143.2	280.8	2	1	0.24	4.08	4.51163e-05	0.0115498	0.0014	0	181.8	173.4	99.9	117.5	279	344	253.6	246.4
mir-231_5p*	1982.7	1536.9	2428.6	1.6	0.7	0.16	4.03	5.67524e-05	0.0144719	0.0015	0	1444.8	1863.2	1335.5	1504.1	2607.3	2198.5	2618.6	2290.1
mir-1821_3p	641.4	769.1	513.6	0.7	-0.6	0.16	-3.74	0.000184953	0.0469782	0.0043	0	721.7	714.8	847.3	792.8	522	454.2	492.9	585.3
mir-42_5p*	1394.7	953.5	1835.9	1.9	0.9	0.26	3.68	0.000229282	0.0580083	0.0048	0	1140	1356.7	623	694.1	1853.6	2080.1	1538.2	1871.6
mir-72_3p*	518.4	375.1	661.8	1.8	0.8	0.22	3.66	0.000253186	0.0638029	0.0049	0	311.4	281.3	405.4	502.2	520.7	699.1	734.8	692.5
mir-38_5p*	94.3	61.8	126.8	2.1	1	0.3	3.47	0.000513991	0.129012	0.009	0	73.5	73	34.3	66.6	122.1	141.9	82.9	160.4
mir-233_5p*	101.1	76.4	125.8	1.7	0.7	0.21	3.44	0.000584923	0.146231	0.0095	0	94.9	68.7	73	68.9	107.1	134.7	125.5	136
mir-39_5p*	7652.8	5223.7	10082	1.9	0.9	0.29	3.31	0.000939135	0.233845	0.0139	0	6436.6	7790.2	3188.1	3479.9	11078.1	10153.3	7726.9	11369.6
mir-41_5p*	6078.4	4215.1	7941.6	1.9	0.9	0.28	3.29	0.000987767	0.244966	0.0139	0	4798	6380.7	2648.6	3033.3	8023.6	7186.3	6500.8	10055.7
mir-35_5p*	201.8	125.7	277.8	2.2	1.2	0.35	3.26	0.00110855	0.273812	0.0146	0	240.6	88.8	85.7	87.7	311.4	375.6	184.1	240.1
mir-44_5p*	33560.7	24612.7	42508.8	1.7	0.8	0.24	3.23	0.00123431	0.303641	0.0151	0	30727.4	32424.6	17421.4	17877.3	41231.6	35172.2	42645.5	50985.7
mir-74_5p*	5889.6	4359.6	7419.5	1.7	0.8	0.24	3.22	0.00129232	0.316618	0.0151	0	5325.9	3483.2	4755.3	3873.9	4670.1	7242.4	9474.3	8291.4
mir-250_5p*	836.2	593.3	1079	1.8	0.9	0.27	3.17	0.00153419	0.374343	0.017	0	733.7	855.5	431.5	352.5	1108.7	1083.9	910.5	1213
mir-4813_5p	4406.8	3208.4	5605.3	1.7	0.8	0.26	3.09	0.00202653	0.492446	0.0214	0	4099	3166	2814.8	2753.7	3739.6	4494.9	5641.4	8545.2
mir-82_5p*	1007.8	748.1	1267.6	1.7	0.8	0.25	3.01	0.00264914	0.641091	0.0262	1	749.8	884	545.5	813.2	1096.2	879.8	1222.7	1871.6
mir-73_5p*	2382.3	1863.4	2901.2	1.6	0.6	0.21	3	0.00273192	0.658393	0.0262	1	2082.3	1514.3	1872	1985.1	1996.9	2817	3719.9	3070.8
mir-80_5p*	1228.5	816.6	1640.4	2	1	0.35	2.91	0.00366878	0.880508	0.0337	1	656.2	438.8	1216.2	955	931.8	1284	2637.8	1708
mir-66_3p*	18.4	10.4	26.4	2.5	1.3	0.46	2.85	0.00435795	0.973701	0.0383	1	5.3	8.5	8.2	19.6	17.4	34.7	31	22.3
mir-1829a_5p	687.2	816.5	557.9	0.7	-0.5	0.2	-2.69	0.00723164	0.973701	0.0591	1	971.6	976	625.3	693.3	600.4	612.4	469.5	549.1
mir-40_5p*	5044.2	3551.9	6536.6	1.8	0.9	0.33	2.68	0.00728416	0.973701	0.0591	2	4009.5	5970.4	1780.4	2447.4	7213.9	6842.4	4512.4	7577.6
mir-83_3p	354.7	410.7	298.7	0.7	-0.5	0.18	-2.63	0.00864724	0.973701	0.0676	2	350.2	444.1	377.8	470.8	292.7	342.9	282.9	276.2
mir-249_3p	165.4	198.8	132	0.7	-0.6	0.23	-2.57	0.010086	0.973701	0.076	2	168.4	143.8	234.7	248.3	127.1	120.4	154	126.4
mir-81_5p*	368.6	304.2	433	1.4	0.5	0.2	2.52	0.011735	0.973701	0.0854	2	338.1	347.9	234.7	296.1	462.2	333.7	437.7	498.2
mir-84_5p	327.4	387	267.9	0.7	-0.5	0.21	-2.49	0.0127372	0.973701	0.0885	3	282	333.1	434.5	498.2	280.3	274.6	282.9	233.7
mir-797_3p	14.3	9.1	19.4	2.2	1.2	0.46	2.48	0.0130046	0.973701	0.0885	3	16	7.4	4.5	8.6	22.4	20.4	20.1	14.9
mir-248_3p	1819.4	2016.8	1621.9	0.8	-0.3	0.13	-2.43	0.0149314	0.973701	0.0985	3	1954	2174.1	2044.2	1895.1	1734	1588.1	1589.2	1576.3
mir-247_3p	25.5	32.6	18.4	0.6	-0.8	0.34	-2.35	0.0190247	0.973701	0.1216	4	44.1	30.7	32	23.5	16.2	18.4	17.6	21.2
mir-792_3p	55.9	69.3	42.6	0.6	-0.7	0.3	-2.33	0.0199386	0.973701	0.1237	4	56.1	45.5	75.3	100.3	38.6	40.8	52.7	38.2
mir-796_3p*	4.8	2.3	7.4	3.2	1.7	0.74	2.29	0.0221388	0.973701	0.1335	5	1.3	3.2	3	1.6	7.5	10.2	6.7	5.3
mir-34_5p*	42.1	54.2	30	0.5	-0.9	0.39	-2.22	0.0265128	0.973701	0.1554	6	36.1	25.4	67.8	87.7	22.4	32.7	35.1	29.7
mir-46_5p*	1917.7	1667.3	2168.1	1.3	0.4	0.17	2.18	0.0292746	0.973701	0.165	6	1468.8	1816.7	1757.3	1626.3	1980.7	1918.8	2033.6	2739.4
mir-64_3p*	38.3	28.2	48.3	1.7	0.8	0.36	2.15	0.0314965	0.973701	0.165	6	16	45.5	23.1	28.2	53.6	39.8	35.1	64.8
mir-45_5p*	7444.6	6366.3	8522.9	1.3	0.4	0.2	2.15	0.0316468	0.973701	0.165	6	6154.6	7066.9	6242.8	6000.9	8198	6116.7	8789.7	10987.2
mir-65_3p*	21.4	15.8	27	1.7	0.8	0.36	2.15	0.0317416	0.973701	0.165	7	18.7	9.5	18.6	16.5	24.9	24.5	30.1	28.7
mir-63_3p	2322.5	2638.4	2006.6	0.8	-0.4	0.18	-2.14	0.032056	0.973701	0.165	7	2227.9	2139.2	2872.9	3313.8	2109	1980	2108.1	1829.1
mir-232_3p	64.4	77	51.9	0.7	-0.6	0.28	-2.11	0.0347251	0.973701	0.1745	7	62.8	62.4	83.5	99.5	61	50	60.3	36.1
mir-5594_3p	184.3	159.8	208.9	1.3	0.4	0.19	2.04	0.0411006	0.973701	0.2017	9	160.4	158.6	175.1	144.9	193.1	172.5	242.7	227.3
mir-36_5p*	558.8	442.9	674.7	1.5	0.6	0.3	2.01	0.0447757	0.973701	0.2147	9	700.3	516	232.5	322.8	652.7	832.8	567.4	645.8
lsy-6_3p	684.5	764.5	604.5	0.8	-0.3	0.17	-1.98	0.0471737	0.973701	0.2212	10	625.5	734.9	830.2	867.2	701.3	571.6	556.5	588.4
mir-77_5p*	7.2	4.4	10	2.3	1.2	0.6	1.97	0.0491305	0.973701	0.2254	10	4	5.3	6	2.4	7.5	11.2	7.5	13.8
mir-790_3p*	883.2	772.4	994	1.3	0.4	0.19	1.95	0.0509712	0.973701	0.2288	11	638.8	780.4	901	769.3	878.2	828.8	1116.4	1152.5
mir-785_3p	806.7	934.3	679.1	0.7	-0.5	0.24	-1.93	0.0537211	0.973701	0.2361	11	866	592.2	1117.9	1161	559.3	663.4	843.6	650.1
mir-137_3p	3462.3	3857.8	3066.8	0.8	-0.3	0.18	-1.88	0.0601454	0.973701	0.2562	13	3235.7	3175.5	4450.5	4569.6	3271.2	3011.9	3006.9	2977.3
mir-796_5p	134.5	152.1	117	0.8	-0.4	0.2	-1.87	0.061247	0.973701	0.2562	13	167.1	159.7	158.7	123	133.3	124.5	108	102
mir-71_5p	47202.7	51947.6	42457.8	0.8	-0.3	0.16	-1.87	0.0619322	0.973701	0.2562	13	44832.7	55003.3	48444.8	59509.7	46284.2	44749.8	37759	41038.4
mir-5594_5p	1.7	3	0.4	0.2	-2.5	1.36	-1.84	0.065501	0.973701	NA	NA	4	3.2	2.2	2.4	0	1	0.8	0
mir-50_3p*	69.9	59.8	80	1.3	0.4	0.22	1.84	0.065836	0.973701	0.2671	14	48.1	63.4	65.6	61.9	73.5	77.6	82	87.1
mir-87_5p*	135.7	113.8	157.5	1.4	0.5	0.25	1.83	0.0676141	0.973701	0.2692	15	88.2	79.3	130.4	157.5	153.2	142.9	156.5	177.4
mir-47_3p	6386.2	7018.5	5753.8	0.8	-0.3	0.16	-1.81	0.070149	0.973701	0.2741	15	6090.4	6700	6819.6	8463.9	5765.1	5951.3	5151	6147.9
mir-259_5p	293.7	335.6	251.8	0.7	-0.4	0.23	-1.8	0.0723953	0.973701	0.2746	15	260.6	244.3	367.4	470	242.9	247	267.8	249.6
mir-46_3p	17052.2	18688.8	15415.6	0.8	-0.3	0.16	-1.79	0.0738994	0.973701	0.2746	16	16608.6	17126.5	18513.9	22506.4	16803.3	15109.5	14274.6	15474.9
mir-70_5p*	168.5	132.8	204.2	1.5	0.6	0.34	1.79	0.0741794	0.973701	0.2746	16	78.9	80.4	190	181.7	134.5	158.2	246	278.3
mir-54_3p	34237.7	37517.8	30957.5	0.8	-0.3	0.16	-1.74	0.0812478	0.973701	0.2906	17	41606.4	34921.3	35625.2	37918.3	26584.6	29712.8	30236.3	37296.3
mir-245_3p	2626.1	3134.5	2117.8	0.7	-0.6	0.32	-1.74	0.0812559	0.973701	0.2906	17	2126.4	1503.7	4395.4	4512.4	1765.2	2115.8	2755.8	1834.4
mir-72_5p	219197	234275	204119	0.9	-0.2	0.12	-1.7	0.0893841	0.973701	0.3143	19	244897	227414	235776	229013	210605	195199	211162	199509
mir-235_3p	12455.6	13706.5	11204.7	0.8	-0.3	0.17	-1.68	0.092548	0.973701	0.3146	20	12718.1	13137.8	16413.1	12557.2	11566.4	12949.8	11260.2	9042.3
mir-241_3p*	7.9	5.6	10.3	1.9	0.9	0.55	1.68	0.0935611	0.973701	0.3146	20	6.7	6.3	4.5	4.7	10	9.2	8.4	13.8
mir-70_3p	40953.3	46824.9	35081.7	0.7	-0.4	0.25	-1.67	0.094192	0.973701	0.3146	20	40692.3	27493.7	59418.3	59695.4	32344.7	38417.8	39257	30307.2
mir-240_5p*	35.1	29.3	41	1.4	0.5	0.29	1.67	0.0958601	0.973701	0.3146	20	25.4	39.1	27.6	25.1	38.6	36.7	41.8	46.7
mir-228_5p	142958	154756	131160	0.8	-0.2	0.14	-1.66	0.0969098	0.973701	0.3146	21	156128	155546	165981	141369	150155	122922	133842	117719
mir-794_5p	5	7.2	2.9	0.4	-1.3	0.78	-1.64	0.100111	0.973701	0.3189	21	4	3.2	10.4	11	1.2	6.1	3.3	1.1
mir-228_3p*	1036.8	908	1165.6	1.3	0.4	0.22	1.64	0.101834	0.973701	0.3189	22	711	671.5	1035.1	1214.3	1088.7	1108.4	1318.1	1147.2
mir-1829c_5p	140.7	121.3	160.2	1.3	0.4	0.25	1.63	0.104029	0.973701	0.3189	22	156.4	132.2	74.5	122.2	184.4	171.5	133.9	150.8
mir-231_3p	661.6	723.1	600	0.8	-0.3	0.17	-1.62	0.104292	0.973701	0.3189	22	705.7	596.4	767.6	822.6	538.1	620.5	655.3	586.3
mir-56_5p*	51.9	44	59.7	1.4	0.5	0.29	1.57	0.115869	0.973701	0.3493	25	64.2	34.9	41	36	77.2	55.1	57.7	48.9
mir-60_3p	3511.8	3902.4	3121.1	0.8	-0.3	0.21	-1.52	0.129097	0.973701	0.3837	28	3501.6	2777.9	3967.6	5362.4	3200.2	2904.7	3471.4	2908.2
mir-357_3p	3.8	5.2	2.3	0.4	-1.3	0.87	-1.48	0.138595	0.973701	NA	NA	5.3	4.2	7.5	3.9	6.2	1	0.8	1.1
mir-251_5p	79.2	91.4	67	0.7	-0.4	0.3	-1.48	0.140067	0.973701	0.4105	30	94.9	51.8	111.8	107.3	43.6	61.2	80.3	82.9
mir-75_3p	34.3	41.7	27	0.6	-0.6	0.44	-1.45	0.147036	0.973701	0.425	32	33.4	13.7	50.7	68.9	18.7	22.5	36	30.8
lin-4_5p	2.2	3.4	1.1	0.3	-1.7	1.18	-1.43	0.15155	0.973701	NA	NA	1.3	5.3	2.2	4.7	1.2	0	0	3.2
mir-244_5p	1843.1	1990.5	1695.7	0.9	-0.2	0.17	-1.4	0.161954	0.973701	0.4618	36	2236	1999.6	1916	1810.4	1768.9	2014.7	1552.4	1446.7
mir-76_3p	1388.1	1498.6	1277.7	0.9	-0.2	0.17	-1.38	0.166779	0.973701	0.4656	36	1217.5	1462.5	1536.7	1777.5	1433.8	1259.5	1219.3	1198.1
mir-52_3p*	367.5	326.1	409	1.3	0.3	0.24	1.38	0.167717	0.973701	0.4656	37	360.9	210.4	341.3	391.7	335.1	346	453.6	501.3
mir-235_5p*	21.9	17.6	26.1	1.5	0.5	0.4	1.36	0.17241	0.973701	0.4724	38	14.7	9.5	28.3	18	19.9	26.5	33.5	24.4
mir-230_3p	120.6	133.2	107.9	0.8	-0.3	0.23	-1.35	0.177237	0.973701	0.4794	39	125.6	158.6	128.2	120.6	145.7	106.1	93.7	86
mir-1_5p*	1321	1454.3	1187.7	0.8	-0.3	0.22	-1.34	0.179936	0.973701	0.4806	39	1337.8	1518.5	1231.1	1729.8	964.2	892	1411.8	1482.8
mir-55_5p*	104	90.2	117.8	1.3	0.4	0.29	1.32	0.187566	0.973701	0.4838	40	58.8	71.9	95.4	134.7	90.9	109.2	145.6	125.3
mir-233_3p	1598.5	1772.1	1424.9	0.8	-0.3	0.24	-1.32	0.187655	0.973701	0.4838	41	1566.4	1116.7	2093.4	2311.8	1209.6	1449.3	1705.6	1335.2
mir-259_3p*	198.9	216.1	181.7	0.8	-0.2	0.19	-1.31	0.188985	0.973701	0.4838	41	216.5	266.5	201.2	180.2	193.1	176.6	172.4	184.8
mir-795_3p*	22.7	18.4	26.9	1.5	0.6	0.43	1.3	0.195049	0.973701	0.4838	42	10.7	33.8	13.4	15.7	17.4	28.6	23.4	38.2
mir-252_5p	1470.2	1580.6	1359.8	0.9	-0.2	0.17	-1.29	0.196197	0.973701	0.4838	42	1339.2	1417	1822.1	1743.9	1469.9	1476.9	1257	1235.3
mir-236_3p	644.2	694.9	593.6	0.9	-0.2	0.18	-1.29	0.197004	0.973701	0.4838	43	597.4	631.3	707.2	843.7	591.7	660.4	503	619.3
mir-90_3p	45908.8	48978.3	42839.3	0.9	-0.2	0.15	-1.29	0.197173	0.973701	0.4838	43	49081.4	41071.4	54527.4	51233.1	39396.7	44003.8	46679.2	41277.4
mir-50_5p	79475.4	84419.5	74531.3	0.9	-0.2	0.14	-1.25	0.210197	0.973701	0.5084	46	84487.9	95864.3	81443.8	75882.1	81335.8	71769.2	68094.9	76925.2
mir-797_5p*	14.9	18	11.9	0.7	-0.5	0.44	-1.25	0.212432	0.973701	0.5084	46	24.1	20.1	10.4	17.2	7.5	13.3	15.1	11.7
mir-124_3p	38.8	44.3	33.4	0.8	-0.4	0.33	-1.24	0.214431	0.973701	0.5084	47	38.8	27.5	52.2	58.8	23.7	41.8	39.3	28.7
mir-237	29.2	33.5	24.9	0.7	-0.4	0.36	-1.21	0.226352	0.973701	0.5282	49	32.1	19	46.9	36	22.4	24.5	32.6	20.2
mir-37_3p	442981	393417	492546	1.3	0.3	0.27	1.21	0.227811	0.973701	0.5282	50	481932	565548	234676	291511	508492	520360	402349	538982
mir-74_3p	1886.5	2024	1749.1	0.9	-0.2	0.18	-1.19	0.235926	0.973701	0.5368	51	1840.4	1810.4	1802.7	2642.4	1711.6	1902.5	1742.4	1640
mir-53_5p	4305.5	4665.5	3945.4	0.8	-0.2	0.2	-1.18	0.237134	0.973701	0.5368	52	4482.6	3304.5	4674.1	6200.6	3524.1	4192.8	4237.9	3827
mir-789-1_5p	55.7	65.1	46.3	0.7	-0.5	0.42	-1.18	0.23916	0.973701	0.5368	52	42.8	27.5	94.6	95.6	26.2	45.9	72.8	40.4
mir-792_5p*	1.5	0.6	2.4	3.6	1.8	1.59	1.16	0.245248	0.973701	NA	NA	0	0	0	2.4	5	0	3.3	1.1
mir-86_5p	8470.3	9268.1	7672.5	0.8	-0.3	0.24	-1.16	0.247136	0.973701	0.5449	54	7821.2	5898.5	10914	12438.9	6983.4	7233.3	8806.4	7666.8
mir-1_3p	838343	892357	784328	0.9	-0.2	0.16	-1.15	0.249289	0.973701	0.5449	54	795569	981234	839391	953236	890508	647718	762080	837005
mir-80_3p	52284.2	55206.8	49361.4	0.9	-0.2	0.14	-1.14	0.252387	0.973701	0.5449	55	50864.3	52954	64489.7	52519.4	47309.4	52227	50328	47581.4
mir-788_3p	348.7	316.4	380.9	1.2	0.3	0.24	1.14	0.255029	0.973701	0.5449	56	332.8	418.8	285.4	228.8	502	346	362.4	313.3
mir-59_3p	1642.5	1731.2	1553.7	0.9	-0.2	0.14	-1.13	0.256804	0.973701	0.5449	56	1705.4	1660.2	1799	1760.3	1621.9	1346.2	1657.8	1589
mir-63_5p*	695.8	620.9	770.8	1.2	0.3	0.27	1.13	0.258267	0.973701	0.5449	57	459.8	364.8	829.4	829.6	708.8	787.9	921.4	664.9
mir-52_5p	165281	177833	152729	0.9	-0.2	0.2	-1.11	0.266224	0.973701	0.5461	57	168928	126800	185805	229801	139858	153904	167322	149832
mir-238_3p	8437.6	8883.7	7991.6	0.9	-0.2	0.14	-1.1	0.26956	0.973701	0.5461	58	9267.3	9224.2	8773.7	8269.6	8670.1	7845.6	6974.5	8476.2
mir-39_3p	305209	279575	330843	1.2	0.2	0.22	1.09	0.274623	0.973701	0.5461	58	352174	350621	189903	225602	348172	333118	304829	337253
mir-1820_3p*	7.6	9.1	6.1	0.6	-0.6	0.57	-1.09	0.277467	0.973701	0.5461	59	5.3	9.5	10.4	11	10	6.1	4.2	4.2
mir-41_3p	341.8	309.1	374.4	1.2	0.3	0.26	1.08	0.278306	0.973701	0.5461	60	435.7	359.5	192.3	249.1	387.4	413.4	302.9	394.1
mir-90_5p*	2177.7	2038.6	2316.8	1.1	0.2	0.17	1.08	0.278891	0.973701	0.5461	60	1774.9	2605.6	1849.7	1924	2449.1	2276	2370	2172.2
mir-255_3p	68.2	75	61.4	0.8	-0.3	0.26	-1.08	0.279362	0.973701	0.5461	61	90.9	64.5	70.1	74.4	76	38.8	67	63.7
mir-64_5p	64954.3	58209.7	71698.9	1.2	0.3	0.28	1.08	0.279539	0.973701	0.5461	61	79645.7	77545	38369.9	37278.3	81877.7	79687.3	55809.5	69420.9
mir-62_5p*	4.6	3.2	5.8	1.8	0.9	0.81	1.07	0.28458	0.973701	NA	NA	4	2.1	3.7	3.1	1.2	5.1	3.3	13.8
mir-787_3p	4666.9	4405.3	4928.5	1.1	0.2	0.16	1.05	0.295901	0.973701	0.5683	65	4914.3	4680.3	4147.2	3879.4	5072.5	4641.9	4402	5597.7
mir-43_5p*	30.1	26.1	34.1	1.3	0.4	0.37	1.04	0.298136	0.973701	0.5683	65	21.4	30.7	17.1	35.3	36.1	18.4	42.7	39.3
mir-254_3p	2340.4	2638.7	2042.1	0.8	-0.4	0.36	-1.04	0.299175	0.973701	0.5683	66	2014.1	1147.3	4049.6	3343.6	1303	2134.2	3041.2	1689.9
mir-1829b_5p	33.5	39	28	0.7	-0.5	0.44	-1.03	0.301955	0.973701	0.5683	66	76.2	38.1	24.6	17.2	29.9	36.7	24.3	21.2
mir-242_5p	950	1015.9	884.2	0.9	-0.2	0.2	-1.03	0.304354	0.973701	0.5683	67	868.7	778.3	1091.8	1324.7	926.8	829.8	899.6	880.5
mir-1820_5p	11242.7	11835	10650.4	0.9	-0.2	0.15	-1	0.315284	0.973701	0.5836	69	12688.7	13005.6	11487.1	10158.4	11899	9959.4	9773	10970.2
mir-790_5p	27464.4	29168.1	25760.8	0.9	-0.2	0.18	-1	0.318939	0.973701	0.5852	70	26981.2	32101.1	29726.7	27863.3	25231.7	22129.5	22214.8	33467.2
mir-242_3p*	0.7	0.3	1.1	3.7	1.9	1.94	0.97	0.333435	0.973701	NA	NA	0	1.1	0	0	2.5	1	0.8	0
mir-34_3p	14.4	17.4	11.4	0.6	-0.6	0.67	-0.96	0.335387	0.973701	0.6101	74	1.3	6.3	23.8	38.4	7.5	13.3	14.2	10.6
mir-229_3p*	6429.2	5954.2	6904.3	1.2	0.2	0.23	0.94	0.345158	0.973701	0.6213	76	6539.5	8420.5	4414	4442.7	6994.6	7321	6336.8	6964.7
mir-788_5p*	416	446.4	385.6	0.9	-0.2	0.22	-0.94	0.348529	0.973701	0.6213	77	565.3	448.4	440.4	331.4	437.2	465.4	342.3	297.4
mir-124_5p*	34.5	38.2	30.8	0.8	-0.3	0.36	-0.93	0.35038	0.973701	0.6213	78	20	29.6	46.2	57.2	31.1	24.5	36.8	30.8
mir-238_5p*	6.9	5.3	8.6	1.6	0.6	0.69	0.91	0.361116	0.973701	0.635	80	0	4.2	7.5	9.4	10	11.2	10	3.2
mir-799_3p	1.6	2.2	0.9	0.4	-1.2	1.33	-0.91	0.363728	0.973701	NA	NA	1.3	2.1	0.7	4.7	1.2	0	2.5	0
mir-79_3p	515.8	549.8	481.7	0.9	-0.2	0.22	-0.88	0.381485	0.973701	0.6627	85	539.9	384.9	613.3	661.2	386.2	459.3	587.5	493.9
mir-60_5p*	34.3	30.3	38.3	1.2	0.3	0.37	0.87	0.384947	0.973701	0.6627	85	26.7	15.9	42.5	36	47.3	40.8	42.7	22.3
mir-1832a_5p*	154.9	144.5	165.3	1.1	0.2	0.23	0.87	0.386289	0.973701	0.6627	86	165.7	181.9	134.1	96.4	163.2	176.6	147.3	174.2
mir-800_5p	2.7	2	3.4	1.8	0.8	0.97	0.87	0.386784	0.973701	NA	NA	4	0	1.5	2.4	3.7	5.1	1.7	3.2
mir-2953_3p	15	16.9	13.1	0.8	-0.4	0.44	-0.84	0.402558	0.973701	0.685	90	14.7	10.6	18.6	23.5	11.2	10.2	18.4	12.7
mir-355_5p	1473.6	1537.6	1409.7	0.9	-0.1	0.15	-0.83	0.406931	0.973701	0.6869	91	1626.5	1467.7	1561.3	1494.7	1555.9	1457.5	1157.4	1467.9
mir-4806_3p*	1.8	2.4	1.1	0.5	-1.1	1.32	-0.83	0.409366	0.973701	NA	NA	2.7	5.3	0.7	0.8	2.5	2	0	0
mir-358_3p	0.6	0.2	1	3.5	1.8	2.2	0.82	0.410839	0.973701	NA	NA	0	0	0	0.8	0	0	0.8	3.2
mir-2208a_5p	112.4	100.4	124.5	1.2	0.3	0.39	0.82	0.411696	0.973701	0.6874	93	135	162.8	54.4	49.4	135.8	90.8	92.9	178.4
mir-55_3p	120610	125263	115957	0.9	-0.1	0.14	-0.82	0.413736	0.973701	0.6874	94	128505	137763	122193	112592	120335	124533	109194	109766
mir-253_3p	1703.3	1415.9	1990.7	1.4	0.5	0.61	0.8	0.422389	0.973701	0.6923	96	2405.7	2183.6	576.8	497.5	2724.4	2443.4	1395.1	1400
mir-71_3p*	563.9	609.3	518.5	0.9	-0.2	0.29	-0.8	0.424703	0.973701	0.6923	96	331.5	452.6	822.7	830.4	394.9	526.6	623.5	529
mir-239a_5p	5.5	6.7	4.2	0.6	-0.7	0.9	-0.8	0.426547	0.973701	0.6923	97	0	2.1	7.5	17.2	5	4.1	6.7	1.1
mir-81_3p	33491.6	31646.9	35336.2	1.1	0.2	0.2	0.78	0.437065	0.973701	0.7039	99	40617.4	33959	28627.5	23383.8	33474.6	32814.5	42902.4	32153.2
mir-1832a_3p	98.3	107.7	88.8	0.8	-0.3	0.35	-0.77	0.441271	0.973701	0.7039	100	184.4	113.1	87.2	46.2	82.2	83.7	90.4	98.8
mir-1822_3p	872.7	922.9	822.5	0.9	-0.2	0.22	-0.76	0.445159	0.973701	0.7039	101	797.9	675.7	1174.5	1043.5	736.2	757.3	1027.7	769
mir-42_3p	7760.6	7424.2	8096.9	1.1	0.1	0.16	0.76	0.447036	0.973701	0.7039	101	8434.6	8396.2	6158.6	6707.5	7454.3	8885.7	7783.8	8263.8
mir-85_3p	4	4.8	3.2	0.7	-0.6	0.75	-0.75	0.451383	0.973701	NA	NA	4	5.3	4.5	5.5	3.7	3.1	5	1.1
mir-77_3p	12.3	13.9	10.7	0.8	-0.3	0.46	-0.75	0.451691	0.973701	0.706	103	17.4	15.9	10.4	11.8	10	7.1	10.9	14.9
mir-2209c_3p	3.2	3.8	2.5	0.7	-0.6	0.82	-0.74	0.45776	0.973701	NA	NA	2.7	4.2	3.7	4.7	2.5	3.1	2.5	2.1
mir-243_5p	3.6	2.8	4.5	1.5	0.6	0.87	0.73	0.466542	0.973701	NA	NA	1.3	2.1	6	1.6	7.5	1	4.2	5.3
mir-1829c_3p*	69.7	76.6	62.9	0.8	-0.3	0.37	-0.73	0.467264	0.973701	0.7208	107	116.3	106.8	44.7	38.4	51.1	61.2	61.9	77.5
mir-45_3p	172983	163600	182365	1.1	0.2	0.22	0.73	0.468	0.973701	0.7208	108	191834	203077	128537	130954	184982	192779	139823	211875
mir-75_5p*	16.2	13.8	18.6	1.3	0.4	0.57	0.71	0.479061	0.973701	0.7276	110	8	5.3	23.1	18.8	5	13.3	29.3	26.6
mir-1829b_3p*	65.8	71.6	60.1	0.8	-0.2	0.34	-0.71	0.479347	0.973701	0.7276	111	86.9	111	49.9	38.4	72.3	56.1	45.2	66.9
mir-84_3p*	17.6	15.5	19.7	1.2	0.3	0.43	0.68	0.494418	0.973701	0.7347	112	6.7	14.8	17.9	22.7	27.4	21.4	14.2	15.9
mir-2218a_5p*	0.4	0.7	0	0.3	-1.9	2.82	-0.68	0.497712	0.973701	NA	NA	0	2.1	0.7	0	0	0	0	0
mir-239a_3p*	47	51.6	42.4	0.8	-0.3	0.44	-0.68	0.498693	0.973701	0.7347	114	16	34.9	55.9	99.5	33.6	44.9	32.6	58.4
mir-239b_5p	0.7	0.4	1.1	2.3	1.2	1.8	0.68	0.498828	0.973701	NA	NA	0	0	0.7	0.8	2.5	1	0.8	0
mir-356b_3p	606.4	626.4	586.4	0.9	-0.1	0.14	-0.67	0.499839	0.973701	0.7347	115	617.5	562.6	655.8	669.8	612.9	610.3	546.5	575.7
mir-246_5p*	2.4	1.8	3	1.6	0.7	1.02	0.67	0.500625	0.973701	NA	NA	0	3.2	2.2	1.6	3.7	4.1	0.8	3.2
mir-784_5p	2.6	3.2	2	0.6	-0.7	1.04	-0.67	0.500675	0.973701	NA	NA	4	2.1	3.7	3.1	0	0	2.5	5.3
mir-53_3p*	13.9	12.5	15.2	1.2	0.3	0.47	0.66	0.511473	0.973701	0.7347	118	16	12.7	10.4	11	8.7	26.5	15.9	9.6
mir-2208b_5p	20	18.2	21.7	1.2	0.3	0.43	0.66	0.511841	0.973701	0.7347	118	18.7	32.8	10.4	11	18.7	18.4	24.3	25.5
mir-67_3p	89.9	93.9	85.9	0.9	-0.1	0.2	-0.65	0.513892	0.973701	0.7347	119	90.9	87.8	99.9	97.1	88.4	95.9	83.7	75.4
mir-250_3p	1546.7	1483.8	1609.6	1.1	0.1	0.18	0.65	0.513946	0.973701	0.7347	120	1407.3	1809.3	1158.1	1560.5	1712.8	1715.7	1414.3	1595.4
mir-795_5p	30.6	33	28.3	0.9	-0.2	0.32	-0.65	0.514887	0.973701	0.7347	120	29.4	47.6	30.6	24.3	28.7	24.5	29.3	30.8
mir-51_5p	440388	408468	472309	1.2	0.2	0.32	0.65	0.515312	0.973701	0.7347	121	543678	595311	305160	189723	528514	599061	372959	388700
mir-789-2_3p*	5.3	6.2	4.3	0.7	-0.5	0.81	-0.64	0.521404	0.973701	0.7367	122	1.3	6.3	3.7	13.3	2.5	1	7.5	6.4
mir-254_5p*	2.7	2	3.4	1.6	0.7	1.05	0.64	0.522605	0.973701	NA	NA	0	1.1	5.2	1.6	2.5	1	2.5	7.4
mir-58a_3p	266555	275219	257891	0.9	-0.1	0.15	-0.64	0.523833	0.973701	0.7367	124	249776	253982	280667	316452	279828	240358	270367	241012
mir-1819_3p	105	109.7	100.4	0.9	-0.1	0.2	-0.63	0.530662	0.973701	0.7367	125	114.9	115.3	103.6	105	99.7	86.8	108.8	106.2
mir-244_3p*	18.7	16.8	20.8	1.2	0.3	0.45	0.63	0.530716	0.973701	0.7367	125	6.7	25.4	22.4	12.5	23.7	18.4	13.4	27.6
mir-356b_5p*	2.6	2	3.2	1.5	0.6	0.95	0.61	0.539214	0.973701	NA	NA	0	2.1	3	3.1	1.2	3.1	3.3	5.3
mir-232_5p*	152.1	158.2	145.9	0.9	-0.1	0.19	-0.61	0.541689	0.973701	0.747	128	143	156.5	174.4	159	142	120.4	171.6	149.8
mir-44_3p	173315	165462	181168	1.1	0.1	0.22	0.59	0.552449	0.973701	0.7569	131	190618	211458	129356	130416	181463	190106	139644	213458
mir-1830_5p*	2.8	2.1	3.5	1.6	0.6	1.09	0.59	0.554693	0.973701	NA	NA	0	0	6.7	1.6	3.7	4.1	5	1.1
mir-789-1_3p*	4.2	4.9	3.5	0.7	-0.5	0.82	-0.58	0.562857	0.973701	NA	NA	1.3	5.3	6.7	6.3	0	3.1	6.7	4.2
mir-2218a_3p	3.2	3.8	2.6	0.7	-0.6	0.99	-0.58	0.56286	0.973701	NA	NA	2.7	4.2	4.5	3.9	0	4.1	0	6.4
mir-237_3p*	2.7	2.1	3.2	1.5	0.6	1.11	0.56	0.572479	0.973701	NA	NA	4	0	0.7	3.9	0	7.1	1.7	4.2
mir-240_3p	30.8	32.7	29	0.9	-0.2	0.34	-0.55	0.58036	0.973701	0.7846	140	33.4	18	42.5	36.8	24.9	33.7	28.5	28.7
mir-62_3p	1506.5	1567.3	1445.7	0.9	-0.1	0.21	-0.55	0.581481	0.973701	0.7846	140	1808.3	1834.7	1325	1301.2	1756.4	1615.7	1094.6	1316
mir-229_5p	4654.7	4518.8	4790.5	1.1	0.1	0.15	0.54	0.586331	0.973701	0.7846	141	4919.6	4284.8	3786.5	5084.3	5102.4	4978.7	4370.2	4710.8
mir-86_3p*	15634.5	14808.6	16460.4	1.1	0.2	0.28	0.54	0.589188	0.973701	0.7846	142	10804.2	11818.1	19710	16901.9	11542.7	11495.4	23498.6	19305.1
mir-65_5p	78148.9	82489.8	73808.1	0.9	-0.2	0.3	-0.53	0.592903	0.973701	0.7846	143	111903	118662	50425.6	48968.2	86576.5	79146.3	58695.1	70814.5
mir-784_3p*	0.4	0.2	0.7	2.4	1.3	2.39	0.53	0.594966	0.973701	NA	NA	0	0	0.7	0	0	1	1.7	0
mir-47_5p*	129.4	134.9	123.9	0.9	-0.1	0.25	-0.53	0.597401	0.973701	0.7846	144	94.9	106.8	163.2	174.7	112.1	110.2	133.1	140.2
mir-61_3p	112870	109180	116559	1.1	0.1	0.18	0.53	0.5987	0.973701	0.7846	145	131923	124420	94782	85594.7	120745	112588	112328	120576
mir-360_5p	4.2	3.6	4.8	1.3	0.4	0.81	0.5	0.617509	0.973701	NA	NA	5.3	0	6.7	2.4	5	5.1	5.9	3.2
mir-1832b_3p	9.1	8.3	9.9	1.2	0.3	0.54	0.5	0.619157	0.973701	0.8064	151	8	13.7	7.5	3.9	12.5	8.2	9.2	9.6
mir-230_5p	8.6	9.2	7.9	0.8	-0.3	0.54	-0.49	0.625973	0.973701	0.8103	152	5.3	9.5	11.2	11	8.7	10.2	8.4	4.2
mir-794_3p*	0.3	0.6	0	0.3	-1.7	3.5	-0.48	0.628075	0.973701	NA	NA	0	0	0	2.4	0	0	0	0
mir-35_3p	795444	758107	832780	1.1	0.1	0.28	0.48	0.632162	0.973701	0.8133	155	950021	1.13499e+06	459042	488373	865730	868164	725248	871978
mir-4813_3p	922.8	950.3	895.3	0.9	-0.1	0.18	-0.47	0.639924	0.973701	0.8183	156	1112	717	970.3	1002	864.5	987	944.8	785
mir-799_5p*	0.3	0	0.5	3.1	1.6	3.52	0.46	0.642652	0.973701	NA	NA	0	0	0	0	0	0	0	2.1
mir-252_3p*	25	26.2	23.8	0.9	-0.2	0.36	-0.44	0.656798	0.973701	0.8348	161	17.4	27.5	35	25.1	24.9	32.7	21.8	15.9
mir-248_5p*	0.3	0.5	0	0.3	-1.5	3.51	-0.43	0.664788	0.973701	NA	NA	0	2.1	0	0	0	0	0	0
mir-4812_3p*	8.7	8	9.5	1.2	0.3	0.65	0.43	0.668558	0.973701	0.842	164	6.7	19	3	3.1	12.5	7.1	6.7	11.7
mir-2_3p	1449.6	1482.7	1416.4	1	-0.1	0.16	-0.42	0.673431	0.973701	0.842	165	1551.7	1274.2	1370.5	1734.5	1476.2	1505.4	1318.1	1366
mir-2_5p*	133.6	128.8	138.4	1.1	0.1	0.24	0.42	0.674434	0.973701	0.842	166	113.6	100.5	145.3	155.9	108.4	137.8	184.1	123.2
mir-38_3p	4546.7	4415.1	4678.3	1.1	0.1	0.21	0.4	0.691248	0.973701	0.858	170	5275.1	5413.1	3075.6	3896.7	4503.2	5005.2	4043.8	5161.1
mir-251_3p*	0.4	0.6	0.2	0.5	-1	2.46	-0.39	0.693242	0.973701	NA	NA	0	0	1.5	0.8	0	0	0.8	0
mir-253_5p*	6	6.5	5.5	0.8	-0.2	0.66	-0.38	0.70547	0.973701	0.867	173	4	5.3	8.2	8.6	3.7	4.1	10.9	3.2
mir-40_3p	107830	111613	104046	0.9	-0.1	0.27	-0.38	0.706729	0.973701	0.867	174	139686	161704	71934.6	73127.7	108572	111974	92796.9	102840
mir-243_3p	1068.6	1092	1045.2	1	-0.1	0.17	-0.37	0.711275	0.973701	0.8675	175	1249.6	1198.1	1067.2	853.1	1046.4	1100.2	1016.8	1017.6
mir-1817_5p	6.6	7.1	6.1	0.9	-0.2	0.61	-0.36	0.718856	0.973701	0.8717	177	8	5.3	8.9	6.3	3.7	11.2	4.2	5.3
mir-791_3p	65.2	67	63.5	0.9	-0.1	0.28	-0.35	0.723588	0.973701	0.8724	178	44.1	61.3	85	77.6	72.3	76.5	51.9	53.1
lsy-6_5p*	0.7	0.5	0.8	1.6	0.7	2	0.35	0.729642	0.973701	NA	NA	1.3	0	0	0.8	0	2	0	1.1
mir-83_5p*	378.3	386.8	369.9	1	-0.1	0.19	-0.34	0.733623	0.973701	0.8729	180	363.5	425.1	351	407.4	419.8	430.7	349.8	279.4
mir-241_5p	38.3	40.5	36.1	0.9	-0.1	0.43	-0.34	0.73477	0.973701	0.8729	181	65.5	53.9	25.3	17.2	36.1	44.9	20.1	43.5
mir-66_5p	48338.3	49340.8	47335.9	1	-0.1	0.18	-0.33	0.738025	0.973701	0.8729	182	54690.7	56064	39662.9	46945.5	54391.2	51117.6	40092.2	43742.7
let-7_5p	44.7	42.9	46.4	1.1	0.1	0.39	0.33	0.740499	0.973701	0.8729	182	62.8	56	38	14.9	57.3	38.8	42.7	46.7
mir-392_3p	0.4	0.3	0.5	1.9	0.9	2.79	0.32	0.74523	0.973701	NA	NA	0	1.1	0	0	0	0	0	2.1
mir-87_3p	16525.7	16226.3	16825	1	0.1	0.16	0.32	0.746303	0.973701	0.8748	185	19631.8	16846.3	13921.7	14505.5	16509.3	18058.1	15546.6	17186.1
mir-358_5p*	0.4	0.3	0.4	1.7	0.8	2.54	0.31	0.754467	0.973701	NA	NA	0	1.1	0	0	0	1	0.8	0
mir-48_5p	631.6	618.8	644.5	1	0.1	0.2	0.31	0.755725	0.973701	0.8768	187	780.5	682.1	513.5	499	737.5	616.5	626	598
mir-4812_5p	16.4	17.5	15.4	0.9	-0.2	0.55	-0.31	0.756313	0.973701	0.8768	188	25.4	28.6	8.2	7.8	22.4	17.4	5.9	15.9
mir-786_3p	5.3	5	5.6	1.2	0.2	0.69	0.3	0.7637	0.973701	0.8806	189	5.3	8.5	3.7	2.4	7.5	3.1	7.5	4.2
mir-245_5p*	3.5	3.8	3.2	0.8	-0.3	0.94	-0.27	0.784869	0.973701	NA	NA	2.7	0	3	9.4	1.2	5.1	3.3	3.2
mir-79_5p*	319.9	310.7	329.1	1.1	0.1	0.31	0.26	0.791874	0.973701	0.8983	195	221.9	212.5	372.6	435.6	229.2	234.7	490.4	362.2
mir-36_3p	41649.8	40749.7	42549.9	1	0.1	0.25	0.25	0.80036	0.973701	0.8983	196	51775.8	53134.8	27233.9	30854.4	41942.9	47363.7	34078.4	46814.5
mir-61_5p*	684.1	699.5	668.6	1	-0.1	0.25	-0.25	0.801333	0.973701	0.8983	197	1003.7	811.1	485.9	497.5	706.3	728.7	600	639.4
mir-4808_3p	190.4	194.8	186	1	-0.1	0.25	-0.25	0.803124	0.973701	0.8983	198	248.6	239	153.5	137.9	206.8	182.7	150.6	203.9
mir-255_5p*	41.1	39.3	42.9	1.1	0.1	0.47	0.24	0.810371	0.973701	0.8983	199	24.1	13.7	53.7	65.8	28.7	23.5	66.1	53.1
mir-2221_5p*	0.1	0	0.2	1.8	0.8	3.53	0.24	0.813253	0.973701	NA	NA	0	0	0	0	0	1	0	0
mir-249_5p*	0.1	0	0.2	1.8	0.8	3.53	0.24	0.813253	0.973701	NA	NA	0	0	0	0	0	1	0	0
mir-355_3p*	0.1	0	0.3	1.8	0.8	3.53	0.24	0.813253	0.973701	NA	NA	0	0	0	0	0	0	0	1.1
mir-789-2_5p	569.3	557.9	580.8	1	0.1	0.25	0.24	0.813569	0.973701	0.8983	202	557.3	424	783.2	466.9	414.8	555.2	738.1	615
mir-57_5p	108147	109369	106925	1	0	0.14	-0.23	0.81486	0.973701	0.8983	203	120584	97696.9	110007	109189	106124	100949	118955	101671
mir-1821_5p*	8.9	9.3	8.4	0.9	-0.1	0.61	-0.23	0.81649	0.973701	0.8983	204	4	12.7	12.7	7.8	7.5	3.1	16.7	6.4
mir-791_5p*	59	57.2	60.8	1	0.1	0.3	0.23	0.817456	0.973701	0.8983	205	30.7	59.2	73	65.8	67.3	44.9	66.1	64.8
mir-4814_5p*	3.7	3.5	3.9	1.1	0.2	0.77	0.23	0.818118	0.973701	NA	NA	4	3.2	3	3.9	2.5	3.1	6.7	3.2
mir-2210_3p	2.2	2.1	2.4	1.2	0.2	1.08	0.21	0.831928	0.973701	NA	NA	1.3	3.2	3	0.8	0	1	4.2	4.2
mir-4814_3p	26.7	27.4	26	0.9	-0.1	0.37	-0.21	0.837514	0.973701	0.9156	212	30.7	14.8	34.3	29.8	22.4	32.7	31.8	17
let-7_3p*	3.2	3.4	3	0.9	-0.2	1.07	-0.2	0.845136	0.973701	NA	NA	1.3	2.1	3	7.1	0	0	3.3	8.5
mir-800_3p	66.7	65.6	67.8	1	0.1	0.28	0.19	0.845593	0.973701	0.9171	214	66.8	88.8	56.6	50.1	57.3	63.3	55.2	95.6
mir-4806_5p	69.5	68.2	71	1	0.1	0.32	0.19	0.847591	0.973701	0.9171	215	80.2	93.1	49.2	50.1	100.9	66.3	44.4	72.2
mir-236_5p*	174.5	171.6	177.4	1	0	0.24	0.18	0.85341	0.973701	0.9187	216	129.6	168.1	164.7	224.1	149.5	134.7	210.9	214.6
mir-357_5p*	0.2	0.3	0	0.7	-0.6	3.53	-0.17	0.863424	0.973701	NA	NA	1.3	0	0	0	0	0	0	0
mir-1819_5p*	0.1	0.2	0	0.7	-0.6	3.53	-0.17	0.863424	0.973701	NA	NA	0	0	0	0.8	0	0	0	0
mir-2221_3p	0.1	0.2	0	0.7	-0.6	3.53	-0.17	0.863424	0.973701	NA	NA	0	0	0.7	0	0	0	0	0
mir-785_5p*	0.1	0.2	0	0.7	-0.6	3.53	-0.17	0.863424	0.973701	NA	NA	0	0	0	0.8	0	0	0	0
mir-2209a_3p	135.3	137.6	133	1	0	0.28	-0.17	0.867821	0.973701	0.9234	222	161.7	180.8	102.8	105	179.4	125.5	87	140.2
mir-82_3p	211222	209567	212878	1	0	0.14	0.17	0.868173	0.973701	0.9234	223	218103	236141	197276	186749	213425	206143	212606	219336
mir-1832b_5p*	7.4	7.2	7.6	1.1	0.1	0.62	0.16	0.870839	0.973701	0.9234	223	9.4	7.4	8.2	3.9	2.5	8.2	5.9	13.8
mir-2209b_3p	2.4	2.5	2.2	0.9	-0.2	1.08	-0.15	0.880762	0.973701	NA	NA	4	0	3	3.1	0	5.1	1.7	2.1
mir-1830_3p	82.1	83.6	80.6	1	0	0.31	-0.15	0.882501	0.973701	0.931	227	88.2	64.5	108.8	72.9	58.5	56.1	127.2	80.7
mir-1823_5p*	0.5	0.6	0.5	0.8	-0.3	2.1	-0.15	0.883362	0.973701	NA	NA	0	0	1.5	0.8	0	0	0.8	1.1
mir-2208b_3p	2.9	2.8	3	1.1	0.1	0.91	0.13	0.894097	0.973701	NA	NA	4	1.1	1.5	4.7	1.2	5.1	2.5	3.2
mir-392_5p*	1.9	1.8	2	1.1	0.2	1.31	0.12	0.907475	0.973701	NA	NA	0	1.1	5.2	0.8	0	1	5.9	1.1
mir-48_3p*	2.8	2.8	2.9	1.1	0.1	1.08	0.11	0.909162	0.973701	NA	NA	2.7	2.1	1.5	4.7	1.2	0	9.2	1.1
mir-1822_5p*	89.3	88.4	90.1	1	0	0.24	0.11	0.911741	0.973701	0.9571	238	74.8	85.7	95.4	97.9	72.3	76.5	118	93.5
mir-137_5p*	7.3	7.1	7.6	1.1	0.1	0.76	0.09	0.924484	0.973701	0.9657	241	1.3	6.3	6.7	14.1	0	10.2	12.6	7.4
mir-73_3p	201503	200153	202853	1	0	0.23	0.08	0.932665	0.973701	0.9668	243	234068	266978	161207	138357	235499	210070	178958	186886
mir-43_3p	274.4	272.7	276	1	0	0.23	0.08	0.936661	0.973701	0.9668	244	315.4	180.8	242.9	351.7	252.9	286.8	310.5	253.9
mir-76_5p*	6	6	5.9	1	-0.1	0.75	-0.08	0.939343	0.973701	0.9668	245	1.3	5.3	10.4	7.1	3.7	12.2	6.7	1.1
mir-2218b_3p	9.1	9.2	9.1	1	0	0.51	-0.07	0.94677	0.973701	0.9669	246	6.7	9.5	9.7	11	7.5	13.3	9.2	6.4
mir-1829a_3p*	450	447.4	452.6	1	0	0.29	0.06	0.948527	0.973701	0.9669	247	560	645	302.6	282	505.8	500.1	325.5	479
mir-360_3p*	3.8	3.7	3.9	1	0	0.87	0.05	0.960917	0.973701	NA	NA	2.7	0	8.2	3.9	2.5	3.1	5.9	4.2
mir-56_3p	133108	132642	133575	1	0	0.21	0.05	0.96164	0.973701	0.9679	249	146333	163732	119774	100729	141399	166690	111685	114527
mir-1823_3p	33.1	32.9	33.3	1	0	0.3	0.05	0.962873	0.973701	0.9679	250	28.1	41.2	26.8	35.3	36.1	38.8	28.5	29.7
mir-49_3p	20096.3	20137.8	20054.8	1	0	0.13	-0.05	0.963395	0.973701	0.9679	251	18589.3	19068	20365	22529.1	19076.7	20653.6	20249	20239.8
mir-246_3p	77	76.8	77.3	1	0	0.28	0.04	0.967894	0.973701	0.9679	252	60.1	79.3	76	91.7	59.8	58.2	114.7	76.5
mir-2209b_5p*	0.2	0.2	0.3	1.1	0.1	3.29	0.03	0.972465	0.973701	NA	NA	0	0	0	0.8	0	0	0	1.1
mir-2218b_5p*	0.2	0.2	0.2	1.1	0.1	3.44	0.03	0.973701	0.973701	NA	NA	0	0	0	0.8	0	0	0.8	0
lin-4_3p*	0	0	0	NA	NA	NA	NA	NA	NA	NA	NA	0	0	0	0	0	0	0	0
mir-1817_3p*	0	0	0	NA	NA	NA	NA	NA	NA	NA	NA	0	0	0	0	0	0	0	0
mir-2208a_3p*	0	0	0	NA	NA	NA	NA	NA	NA	NA	NA	0	0	0	0	0	0	0	0
mir-2209a_5p*	0	0	0	NA	NA	NA	NA	NA	NA	NA	NA	0	0	0	0	0	0	0	0
mir-2209c_5p*	0	0	0	NA	NA	NA	NA	NA	NA	NA	NA	0	0	0	0	0	0	0	0
mir-2210_5p*	0	0	0	NA	NA	NA	NA	NA	NA	NA	NA	0	0	0	0	0	0	0	0
mir-239b_3p*	0	0	0	NA	NA	NA	NA	NA	NA	NA	NA	0	0	0	0	0	0	0	0
mir-247_5p*	0	0	0	NA	NA	NA	NA	NA	NA	NA	NA	0	0	0	0	0	0	0	0
mir-2953_5p*	0	0	0	NA	NA	NA	NA	NA	NA	NA	NA	0	0	0	0	0	0	0	0
mir-4808_5p*	0	0	0	NA	NA	NA	NA	NA	NA	NA	NA	0	0	0	0	0	0	0	0
mir-59_5p*	0	0	0	NA	NA	NA	NA	NA	NA	NA	NA	0	0	0	0	0	0	0	0
mir-786_5p*	0	0	0	NA	NA	NA	NA	NA	NA	NA	NA	0	0	0	0	0	0	0	0
mir-787_5p*	0	0	0	NA	NA	NA	NA	NA	NA	NA	NA	0	0	0	0	0	0	0	0
mir-85_5p*	0	0	0	NA	NA	NA	NA	NA	NA	NA	NA	0	0	0	0	0	0	0	0

## Sheet: Table S10
Table S10. Results of RNA-seq analysis in embryo samples: alg-1(AEDH); alg-2(AEDH) versus wild type.
gene	baseMean	log2FoldChange	lfcSE	stat	pvalue	padj	symbol	uniprot	alias
WBGene00197333	0	NA	NA	NA	NA	NA	NA	NA	NA
WBGene00198386	0.109451	-0.00251241	0.0139479	-0.180132	0.857049	0.999835	NA	NA	NA
WBGene00015153	99.0451	-0.0482642	0.110926	-0.435003	0.66356	0.999835	B0348.5	A0A0K3AV61	B0348.5
WBGene00002061	1454.08	0.0160772	0.111169	0.144645	0.884991	0.999835	ife-3	O61955	ife-3
WBGene00255704	2.55549	-0.0170806	0.0487479	-0.351359	0.725319	0.999835	B0348.10	A0A0K3ARQ1	B0348.10
WBGene00235314	0.446012	0.000265556	0.0210825	0.0116215	0.990728	0.999835	NA	NA	NA
WBGene00001177	2312.86	-0.0637137	0.0980637	-0.649705	0.515883	0.999835	egl-8	G5EBH0	egl-8
WBGene00169236	1.00469	0.0021966	0.0321695	0.0687954	0.945152	0.999835	NA	NA	NA
WBGene00219784	2.99206	-0.00658795	0.0469653	-0.142958	0.886324	0.999835	NA	NA	NA
WBGene00015152	6.15634	0.0083808	0.0579435	0.145073	0.884653	0.999835	B0348.2	A0A0K3AV78	B0348.2
WBGene00015151	0	NA	NA	NA	NA	NA	B0348.1	O61959	B0348.1
WBGene00021413	0.70749	-0.00106782	0.0259881	-0.0391106	0.968802	0.999835	srt-52	Q9N526	srt-52
WBGene00021412	34.3026	-0.0722671	0.0947296	-0.76038	0.447027	0.999835	cyp-29A3	Q9N525	cyp-29A3
WBGene00021414	0.3287	-0.00412176	0.0177483	-0.228305	0.819409	0.999835	Y38C9B.3	Q9N524	Y38C9B.3
WBGene00018976	793.378	0.0101941	0.10676	0.0954884	0.923927	0.999835	daam-1	A0A0K3AXY1	daam-1
WBGene00199654	0	NA	NA	NA	NA	NA	NA	NA	NA
WBGene00200227	0.199536	0.000334685	0.0139479	0.0239923	0.980859	0.999835	NA	NA	NA
WBGene00004496	4621.62	0.0510063	0.107933	0.472619	0.636485	0.999835	rps-27	Q9TXP0	rps-27
WBGene00169451	0	NA	NA	NA	NA	NA	NA	NA	NA
WBGene00018975	944.934	0.0577125	0.109023	0.529457	0.596489	0.999835	F56E10.1	A0A0K3AS47	F56E10.1
WBGene00000480	2167.86	0.0228388	0.111155	0.205501	0.837181	0.999835	cgp-1	A0A0K3ASE6	cgp-1
WBGene00020999	722.948	-0.00118319	0.110968	-0.0106651	0.991491	0.999835	W03F9.1	A0A0K3AV63	W03F9.1
WBGene00021000	162.211	0.0111674	0.111072	0.100506	0.919942	0.999835	W03F9.2	H2L0N7	W03F9.2
WBGene00021004	2482.38	0.0046954	0.105894	0.0443444	0.96463	0.999835	sftb-2	O16997	sftb-2
WBGene00021001	0.093538	0.00318178	0.0139479	0.228116	0.819556	0.999835	NA	NA	NA
WBGene00044512	2.59967	0.0667801	0.045036	1.53993	0.123577	0.999835	W03F9.11	Q4R140	W03F9.11
WBGene00021003	1.87643	0.0541142	0.0385846	1.48044	0.138756	0.999835	W03F9.9	O16995	W03F9.9
WBGene00023356	0	NA	NA	NA	NA	NA	NA	NA	NA
WBGene00005302	0.123964	0.00318178	0.0139479	0.228116	0.819556	0.999835	NA	NA	NA
WBGene00170056	0	NA	NA	NA	NA	NA	NA	NA	NA
WBGene00005303	0.991867	-0.00670205	0.0313015	-0.209412	0.834127	0.999835	srh-82	O16993	srh-82
WBGene00021002	398.937	0.0641257	0.0700053	0.924853	0.355042	0.999835	W03F9.4	A0A0K3ASC9	W03F9.4
WBGene00006648	0	NA	NA	NA	NA	NA	ttb-1	O16991	ttb-1
WBGene00022434	180.557	0.0824442	0.109338	0.753999	0.45085	0.999835	Y108G3AL.2	Q95Y35	Y108G3AL.2
WBGene00022435	149.446	-0.126499	0.108464	-1.1671	0.243171	0.999835	cfap-36	Q95Y36	cfap-36
WBGene00235163	11.5599	-0.0191603	0.0817875	-0.232992	0.815768	0.999835	NA	NA	NA
WBGene00201724	0.117312	0.00318178	0.0139479	0.228116	0.819556	0.999835	NA	NA	NA
WBGene00202280	0	NA	NA	NA	NA	NA	NA	NA	NA
WBGene00000838	2800.85	-0.0702045	0.104542	-0.671592	0.501843	0.999835	cul-3	A0A0K3AY70	cul-3
WBGene00044689	3601.48	0.0563313	0.111222	0.506542	0.612476	0.999835	arid-1	G4SB35	arid-1
WBGene00077643	133.846	-0.050615	0.110905	-0.45721	0.64752	0.999835	trpp-1	B1GRL5	trpp-1
WBGene00017080	635.683	-0.0377606	0.10425	-0.362351	0.71709	0.999835	lec-12	H2KZJ9	lec-12
WBGene00017082	57.1923	-0.0485356	0.111128	-0.436644	0.662369	0.999835	DC2.5	Q9UAW2	DC2.5
WBGene00005299	0.465378	-0.00955535	0.0196179	-0.477935	0.632697	0.999835	srh-78	Q9UAW3	srh-78
WBGene00005301	0.253128	0.000368991	0.0146423	0.0251974	0.979898	0.999835	srh-80	Q9UAW4	srh-80
WBGene00005298	1.80572	0.00728247	0.0421935	0.172248	0.863243	0.999835	NA	NA	NA
WBGene00017083	379.149	-0.0282783	0.110521	-0.255988	0.79796	0.999835	kin-33	H2KZK0	kin-33
WBGene00019814	252.932	-0.0195427	0.110977	-0.176255	0.860094	0.999835	R02C2.1	O44547	R02C2.1
WBGene00019817	126.576	0.0478791	0.111131	0.431469	0.666128	0.999835	R02C2.6	Q86S44	R02C2.6
WBGene00019818	19.5282	-0.0976779	0.0818695	-1.19114	0.233599	0.999835	R02C2.7	Q7KPV8	R02C2.7
WBGene00255728	0.42606	0.00592832	0.0189091	0.359552	0.719182	0.999835	NA	NA	NA
WBGene00019815	252.644	0.0281595	0.108182	0.260606	0.794396	0.999835	kin-34	O44546	kin-34
WBGene00006419	10.7613	-0.00858369	0.0230937	-0.380919	NA	NA	oac-39	A0A0K3ASR6	oac-39
WBGene00006172	0	NA	NA	NA	NA	NA	str-121	O44544	str-121
WBGene00019816	109.019	-0.104625	0.11061	-0.945495	0.344406	0.999835	nhr-204	A0A0K3AVS8	nhr-204
WBGene00021981	146.735	-0.079956	0.107279	-0.744915	0.456323	0.999835	lgc-26	Q9N4R6	lgc-26
WBGene00044513	2.14203	-0.0325716	0.0419411	-0.768105	0.442425	0.999835	nlp-70	Q4R173	nlp-70
WBGene00021983	29.6831	0.0530749	0.099447	0.534874	0.592737	0.999835	npr-5	H2KZY4	npr-5
WBGene00018010	159.824	0.030081	0.104009	0.289671	0.772068	0.999835	F33E11.2	A0A0K3ASG1	F33E11.2
WBGene00018011	1264.59	0.0345809	0.110311	0.313537	0.753873	0.999835	F33E11.3	O61853	F33E11.3
WBGene00018013	1351.1	-0.00730993	0.10835	-0.0674725	0.946206	0.999835	phf-10	Q2A949	phf-10
WBGene00003614	68.1542	0.0993162	0.110822	0.896099	0.3702	0.999835	nhr-15	O61854	nhr-15
WBGene00219932	3.01219	-0.0141287	0.0521097	-0.271255	0.786195	0.999835	NA	NA	NA
WBGene00000022	239.639	-0.00762756	0.102929	-0.074234	0.940824	0.999835	abt-4	Q9TXV8	abt-4
WBGene00044750	0	NA	NA	NA	NA	NA	NA	NA	NA
WBGene00020708	13.0561	0.014971	0.086953	0.172613	0.862956	0.999835	dmd-8	Q9TXN8	dmd-8
WBGene00020707	2.24586	-0.0492836	0.0324784	-1.75514	0.0792347	0.999835	wago-10	Q9TXN7	wago-10
WBGene00020706	3046.16	0.0117527	0.105505	0.111407	0.911294	0.999835	atg-9	Q9TXN6	atg-9
WBGene00020705	299.802	-0.0426549	0.108045	-0.394624	0.69312	0.999835	T22H9.1	Q8MNX1	T22H9.1
WBGene00021450	0.140713	-0.00251241	0.0139479	-0.180132	0.857049	0.999835	mltn-6	G4SQS3	mltn-6
WBGene00021449	11.1069	-0.0594419	0.0827098	-0.716296	0.473809	0.999835	mltn-7	A0A0K3ASF2	mltn-7
WBGene00196358	0	NA	NA	NA	NA	NA	NA	NA	NA
WBGene00021451	1.55007	0.0107676	0.0306988	0.35229	0.724621	0.999835	mltn-8	NA	mltn-8
WBGene00201032	0	NA	NA	NA	NA	NA	NA	NA	NA
WBGene00022643	195.187	-0.0564639	0.110803	-0.509742	0.610232	0.999835	ZK6.8	O61865	ZK6.8
WBGene00022642	126.76	-0.220093	0.106518	-2.07325	0.0381487	0.999835	lipl-5	A0A0K3AW68	lipl-5
WBGene00022641	20.7694	-0.0677101	0.0776918	-0.885849	0.375699	0.999835	ZK6.6	B1GRL2	ZK6.6
WBGene00022639	0.3287	-0.00412176	0.0177483	-0.228305	0.819409	0.999835	nhr-253	O61869	nhr-253
WBGene00022640	0	NA	NA	NA	NA	NA	nhr-254	O61868	nhr-254
WBGene00022638	4.40902	0.055386	0.0607547	0.916274	0.359523	0.999835	scl-27	O61870	scl-27
WBGene00005284	0	NA	NA	NA	NA	NA	srh-62	O61871	srh-62
WBGene00022637	0.332761	-0.00404944	0.0178227	-0.216129	0.828887	0.999835	nhr-252	O61872	nhr-252
WBGene00022636	0	NA	NA	NA	NA	NA	NA	NA	NA
WBGene00219773	0.123964	0.00318178	0.0139479	0.228116	0.819556	0.999835	NA	NA	NA
WBGene00022644	511.445	0.0739251	0.110538	0.668979	0.503509	0.999835	dod-19	A0A0K3AVF2	dod-19
WBGene00022645	254.836	-0.0240969	0.0734418	-0.328634	0.742433	0.999835	ZK6.11	H2L0Q1	ZK6.11
WBGene00021448	3.80414	-0.00673299	0.0503835	-0.132126	0.894884	0.999835	Y39D8A.1	H2KYC3	Y39D8A.1
WBGene00015259	2.78415	-0.0265829	0.0484478	-0.555903	0.578277	0.999835	dod-20	P91002	dod-20
WBGene00015258	0	NA	NA	NA	NA	NA	B0554.5	P91003	B0554.5
WBGene00015257	2.6772	0.00980762	0.0471949	0.212309	0.831866	0.999835	B0554.4	P91004	B0554.4
WBGene00015255	1.17949	-0.0151665	0.0309638	-0.487272	0.626066	0.999835	B0554.2	P91006	B0554.2
WBGene00170618	0	NA	NA	NA	NA	NA	NA	NA	NA
WBGene00015260	3.32212	0.0143268	0.0495809	0.290025	0.771797	0.999835	B0554.7	A0A0K3ART0	B0554.7
WBGene00015254	0.77097	0.0148907	0.0266858	0.586395	0.55761	0.999835	B0554.1	P91008	B0554.1
WBGene00005256	3.51622	0.0670893	0.0545876	1.22668	0.219941	0.999835	srh-33	Q966I5	srh-33
WBGene00005257	0.958858	-0.00443973	0.02605	-0.175635	0.860581	0.999835	srh-34	A0A0K3AVR9	srh-34
WBGene00005258	0.714965	-0.00543691	0.0223978	-0.222097	0.824238	0.999835	srh-35	Q966I3	srh-35
WBGene00019744	20.4054	0.00560034	0.0932395	0.0601656	0.952024	0.999835	M02H5.8	A0A0K3AVS5	M02H5.8
WBGene00003713	19.0582	-0.11393	0.0939882	-1.20944	0.226495	0.999835	nhr-123	G5EDC3	nhr-123
WBGene00003688	56.7552	-0.000622669	0.106241	-0.00586049	0.995324	0.999835	nhr-98	A0A0K3ASR1	nhr-98
WBGene00019743	90.2136	0.00533133	0.104975	0.0505859	0.959655	0.999835	nhr-203	Q966H9	nhr-203
WBGene00019742	1.79298	-0.0030591	0.0387251	-0.078871	0.937135	0.999835	nhr-202	A0A0K3AY13	nhr-202
WBGene00019741	0.21085	0.00602888	0.0139479	0.412498	0.679974	0.999835	nhr-201	Q966H7	nhr-201
WBGene00019745	0	NA	NA	NA	NA	NA	srbc-57	Q966H6	srbc-57
WBGene00019740	0.129164	-0.00251241	0.0139479	-0.180132	0.857049	0.999835	srt-31	Q966H5	srt-31
WBGene00003689	27.0291	-0.0100706	0.103442	-0.0975504	0.922289	0.999835	nhr-99	Q966H4	nhr-99
WBGene00003645	101.337	-0.0945718	0.110392	-0.855587	0.392226	0.999835	nhr-55	O16962	nhr-55
WBGene00003720	84.4781	-0.235401	0.110771	-2.12336	0.0337233	0.999835	nhr-130	O16963	nhr-130
WBGene00166752	0.398738	-0.00354979	0.0166994	-0.252017	0.801028	0.999835	NA	NA	NA
WBGene00020153	30.9686	-0.0288121	0.106335	-0.270264	0.786957	0.999835	nhr-212	B1GRK7	nhr-212
WBGene00020152	17.286	-0.0639275	0.0963921	-0.664631	0.506287	0.999835	nhr-211	O16965	nhr-211
WBGene00003696	3.28522	0.0288778	0.0483483	0.606617	0.544105	0.999835	nhr-106	O16966	nhr-106
WBGene00006233	0.105998	-0.00251241	0.0139479	-0.180132	0.857049	0.999835	str-196	Q9GUD1	str-196
WBGene00003721	86.993	-0.0900141	0.111226	-0.808777	0.418643	0.999835	nhr-131	A0A0K3AV42	nhr-131
WBGene00020151	4.9911	0.0175174	0.0575378	0.304933	0.760417	0.999835	T01G6.1	O16969	T01G6.1
WBGene00006282	0	NA	NA	NA	NA	NA	str-256	Q9GUD0	str-256
WBGene00020154	0.117312	0.00318178	0.0139479	0.228116	0.819556	0.999835	T01G6.10	O16971	T01G6.10
WBGene00004144	1.60188	7.5255e-05	0.0376248	0.00197648	0.998423	0.999835	pqn-60	O16948	pqn-60
WBGene00020014	0	NA	NA	NA	NA	NA	R11G11.6	O16949	R11G11.6
WBGene00005851	0	NA	NA	NA	NA	NA	NA	NA	NA
WBGene00005260	0	NA	NA	NA	NA	NA	srh-37	O16951	srh-37
WBGene00005852	0	NA	NA	NA	NA	NA	NA	NA	NA
WBGene00005853	0	NA	NA	NA	NA	NA	NA	NA	NA
WBGene00020015	3.15653	0.017875	0.0474423	0.376494	0.70655	0.999835	nhr-210	NA	nhr-210
WBGene00005854	0	NA	NA	NA	NA	NA	srw-107	O16955	srw-107
WBGene00020016	1.34847	-0.0442401	0.0295573	-1.69828	0.0894547	0.999835	lipl-3	O16956	lipl-3
WBGene00255729	0	NA	NA	NA	NA	NA	R11G11.16	A0A0K3AVT8	R11G11.16
WBGene00006119	0	NA	NA	NA	NA	NA	NA	NA	NA
WBGene00005855	0	NA	NA	NA	NA	NA	srw-108	O16957	srw-108
WBGene00005600	0	NA	NA	NA	NA	NA	NA	NA	NA
WBGene00020013	0	NA	NA	NA	NA	NA	R11G11.3	NA	R11G11.3
WBGene00003648	229.174	-0.0124991	0.108972	-0.114702	0.908681	0.999835	nhr-58	O16960	nhr-58
WBGene00003722	1.82163	-0.010505	0.0423259	-0.253267	0.800062	0.999835	nhr-132	O16961	nhr-132
WBGene00015759	98.4113	-0.0649811	0.109474	-0.593812	0.552638	0.999835	C14C6.5	A0A0K3AXM4	C14C6.5
WBGene00015758	0	NA	NA	NA	NA	NA	nhr-155	O44668	nhr-155
WBGene00015757	0.093538	0.00318178	0.0139479	0.228116	0.819556	0.999835	C14C6.3	O44669	C14C6.3
WBGene00015760	0.117312	0.00318178	0.0139479	0.228116	0.819556	0.999835	C14C6.6	O44670	C14C6.6
WBGene00015761	0.320301	0.00504021	0.017633	0.265386	0.790712	0.999835	NA	NA	NA
WBGene00015762	2.44019	0.0325204	0.0459611	0.700728	0.483473	0.999835	C14C6.8	O44672	C14C6.8
WBGene00005899	0	NA	NA	NA	NA	NA	srx-8	O44673	srx-8
WBGene00005898	2.11272	-0.0341305	0.0411825	-0.833577	0.404519	0.999835	srx-7	O44674	srx-7
WBGene00015756	4.06026	0.00443857	0.0565662	0.0781208	0.937732	0.999835	C14C6.2	A0A0K3AVD0	C14C6.2
WBGene00005585	1.15162	-0.0143828	0.0308761	-0.461364	0.644537	0.999835	sri-73	O44676	sri-73
WBGene00005584	0.296527	0.00371622	0.0152868	0.201107	0.840615	0.999835	sri-72	A0A0B7H3M6	sri-72
WBGene00015763	0	NA	NA	NA	NA	NA	NA	NA	NA
WBGene00015764	0	NA	NA	NA	NA	NA	C14C6.13	O44679	C14C6.13
WBGene00019453	1.29043	0.028482	0.0218347	1.65689	0.0975427	0.999835	K06H6.5	O17104	K06H6.5
WBGene00019452	0.680636	0.0113468	0.0240717	0.462385	0.643805	0.999835	K06H6.4	O17105	K06H6.4
WBGene00019451	0.352709	-0.0110811	0.0162382	-0.641553	0.521164	0.999835	nstp-7	O17106	nstp-7
WBGene00199860	0	NA	NA	NA	NA	NA	NA	NA	NA
WBGene00019454	0	NA	NA	NA	NA	NA	NA	NA	NA
WBGene00019450	0.117312	0.00318178	0.0139479	0.228116	0.819556	0.999835	K06H6.2	O17108	K06H6.2
WBGene00165423	0	NA	NA	NA	NA	NA	NA	NA	NA
WBGene00019449	0.234624	0.00602888	0.0139479	0.441853	0.658595	0.999835	K06H6.1	O17109	K06H6.1
WBGene00022758	0.801939	-0.00684854	0.0273202	-0.240147	0.810216	0.999835	ZK488.6	O17018	ZK488.6
WBGene00022757	0.140713	-0.00251241	0.0139479	-0.180132	0.857049	0.999835	ZK488.5	O17019	ZK488.5
WBGene00022756	0.582437	-0.00449665	0.022825	-0.188269	0.850666	0.999835	nhr-251	O17020	nhr-251
WBGene00004177	0	NA	NA	NA	NA	NA	pqn-98	O17021	pqn-98
WBGene00005857	0	NA	NA	NA	NA	NA	NA	NA	NA
WBGene00005856	0	NA	NA	NA	NA	NA	srw-109	O17023	srw-109
WBGene00023402	0	NA	NA	NA	NA	NA	NA	NA	NA
WBGene00004176	0.234624	0.00602888	0.0139479	0.441853	0.658595	0.999835	pqn-97	O17024	pqn-97
WBGene00003680	27.529	0.0049461	0.10223	0.0485126	0.961308	0.999835	nhr-90	O17025	nhr-90
WBGene00018624	0.356162	-0.0139624	0.0182119	-0.729073	0.465957	0.999835	F48G7.13	O44583	F48G7.13
WBGene00022755	0	NA	NA	NA	NA	NA	NA	NA	NA
WBGene00018615	1.89678	0.0466639	0.0399912	1.20504	0.228187	0.999835	F48G7.4	O44584	F48G7.4
WBGene00018616	82.3062	0.0453111	0.108551	0.418877	0.675306	0.999835	F48G7.5	O44585	F48G7.5
WBGene00018617	0	NA	NA	NA	NA	NA	srt-17	A0A0K3AXT4	srt-17
WBGene00018618	0.140713	-0.00251241	0.0139479	-0.180132	0.857049	0.999835	F48G7.7	O44586	F48G7.7
WBGene00018619	2.9042	-0.00375647	0.0508246	-0.0745757	0.940552	0.999835	F48G7.8	O44587	F48G7.8
WBGene00018620	0.21085	0.00602888	0.0139479	0.412498	0.679974	0.999835	F48G7.9	O44588	F48G7.9
WBGene00255730	1.13125	0.00208841	0.0292361	0.0739936	0.941015	0.999835	NA	NA	NA
WBGene00003673	15.9342	0.00784902	0.0826194	0.0941569	0.924985	0.999835	NA	NA	NA
WBGene00018621	1.42319	0.0266015	0.038252	0.707174	0.479459	0.999835	F48G7.10	O44590	F48G7.10
WBGene00018614	2.40124	0.03069	0.0412749	0.761303	0.446476	0.999835	pals-31	H2KZX5	pals-31
WBGene00005621	0.140713	-0.00251241	0.0139479	-0.180132	0.857049	0.999835	srj-37	Q9GUC0	srj-37
WBGene00018622	87.5506	-0.0891355	0.111183	-0.799882	0.423779	0.999835	nhr-190	A0A0K3AS09	nhr-190
WBGene00018623	1.21724	0.0220334	0.0308989	0.737779	0.460649	0.999835	F48G7.12	A0A0K3AVJ4	F48G7.12
WBGene00197369	0	NA	NA	NA	NA	NA	NA	NA	NA
WBGene00017959	0.109451	-0.00251241	0.0139479	-0.180132	0.857049	0.999835	ugt-42	O17123	ugt-42
WBGene00005593	0.217502	0.00602888	0.0139479	0.418923	0.675272	0.999835	srj-5	O17124	srj-5
WBGene00005594	1.06601	-0.00900974	0.03159	-0.283187	0.777033	0.999835	srj-6	O17125	srj-6
WBGene00005451	0.304388	0.0109737	0.0155897	0.604146	0.545747	0.999835	srh-245	O17126	srh-245
WBGene00005452	0.921789	0.00796687	0.0295724	0.275103	0.783237	0.999835	srh-246	Q9GUC2	srh-246
WBGene00017963	0	NA	NA	NA	NA	NA	F31F4.17	O17127	F31F4.17
WBGene00005320	0.635353	-0.00489454	0.021388	-0.220654	0.825362	0.999835	NA	NA	NA
WBGene00017960	0.364023	-0.00426675	0.0182888	-0.235382	0.813912	0.999835	F31F4.11	A0A0K3AXR8	F31F4.11
WBGene00005472	0.229963	0.000344858	0.0141574	0.0243558	0.980569	0.999835	srh-266	O17130	srh-266
WBGene00017961	81.5187	-0.0018235	0.108667	-0.0167395	0.986644	0.999835	nhr-180	O17131	nhr-180
WBGene00005687	0.129164	-0.00251241	0.0139479	-0.180132	0.857049	0.999835	sru-24	A0A0K3ASF7	sru-24
WBGene00005688	0.129164	-0.00251241	0.0139479	-0.180132	0.857049	0.999835	sru-25	A0A0K3AUU6	sru-25
WBGene00017962	5.64573	-0.0895597	0.0440501	-2.35311	0.0186171	0.999835	fbxa-72	A0A0K3ARZ7	fbxa-72
WBGene00005912	0	NA	NA	NA	NA	NA	srx-21	O17136	srx-21
WBGene00005913	0.123964	0.00318178	0.0139479	0.228116	0.819556	0.999835	srx-22	O17137	srx-22
WBGene00005914	0.129164	-0.00251241	0.0139479	-0.180132	0.857049	0.999835	srx-23	O17138	srx-23
WBGene00017957	81.695	-0.079716	0.111045	-0.716957	0.4734	0.999835	F31F4.1	A0A0K3AXS1	F31F4.1
WBGene00019244	0	NA	NA	NA	NA	NA	H25P19.1	Q9UB02	H25P19.1
WBGene00005895	0.123964	0.00318178	0.0139479	0.228116	0.819556	0.999835	srx-4	Q965U4	srx-4
WBGene00005632	2.32248	0.0353602	0.0468489	0.765451	0.444003	0.999835	srj-53	Q965U3	srj-53
WBGene00005631	0.196097	0.00318178	0.0139479	0.228116	0.819556	0.999835	srj-52	A0A0K2WN07	srj-52
WBGene00021709	93.4942	0.0365996	0.107086	0.341997	0.732353	0.999835	ugt-29	H2L0C9	ugt-29
WBGene00005896	0.733925	0.0195323	0.0226728	0.939829	0.347305	0.999835	srx-5	A0A0K3AYB6	srx-5
WBGene00021708	0.234624	0.00602888	0.0139479	0.441853	0.658595	0.999835	srbc-37	Q5FAM7	srbc-37
WBGene00021707	0.105998	-0.00251241	0.0139479	-0.180132	0.857049	0.999835	srbc-38	Q5FAM6	srbc-38
WBGene00021706	0.311041	0.0111163	0.0156901	0.61529	0.538363	0.999835	srbc-39	Q965T8	srbc-39
WBGene00021710	4.30148	-0.0463683	0.0561649	-0.832131	0.405335	0.999835	cyp-33C11	Q965T7	cyp-33C11
WBGene00019242	0.235162	-0.00560921	0.0142678	-0.392257	0.694868	0.999835	srbc-40	A0A0K3AVP2	srbc-40
WBGene00019243	61.9451	0.00293403	0.110667	0.0264778	0.978876	0.999835	fbxb-72	Q9N5K6	fbxb-72
WBGene00001564	36339.2	0.0226985	0.111108	0.204297	0.838121	0.999835	icl-1	Q10663	icl-1
WBGene00219801	0.109451	-0.00251241	0.0139479	-0.180132	0.857049	0.999835	NA	NA	NA
WBGene00005228	17.6361	0.0202492	0.0935894	0.215348	0.829496	0.999835	srh-2	E4MVC8	srh-2
WBGene00005613	0.22331	0.000337649	0.0140093	0.0240988	0.980774	0.999835	srj-25	O17354	srj-25
WBGene00005612	0.093538	0.00318178	0.0139479	0.228116	0.819556	0.999835	srj-24	O17355	srj-24
WBGene00015489	0.344075	0.00425171	0.0160155	0.271972	0.785643	0.999835	C05E4.7	O17357	C05E4.7
WBGene00006182	0	NA	NA	NA	NA	NA	str-134	A0A0K3ARU7	str-134
WBGene00006181	0.549655	0.00543377	0.0225871	0.222778	0.823708	0.999835	NA	NA	NA
WBGene00005516	0	NA	NA	NA	NA	NA	sri-4	A0A0K3AUQ4	sri-4
WBGene00006288	1.23018	-0.00622964	0.0335214	-0.18234	0.855316	0.999835	str-262	A0A0K3AS96	str-262
WBGene00005642	126.66	-0.047874	0.111194	-0.430522	0.666816	0.999835	srp-1	G5EE40	srp-1
WBGene00006087	0	NA	NA	NA	NA	NA	str-20	A0A0K3ASB3	str-20
WBGene00206359	16.782	0.0169574	0.0923923	0.182816	0.854943	0.999835	C05E4.15	A0A0K3AVC3	C05E4.15
WBGene00015491	0.093538	0.00318178	0.0139479	0.228116	0.819556	0.999835	C05E4.12	E4MVD0	C05E4.12
WBGene00005643	159.633	-0.0929751	0.111217	-0.836386	0.402938	0.999835	srp-2	O17365	srp-2
WBGene00006266	0.229963	0.000344858	0.0141574	0.0243558	0.980569	0.999835	str-238	Q9GUE6	str-238
WBGene00019983	1878.96	0.0174388	0.11084	0.157365	0.874957	0.999835	sti-1	O16259	sti-1
WBGene00019982	0.882475	0.0353414	0.0289963	1.34925	0.177257	0.999835	srbc-58	O16260	srbc-58
WBGene00044514	881.846	-0.0250921	0.0518389	-0.487082	0.6262	0.999835	R09E12.9	Q4R148	R09E12.9
WBGene00019981	0.658244	-0.0188836	0.0218153	-0.837994	0.402034	0.999835	srbc-59	Q5F4U9	srbc-59
WBGene00044091	0	NA	NA	NA	NA	NA	srbc-60	Q5F4U8	srbc-60
WBGene00020060	0.914825	-0.0278317	0.030499	-0.905225	0.365346	0.999835	srab-16	A0A0K3ASU2	srab-16
WBGene00020059	0.093538	0.00318178	0.0139479	0.228116	0.819556	0.999835	NA	NA	NA
WBGene00020062	227.398	-0.0161698	0.110703	-0.146169	0.883788	0.999835	nhr-270	O17013	nhr-270
WBGene00206411	14.6801	-0.0341798	0.0409379	-0.85866	0.390528	0.999835	NA	NA	NA
WBGene00020058	316.189	-0.0749309	0.0761772	-0.990903	0.321733	0.999835	R13D11.4	A0A0K3AVU3	R13D11.4
WBGene00020063	0	NA	NA	NA	NA	NA	R13D11.10	Q965M0	R13D11.10
WBGene00020057	0	NA	NA	NA	NA	NA	R13D11.3	F0IWT0	R13D11.3
WBGene00020056	0	NA	NA	NA	NA	NA	R13D11.1	O17016	R13D11.1
WBGene00005923	0	NA	NA	NA	NA	NA	srx-32	O17017	srx-32
WBGene00005922	0	NA	NA	NA	NA	NA	srx-31	Q965G4	srx-31
WBGene00005921	0	NA	NA	NA	NA	NA	NA	NA	NA
WBGene00018313	0.196097	0.00318178	0.0139479	0.228116	0.819556	0.999835	F41H8.2	Q9UAQ0	F41H8.2
WBGene00018312	0.622396	0.0089429	0.024661	0.364845	0.715227	0.999835	F41H8.1	Q9UAQ1	F41H8.1
WBGene00201947	0	NA	NA	NA	NA	NA	NA	NA	NA
WBGene00019561	0.437804	-0.0119045	0.0152267	-0.702913	0.48211	0.999835	K09C6.7	O16939	K09C6.7
WBGene00044778	0	NA	NA	NA	NA	NA	K09C6.10	Q1XFZ2	K09C6.10
WBGene00019562	0	NA	NA	NA	NA	NA	K09C6.8	NA	K09C6.8
WBGene00019560	0	NA	NA	NA	NA	NA	K09C6.6	NA	K09C6.6
WBGene00201938	0	NA	NA	NA	NA	NA	NA	NA	NA
WBGene00019559	0.123964	0.00318178	0.0139479	0.228116	0.819556	0.999835	srbc-13	NA	srbc-13
WBGene00019558	0	NA	NA	NA	NA	NA	srbc-12	A0A0K3AV03	srbc-12
WBGene00019557	0.187076	0.00602888	0.0139479	0.386832	0.698881	0.999835	K09C6.3	A0A0K3ASP1	K09C6.3
WBGene00019563	1.20396	-0.0267643	0.0213094	-1.54826	0.121559	0.999835	K09C6.9	O16945	K09C6.9
WBGene00019556	0.940329	0.0165419	0.029152	0.557597	0.57712	0.999835	K09C6.2	O16946	K09C6.2
WBGene00023103	0	NA	NA	NA	NA	NA	NA	NA	NA
WBGene00235188	0	NA	NA	NA	NA	NA	NA	NA	NA
WBGene00020155	17.2678	-0.111988	0.0667494	-1.73491	0.0827569	0.999835	T02B11.3	H2L0C8	T02B11.3
WBGene00020156	5.27539	-0.052109	0.0587571	-0.902513	0.366784	0.999835	T02B11.4	O16973	T02B11.4
WBGene00006118	0.109451	-0.00251241	0.0139479	-0.180132	0.857049	0.999835	NA	NA	NA
WBGene00044777	0	NA	NA	NA	NA	NA	T02B11.9	Q1XFZ0	T02B11.9
WBGene00044776	15.9555	0.0094244	0.0921485	0.102626	0.91826	0.999835	T02B11.8	Q1XFZ1	T02B11.8
WBGene00005210	1.13234	-0.00489674	0.0336782	-0.14698	0.883147	0.999835	srg-53	O16974	srg-53
WBGene00005622	0	NA	NA	NA	NA	NA	srj-38	O16975	srj-38
WBGene00020157	43.3007	0.0218884	0.103467	0.211532	0.832472	0.999835	T02B11.6	O16976	T02B11.6
WBGene00255731	0.140713	-0.00251241	0.0139479	-0.180132	0.857049	0.999835	T02B11.11	A0A0K3ASB0	T02B11.11
WBGene00255732	0.506257	0.000439541	0.0179642	0.022659	0.981922	0.999835	T02B11.12	A0A0K3AVU8	T02B11.12
WBGene00255733	0	NA	NA	NA	NA	NA	T02B11.13	A0A0K3AY40	T02B11.13
WBGene00235327	0	NA	NA	NA	NA	NA	T02B11.10	U4PB41	T02B11.10
WBGene00003550	2.68018	-0.0614848	0.0455644	-1.42284	0.154782	0.999835	nas-32	O16977	nas-32
WBGene00001480	345.311	-0.00940545	0.111046	-0.0847097	0.932492	0.999835	fmo-5	A0A0K3AS63	fmo-5
WBGene00019241	1039.48	-0.0461314	0.108547	-0.425083	0.670776	0.999835	trm-2A	A0A0K3AVN7	trm-2A
WBGene00019240	3687.56	0.00701019	0.108894	0.0643828	0.948665	0.999835	H24K24.3	Q17335	H24K24.3
WBGene00019239	49.4633	0.0723508	0.110861	0.652267	0.514229	0.999835	H24K24.2	A0A0K3AXY5	H24K24.2
WBGene00172957	0	NA	NA	NA	NA	NA	NA	NA	NA
WBGene00021747	16.1237	0.00285623	0.0925451	0.031025	0.97525	0.999835	NA	NA	NA
WBGene00021748	367.858	-0.0133813	0.108818	-0.122973	0.902129	0.999835	Y50D4C.3	A0A0K3AW48	Y50D4C.3
WBGene00021750	147.525	0.0676274	0.110024	0.615684	0.538103	0.999835	Y50D4C.6	Q8IAA1	Y50D4C.6
WBGene00005024	42.1879	0.187249	0.107335	1.7471	0.08062	0.999835	sqv-6	A0A0K3AYD4	sqv-6
WBGene00196278	0.196097	0.00318178	0.0139479	0.228116	0.819556	0.999835	NA	NA	NA
WBGene00197318	3.47042	0.00626918	0.0473688	0.135046	0.892575	0.999835	NA	NA	NA
WBGene00201430	1.65008	0.0446136	0.036374	1.28353	0.199305	0.999835	NA	NA	NA
WBGene00200351	0	NA	NA	NA	NA	NA	NA	NA	NA
WBGene00303091	106.915	-0.0637687	0.11119	-0.573873	0.566054	0.999835	NA	NA	NA
WBGene00006770	1566.09	-0.0111797	0.100555	-0.11118	0.911474	0.999835	unc-34	H2L0C7	unc-34
WBGene00220173	3.53816	-0.0224816	0.0537274	-0.428443	0.668328	0.999835	NA	NA	NA
WBGene00021749	336.926	-0.00748527	0.110943	-0.0674706	0.946207	0.999835	Y50D4C.5	A0A0K3AVE2	Y50D4C.5
WBGene00019971	5929.72	0.0466792	0.111226	0.419719	0.674691	0.999835	ergo-1	A0A0K3AY23	ergo-1
WBGene00019972	12.6866	-0.0970865	0.0893964	-1.08703	0.277024	0.999835	R09A1.2	A0A0K3AS98	R09A1.2
WBGene00019973	15.9121	-0.0657987	0.0882199	-0.748345	0.454252	0.999835	R09A1.3	O61933	R09A1.3
WBGene00019975	27.0305	-0.0849866	0.0985976	-0.864612	0.387252	0.999835	flp-34	A0A0K3AST3	flp-34
WBGene00195716	0.340622	0.00422341	0.0159622	0.271062	0.786343	0.999835	NA	NA	NA
WBGene00015344	26.0027	0.110954	0.0839472	1.33964	0.180363	0.999835	nra-4	Q9UAN9	nra-4
WBGene00019625	0.640602	0.00961349	0.0220514	0.403012	0.686939	0.999835	K10C9.4	A0A0K3AS76	K10C9.4
WBGene00044515	2.62138	0.00088903	0.0403769	0.0214087	0.98292	0.999835	NA	NA	NA
WBGene00197358	0.247929	0.00602888	0.0139479	0.457792	0.647102	0.999835	NA	NA	NA
WBGene00201957	0	NA	NA	NA	NA	NA	NA	NA	NA
WBGene00006255	12.009	-0.0218064	0.0817637	-0.266967	0.789495	0.999835	str-224	NA	str-224
WBGene00019624	1349.73	0.0258191	0.110026	0.234715	0.81443	0.999835	K10C9.3	O61887	K10C9.3
WBGene00006129	0	NA	NA	NA	NA	NA	str-67	O61888	str-67
WBGene00019626	1.17432	8.20638e-05	0.0329342	0.00247104	0.998028	0.999835	K10C9.7	O61890	K10C9.7
WBGene00019623	33.1008	0.0506426	0.105911	0.480338	0.630987	0.999835	K10C9.1	O61891	K10C9.1
WBGene00173041	0	NA	NA	NA	NA	NA	NA	NA	NA
WBGene00268190	0	NA	NA	NA	NA	NA	NA	NA	NA
WBGene00268189	0	NA	NA	NA	NA	NA	NA	NA	NA
WBGene00021746	0.123964	0.00318178	0.0139479	0.228116	0.819556	0.999835	Y50D4B.7	NA	Y50D4B.7
WBGene00021745	2.69054	0.0378739	0.0479778	0.801683	0.422736	0.999835	Y50D4B.6	Q9N4T2	Y50D4B.6
WBGene00021744	0.196097	0.00318178	0.0139479	0.228116	0.819556	0.999835	clec-203	Q9N4T1	clec-203
WBGene00021743	0.985059	-0.0235562	0.0200167	-1.35981	0.173889	0.999835	Y50D4B.4	A0A0K3ASH9	Y50D4B.4
WBGene00021741	27.8192	0.0525961	0.101852	0.516211	0.605707	0.999835	Y50D4B.2	A0A0K3AVC7	Y50D4B.2
WBGene00021740	217.226	0.0404954	0.111019	0.36524	0.714932	0.999835	Y50D4B.1	A0A0K3ARN9	Y50D4B.1
WBGene00196172	0.329308	-0.00318963	0.0158381	-0.186823	0.851799	0.999835	NA	NA	NA
WBGene00021072	0.548571	0.00137363	0.0219962	0.0716664	0.942867	0.999835	W07B8.4	A0A0K3AVX9	W07B8.4
WBGene00000785	410.75	-0.036203	0.0522433	-0.702193	0.482559	0.999835	cpr-5	P43509	cpr-5
WBGene00021070	2.7008	-0.0389955	0.0326497	-1.28622	0.198368	0.999835	cpr-8	O16289	cpr-8
WBGene00200572	0	NA	NA	NA	NA	NA	NA	NA	NA
WBGene00020663	31.1565	0.0606769	0.101289	0.596078	0.551123	0.999835	cutl-22	A0A0K3AY59	cutl-22
WBGene00219734	43.7713	0.115147	0.0945209	1.22616	0.220138	0.999835	NA	NA	NA
WBGene00000552	4204.63	0.0432144	0.108025	0.400083	0.689096	0.999835	cmd-1	A0A0K3AVX0	cmd-1
WBGene00020664	4.31985	0.025541	0.0585648	0.437608	0.66167	0.999835	T21H3.5	O16306	T21H3.5
WBGene00196225	0	NA	NA	NA	NA	NA	NA	NA	NA
WBGene00198904	0	NA	NA	NA	NA	NA	NA	NA	NA
WBGene00004230	955.278	0.00753919	0.10075	0.074836	0.940345	0.999835	ptr-16	A0A0K3AV55	ptr-16
WBGene00202436	0	NA	NA	NA	NA	NA	NA	NA	NA
WBGene00197740	4.44961	-0.0575565	0.0566953	-1.03653	0.299954	0.999835	NA	NA	NA
WBGene00020662	216.695	-0.0598112	0.0570452	-1.07387	0.28288	0.999835	T21H3.1	H2KZV5	T21H3.1
WBGene00017764	3.09084	0.0636548	0.051337	1.25641	0.208969	0.999835	F25A2.1	O16189	F25A2.1
WBGene00021738	431.911	-0.00821285	0.103671	-0.079232	0.936848	0.999835	Y50D4A.4	A0A0K3ASH4	Y50D4A.4
WBGene00268191	0.093538	0.00318178	0.0139479	0.228116	0.819556	0.999835	NA	NA	NA
WBGene00021737	1.81489	0.00538468	0.0399884	0.13462	0.892912	0.999835	NA	NA	NA
WBGene00200332	0	NA	NA	NA	NA	NA	NA	NA	NA
WBGene00197345	0	NA	NA	NA	NA	NA	NA	NA	NA
WBGene00021736	434.753	0.0263386	0.111188	0.237093	0.812585	0.999835	wrb-1	Q8WTM8	wrb-1
WBGene00219759	0.325261	0.000438496	0.0159553	0.0274801	0.978077	0.999835	NA	NA	NA
WBGene00195169	6.54518	-0.0650888	0.0690342	-0.948798	0.342723	0.999835	Y50D4A.6	G4S709	Y50D4A.6
WBGene00021739	70.5096	-0.045186	0.110797	-0.408851	0.682649	0.999835	Y50D4A.5	Q7KX42	Y50D4A.5
WBGene00021735	448.44	0.064706	0.10678	0.605803	0.544645	0.999835	Y50D4A.1	G4S703	Y50D4A.1
WBGene00235315	29.6987	-0.016612	0.103062	-0.16129	0.871865	0.999835	Y50D4A.10	U4PET7	Y50D4A.10
WBGene00255579	1.65132	0.0359931	0.0370991	0.984133	0.32505	0.999835	NA	NA	NA
WBGene00016539	2260.78	-0.0212561	0.0959899	-0.221454	0.824739	0.999835	madd-2	B1GRL4	madd-2
WBGene00199913	9.70874	-0.0195108	0.0725273	-0.268391	0.788398	0.999835	NA	NA	NA
WBGene00195268	0.440812	0.0131067	0.0211495	0.558883	0.576242	0.999835	NA	NA	NA
WBGene00016538	31.4418	-0.0259169	0.0994176	-0.262	0.793321	0.999835	C39F7.1	A0A0K3AVD6	C39F7.1
WBGene00004266	4761.07	0.0226459	0.107365	0.210941	0.832934	0.999835	rab-1	Q9UAQ6	rab-1
WBGene00198782	0	NA	NA	NA	NA	NA	NA	NA	NA
WBGene00016540	283.217	-0.0510693	0.108148	-0.471886	0.637008	0.999835	C39F7.5	Q9UAQ7	C39F7.5
WBGene00022288	1.75148	-0.0368518	0.0419484	-0.877354	0.380294	0.999835	Y75B7B.1	Q9N4D3	Y75B7B.1
WBGene00022289	0.109451	-0.00251241	0.0139479	-0.180132	0.857049	0.999835	Y75B7B.2	Q9N4D2	Y75B7B.2
WBGene00004053	2036.56	-0.0176072	0.0957974	-0.183786	0.854181	0.999835	tank-1	Q9TXQ1	tank-1
WBGene00044747	0	NA	NA	NA	NA	NA	NA	NA	NA
WBGene00001171	283.644	-0.045718	0.10982	-0.416093	0.677342	0.999835	egl-2	A0A0K3AVF4	egl-2
WBGene00201332	0	NA	NA	NA	NA	NA	NA	NA	NA
WBGene00017502	2.93727	0.0319516	0.0532137	0.602123	0.547092	0.999835	F16B3.2	Q6EZH0	F16B3.2
WBGene00044774	126.98	-0.0534762	0.110331	-0.485285	0.627474	0.999835	F16B3.3	G4SDZ8	F16B3.3
WBGene00220206	0	NA	NA	NA	NA	NA	NA	NA	NA
WBGene00022285	53.5816	0.0400638	0.108508	0.369285	0.711915	0.999835	Y75B7AL.2	A0A0K3ASJ2	Y75B7AL.2
WBGene00197907	0.454064	-0.0201818	0.0196936	-0.945403	0.344453	0.999835	NA	NA	NA
WBGene00199852	0	NA	NA	NA	NA	NA	NA	NA	NA
WBGene00199049	0.140713	-0.00251241	0.0139479	-0.180132	0.857049	0.999835	NA	NA	NA
WBGene00022284	72.5174	-0.0193453	0.110457	-0.174962	0.86111	0.999835	glb-33	A0A0K3AT43	glb-33
WBGene00004923	108.365	0.0371931	0.110943	0.335218	0.737461	0.999835	snt-3	Q965S5	snt-3
WBGene00196449	0	NA	NA	NA	NA	NA	NA	NA	NA
WBGene00022286	5100.43	0.0267311	0.111156	0.240501	0.809942	0.999835	rga-4	Q965S4	rga-4
WBGene00022287	290.449	0.00486846	0.107338	0.0453888	0.963797	0.999835	Y75B7AR.1	Q9N2X6	Y75B7AR.1
WBGene00004925	72.5838	0.00318147	0.109641	0.0289728	0.976886	0.999835	snt-5	A0A0K3AY30	snt-5
WBGene00195319	0	NA	NA	NA	NA	NA	NA	NA	NA
WBGene00020017	677.5	0.0895501	0.107376	0.834343	0.404088	0.999835	R12A1.3	A0A0K3ASA6	R12A1.3
WBGene00001578	318.652	-0.125303	0.111085	-1.12839	0.259155	0.999835	ges-1	Q04457	ges-1
WBGene00019976	0.233415	0.000348566	0.014233	0.024487	0.980464	0.999835	NA	NA	NA
WBGene00019979	98.7216	0.00407028	0.110359	0.0368642	0.970593	0.999835	R09B5.11	O44616	R09B5.11
WBGene00044900	15.2498	-0.143159	0.083495	-1.7305	0.0835405	0.999835	cnc-11	A4V4W3	cnc-11
WBGene00000555	0	NA	NA	NA	NA	NA	cnc-1	O44615	cnc-1
WBGene00000559	0	NA	NA	NA	NA	NA	cnc-5	O44614	cnc-5
WBGene00000558	60.2544	-0.0124412	0.0929307	-0.133452	0.893836	0.999835	cnc-4	O44613	cnc-4
WBGene00000557	202.134	-0.0601517	0.109035	-0.552233	0.580789	0.999835	cnc-3	O44612	cnc-3
WBGene00000556	0.812768	-0.0246659	0.0236325	-1.05393	0.291915	0.999835	cnc-2	A0A0K3ASA3	cnc-2
WBGene00005611	0.929998	0.0380498	0.0291147	1.40758	0.159256	0.999835	srj-23	O44610	srj-23
WBGene00019978	52.9944	-0.0938869	0.105001	-0.894801	0.370894	0.999835	hacd-1	O44608	hacd-1
WBGene00174088	0	NA	NA	NA	NA	NA	NA	NA	NA
WBGene00019980	0.325261	0.000438496	0.0159553	0.0274801	0.978077	0.999835	chil-14	A0A0K3AV31	chil-14
WBGene00019977	4.46107	-0.0127481	0.0593218	-0.213183	0.831184	0.999835	fpn-1.2	O44607	fpn-1.2
WBGene00004139	11.2219	0.0680855	0.0796629	0.862348	0.388496	0.999835	pqn-54	O44606	pqn-54
WBGene00018757	783.216	-0.0805802	0.0986798	-0.816605	0.414154	0.999835	tag-304	A0A0K3AUY3	tag-304
WBGene00006794	8.06552	0.0244793	0.0735445	0.332374	0.739607	0.999835	unc-60	Q07750	CELE_F53E2.2
WBGene00302980	3605.36	0.112072	0.11101	1.00988	0.312552	0.999835	NA	NA	NA
WBGene00016513	46.3932	-0.0396332	0.10984	-0.360531	0.71845	0.999835	C38C3.4	Q7KQ32	C38C3.4
WBGene00016514	8.89048	-0.0511989	0.0740792	-0.685845	0.492811	0.999835	C38C3.6	A0A0K3ARV3	C38C3.6
WBGene00045390	1.35835	0.0633399	0.0352983	2.017	0.0436958	0.999835	C38C3.10	A5A8Q8	C38C3.10
WBGene00016512	1.62251	-0.0671451	0.0393543	-1.77809	0.0753884	0.999835	C38C3.3	A5A8Q7	C38C3.3
WBGene00005690	4.7721	-0.0135722	0.0574736	-0.234185	0.814842	0.999835	sru-27	O17077	sru-27
WBGene00016516	0.140713	-0.00251241	0.0139479	-0.180132	0.857049	0.999835	NA	NA	NA
WBGene00005691	0.117312	0.00318178	0.0139479	0.228116	0.819556	0.999835	sru-28	O17080	sru-28
WBGene00016517	14.1457	0.00585378	0.0797228	0.0737713	0.941192	0.999835	nhr-260	O17081	nhr-260
WBGene00023317	0	NA	NA	NA	NA	NA	NA	NA	NA
WBGene00006268	0.22331	0.000337649	0.0140093	0.0240988	0.980774	0.999835	str-240	O61981	str-240
WBGene00006270	0.238615	-0.00565942	0.0143312	-0.399469	0.689547	0.999835	str-243	O61982	str-243
WBGene00006267	0.093538	0.00318178	0.0139479	0.228116	0.819556	0.999835	NA	NA	NA
WBGene00006265	0	NA	NA	NA	NA	NA	str-236	O61983	str-236
WBGene00019348	1.55583	0.0361299	0.0375175	0.970343	0.331876	0.999835	K02H11.4	O61984	K02H11.4
WBGene00006248	0	NA	NA	NA	NA	NA	NA	NA	NA
WBGene00019349	0	NA	NA	NA	NA	NA	trx-5	O61985	trx-5
WBGene00019350	0.105998	-0.00251241	0.0139479	-0.180132	0.857049	0.999835	K02H11.9	Q8T7Y5	K02H11.9
WBGene00018707	2.96632	-0.0525163	0.0519024	-1.02755	0.304163	0.999835	oac-31	Q9UAQ8	oac-31
WBGene00198331	0	NA	NA	NA	NA	NA	NA	NA	NA
WBGene00018708	2.71848	0.0565124	0.0450681	1.29778	0.194363	0.999835	oac-32	A0A0K3AXT9	oac-32
WBGene00018706	49.3294	-0.0517498	0.109141	-0.474506	0.635139	0.999835	F52F10.2	Q9UAR0	F52F10.2
WBGene00018709	1.20361	-0.0153563	0.0311488	-0.487135	0.626163	0.999835	srsx-8	Q9UAR1	srsx-8
WBGene00197355	0	NA	NA	NA	NA	NA	NA	NA	NA
WBGene00199430	0	NA	NA	NA	NA	NA	NA	NA	NA
WBGene00000387	3355.91	0.0257833	0.109278	0.235963	0.813462	0.999835	cdc-25.2	A0A0K3AXQ4	cdc-25.2
WBGene00017509	3.86169	0.00951163	0.0508451	0.185362	0.852945	0.999835	F16B4.7	O44629	F16B4.7
WBGene00017508	2.92795	0.00767335	0.0513951	0.148017	0.88233	0.999835	F16B4.6	A0A0K3AVF8	F16B4.6
WBGene00017507	45.0628	0.0344502	0.10739	0.319479	0.749364	0.999835	F16B4.5	Q965K8	F16B4.5
WBGene00017506	32.9887	-0.143603	0.0731102	-2.0201	NA	NA	F16B4.4	O44632	F16B4.4
WBGene00017505	0	NA	NA	NA	NA	NA	NA	NA	NA
WBGene00017504	12.147	-0.0149319	0.0795818	-0.185227	0.853051	0.999835	F16B4.2	H2KZS8	F16B4.2
WBGene00167824	0	NA	NA	NA	NA	NA	NA	NA	NA
WBGene00017510	27.3021	-0.0252178	0.085185	-0.293753	0.768947	0.999835	nhr-178	O44635	nhr-178
WBGene00017503	53.1611	0.0374049	0.108747	0.34375	0.731035	0.999835	nhr-177	A0A0K3ARX8	nhr-177
WBGene00017511	0.109451	-0.00251241	0.0139479	-0.180132	0.857049	0.999835	srbc-41	O44636	srbc-41
WBGene00017512	18.5535	0.0128335	0.0964837	0.132773	0.894373	0.999835	nhr-179	O44637	nhr-179
WBGene00003707	59.7383	-0.0659566	0.109344	-0.601297	0.547642	0.999835	nhr-117	Q8MNW2	nhr-117
WBGene00003700	3.36319	0.0182372	0.0532454	0.341507	0.732722	0.999835	nhr-110	Q966B9	nhr-110
WBGene00021610	85.3892	-0.0834887	0.0945841	-0.881121	0.378253	0.999835	nhr-237	A0A0K3AW28	nhr-237
WBGene00021611	55.2833	-0.0871714	0.0905362	-0.959967	0.337072	0.999835	nhr-238	Q966B7	nhr-238
WBGene00021612	0	NA	NA	NA	NA	NA	Y46H3D.8	Q966B6	Y46H3D.8
WBGene00198427	0.511976	-0.00488763	0.0201789	-0.219016	0.826637	0.999835	NA	NA	NA
WBGene00021609	1.52947	-0.0047541	0.0354801	-0.133201	0.894034	0.999835	irld-17	Q966B5	irld-17
WBGene00006253	0.703437	-0.0120806	0.0260893	-0.446304	0.655378	0.999835	str-222	Q966B4	str-222
WBGene00006252	0	NA	NA	NA	NA	NA	str-221	Q966B3	str-221
WBGene00021608	0.109451	-0.00251241	0.0139479	-0.180132	0.857049	0.999835	Y46H3D.1	Q966B2	Y46H3D.1
WBGene00000108	0.375337	0.00450174	0.0164794	0.279887	0.779564	0.999835	alh-2	Q9TXM0	alh-2
WBGene00019393	0.093538	0.00318178	0.0139479	0.228116	0.819556	0.999835	irld-45	H2L0E3	irld-45
WBGene00019392	0.246711	-0.0058001	0.0145075	-0.398937	0.68994	0.999835	irld-44	Q9TXL8	irld-44
WBGene00019391	2.14939	-0.0121117	0.0408211	-0.289072	0.772526	0.999835	irld-11	M1ZMJ1	irld-11
WBGene00019384	0	NA	NA	NA	NA	NA	NA	NA	NA
WBGene00019390	0.418438	-0.00961719	0.0190589	-0.434526	0.663906	0.999835	NA	NA	NA
WBGene00019389	0	NA	NA	NA	NA	NA	irld-40	Q9TXL4	irld-40
WBGene00019388	0.758813	0.0117718	0.0248534	0.489496	0.624491	0.999835	K04F1.9	A0A0K3ASN8	K04F1.9
WBGene00019387	0.123964	0.00318178	0.0139479	0.228116	0.819556	0.999835	K04F1.8	A0A0K3AXZ8	K04F1.8
WBGene00019386	0.305548	0.000420267	0.0156219	0.0268998	0.97854	0.999835	irld-42	Q9TXL1	irld-42
WBGene00019385	0	NA	NA	NA	NA	NA	NA	NA	NA
WBGene00005843	0	NA	NA	NA	NA	NA	NA	NA	NA
WBGene00005845	0.404579	0.0157073	0.0170686	0.793824	0.427298	0.999835	srw-98	A0A0K3AVP7	srw-98
WBGene00005838	0.196097	0.00318178	0.0139479	0.228116	0.819556	0.999835	srw-91	Q9TXK7	srw-91
WBGene00005229	0.766921	0.00618151	0.0250841	0.241193	0.809406	0.999835	srh-3	Q9TXK6	srh-3
WBGene00005231	0.222702	0.000336985	0.0139955	0.024075	0.980793	0.999835	srh-5	Q9TXK5	srh-5
WBGene00021604	0.093538	0.00318178	0.0139479	0.228116	0.819556	0.999835	NA	NA	NA
WBGene00195035	0.129164	-0.00251241	0.0139479	-0.180132	0.857049	0.999835	NA	NA	NA
WBGene00021607	40.8151	0.004057	0.107863	0.0376094	0.969999	0.999835	Y46H3C.7	Q7KX43	Y46H3C.7
WBGene00021605	0	NA	NA	NA	NA	NA	Y46H3C.5	Q9N4W2	Y46H3C.5
WBGene00167741	0	NA	NA	NA	NA	NA	NA	NA	NA
WBGene00021606	12.2306	-0.0768363	0.0855085	-0.905279	0.365318	0.999835	NA	NA	NA
WBGene00005837	0.105998	-0.00251241	0.0139479	-0.180132	0.857049	0.999835	srw-90	Q9N4W0	srw-90
WBGene00005846	0	NA	NA	NA	NA	NA	srw-99	A0A0K3ASH0	srw-99
WBGene00005847	0	NA	NA	NA	NA	NA	srw-100	A0A0K3AT19	srw-100
WBGene00005850	0	NA	NA	NA	NA	NA	srw-103	O44573	srw-103
WBGene00005849	0.691768	-0.0240176	0.0243551	-0.968593	0.332748	0.999835	srw-102	Q7Z2B2	srw-102
WBGene00005848	1.49443	0.00283997	0.0346851	0.0822563	0.934443	0.999835	srw-101	Q7Z2B1	srw-101
WBGene00005539	0	NA	NA	NA	NA	NA	sri-27	O44574	sri-27
WBGene00022806	0	NA	NA	NA	NA	NA	NA	NA	NA
WBGene00170133	0	NA	NA	NA	NA	NA	NA	NA	NA
WBGene00001769	24.2346	-0.141468	0.0852209	-1.66007	0.0968994	0.999835	gst-21	H2L0Q5	gst-21
WBGene00268192	0.199536	0.000334685	0.0139479	0.0239923	0.980859	0.999835	NA	NA	NA
WBGene00006205	0.222702	0.000336985	0.0139955	0.024075	0.980793	0.999835	str-160	Q965K9	str-160
WBGene00268193	0.123964	0.00318178	0.0139479	0.228116	0.819556	0.999835	NA	NA	NA
WBGene00022807	3.28651	0.019237	0.048913	0.391441	0.695472	0.999835	srab-25	A0A0K3AW74	srab-25
WBGene00200752	0.123964	0.00318178	0.0139479	0.228116	0.819556	0.999835	NA	NA	NA
WBGene00022805	221.786	-0.102412	0.109871	-0.931405	0.351644	0.999835	nhr-256	A0A0K3AVF6	nhr-256
WBGene00022808	1.01703	-0.0239622	0.0296296	-0.897989	0.369191	0.999835	ZK697.8	O44578	ZK697.8
WBGene00005410	0.129164	-0.00251241	0.0139479	-0.180132	0.857049	0.999835	srh-199	O44579	srh-199
WBGene00022804	0.109451	-0.00251241	0.0139479	-0.180132	0.857049	0.999835	ZK697.1	O44580	ZK697.1
WBGene00022809	0.535142	-0.00558854	0.0203932	-0.251266	0.801609	0.999835	ZK697.14	Q7KPV7	ZK697.14
WBGene00021603	1.81552	-0.0418743	0.0408399	-1.05759	0.290242	0.999835	clec-204	Q9N4W5	clec-204
WBGene00021602	6.68876	-0.0393417	0.0682207	-0.577498	0.563603	0.999835	clec-205	A0A0K3AYB0	clec-205
WBGene00000976	1156.19	0.0673924	0.111226	0.606131	0.544428	0.999835	dhs-13	O16619	dhs-13
WBGene00018115	110.024	-0.0353595	0.111071	-0.319144	0.749617	0.999835	F36H9.7	Q8IA82	F36H9.7
WBGene00018112	2.49495	-0.0837605	0.0457997	-1.87862	0.0602968	0.999835	F36H9.4	A0A0K3AXT1	F36H9.4
WBGene00018113	238.439	-0.0325734	0.108106	-0.301432	0.763085	0.999835	F36H9.5	O16621	F36H9.5
WBGene00018111	19.8297	0.0106144	0.0935902	0.112849	0.91015	0.999835	F36H9.2	A0A0K3AS05	F36H9.2
WBGene00165613	0	NA	NA	NA	NA	NA	NA	NA	NA
WBGene00018110	2.00589	0.0164965	0.0357471	0.464273	0.642452	0.999835	F36H9.1	O16623	F36H9.1
WBGene00268194	0	NA	NA	NA	NA	NA	F36H9.10	A0A0K3AUV6	F36H9.10
WBGene00018114	2.79522	-0.00624787	0.0509371	-0.122685	0.902356	0.999835	srt-41	Q400M3	srt-41
WBGene00002016	57.9556	-0.0335464	0.0649669	-0.519862	0.60316	0.999835	hsp-16.2	V6CLQ2	hsp-16.2
WBGene00002018	55.7526	-0.0287966	0.0627702	-0.461369	0.644534	0.999835	hsp-16.41	P06581	hsp-16.41
WBGene00021599	9.00452	0.0103674	0.072283	0.143836	0.88563	0.999835	srt-42	Q9N4W8	srt-42
WBGene00021600	11.332	-0.105428	0.0829405	-1.2718	0.203446	0.999835	Y46H3A.4	A0A0K3AYA6	Y46H3A.4
WBGene00021601	0.761905	-0.00633928	0.0249499	-0.236662	0.812919	0.999835	Y46H3A.5	A0A0K3AVB2	Y46H3A.5
WBGene00001632	1671.76	-0.0527232	0.101249	-0.520736	0.602551	0.999835	gly-7	A0A0K3ASG4	gly-7
WBGene00044344	495.3	0.0513034	0.107335	0.478112	0.63257	0.999835	mrpl-39	Q4W5T0	mrpl-39
WBGene00021309	287.976	0.0778039	0.105759	0.736251	0.461578	0.999835	Y32G9B.1	H2L0K9	Y32G9B.1
WBGene00020394	579.705	-0.10857	0.103537	-1.04965	0.293877	0.999835	T10B5.8	O76410	T10B5.8
WBGene00020393	0	NA	NA	NA	NA	NA	T10B5.7	A0A0K3AV53	T10B5.7
WBGene00020388	2.31351	-0.0326989	0.0445219	-0.721706	0.470475	0.999835	NA	NA	NA
WBGene00020396	175.43	-0.131731	0.108082	-1.21799	0.22323	0.999835	T10B5.10	A0A0K3ASV3	T10B5.10
WBGene00195420	0	NA	NA	NA	NA	NA	NA	NA	NA
WBGene00219730	0	NA	NA	NA	NA	NA	NA	NA	NA
WBGene00020389	902.275	-0.0170039	0.10938	-0.155506	0.876423	0.999835	T10B5.3	A0A0K3AV49	T10B5.3
WBGene00020392	1292.26	0.012831	0.110641	0.115994	0.907658	0.999835	knl-3	O76406	knl-3
WBGene00020390	402.73	-0.075591	0.103777	-0.72859	0.466253	0.999835	T10B5.4	A0A0K3ASB6	T10B5.4
WBGene00195501	1.50698	0.0427215	0.0322874	1.42681	0.153636	0.999835	NA	NA	NA
WBGene00020391	4982.99	0.0217335	0.111035	0.195757	0.8448	0.999835	cct-7	Q9TZS5	cct-7
WBGene00021305	787.568	0.0667234	0.110662	0.603259	0.546336	0.999835	zig-11	A0A0K3AY85	zig-11
WBGene00220139	0.874614	0.0229529	0.0297735	0.801689	0.422733	0.999835	NA	NA	NA
WBGene00021304	116.661	0.0363205	0.111226	0.326146	0.744314	0.999835	nphp-2	A0A0K3AY80	nphp-2
WBGene00021303	0.347274	0.00535901	0.017979	0.314706	0.752985	0.999835	Y32G9A.5	Q9BPN1	Y32G9A.5
WBGene00172418	0	NA	NA	NA	NA	NA	NA	NA	NA
WBGene00005644	2.12006	-0.0706261	0.0403372	-1.97223	0.0485835	0.999835	srp-3	G5ECY2	srp-3
WBGene00021302	0.555116	-0.0106591	0.0185172	-0.577843	0.56337	0.999835	Y32G9A.3	A0A0K3AVZ0	Y32G9A.3
WBGene00044517	5.54456	-0.00560696	0.0606275	-0.0910339	0.927466	0.999835	NA	NA	NA
WBGene00021301	1.38916	-0.0132233	0.0351117	-0.373157	0.709032	0.999835	Y32G9A.2	A0A0K3AY75	Y32G9A.2
WBGene00044516	0	NA	NA	NA	NA	NA	Y32G9A.12	Q4R149	Y32G9A.12
WBGene00001785	0	NA	NA	NA	NA	NA	gst-37	Q9BPM4	gst-37
WBGene00020277	206.737	-0.0709622	0.108742	-0.65225	0.51424	0.999835	T06A1.1	O61930	T06A1.1
WBGene00020280	187.86	0.0373898	0.107306	0.348391	0.727546	0.999835	T06A1.5	O61929	T06A1.5
WBGene00198113	0	NA	NA	NA	NA	NA	NA	NA	NA
WBGene00200219	0	NA	NA	NA	NA	NA	NA	NA	NA
WBGene00020279	55.3085	0.0835774	0.10937	0.765117	0.444202	0.999835	glb-25	A0A0K3ASU6	glb-25
WBGene00005604	0	NA	NA	NA	NA	NA	srj-16	NA	srj-16
WBGene00200073	0.352474	-0.00418905	0.0181236	-0.233211	0.815598	0.999835	NA	NA	NA
WBGene00023343	0	NA	NA	NA	NA	NA	NA	NA	NA
WBGene00044518	0.140713	-0.00251241	0.0139479	-0.180132	0.857049	0.999835	fipr-25	Q4R109	fipr-25
WBGene00021494	0.457934	0.00931522	0.0174425	0.471404	0.637352	0.999835	Y40B10B.1	Q9UAX2	Y40B10B.1
WBGene00005603	0.782822	0.0010287	0.0279353	0.0393754	0.968591	0.999835	srj-15	A0A0K3AW18	srj-15
WBGene00200592	0	NA	NA	NA	NA	NA	NA	NA	NA
WBGene00020343	747.041	-0.124759	0.0984462	-1.26725	0.205065	0.999835	acs-3	O44560	acs-3
WBGene00020342	0.558316	-0.0132384	0.0208243	-0.650776	0.515191	0.999835	fbxa-201	O44559	fbxa-201
WBGene00020341	42.445	-0.217519	0.105565	-2.06049	0.039352	0.999835	T08B1.4	G5EGD7	T08B1.4
WBGene00197537	0	NA	NA	NA	NA	NA	NA	NA	NA
WBGene00020340	485.595	-0.0703063	0.103379	-0.680083	0.496452	0.999835	T08B1.1	A0A0K3AVV4	T08B1.1
WBGene00170432	0	NA	NA	NA	NA	NA	NA	NA	NA
WBGene00006589	688.744	0.0114264	0.111096	0.102851	0.918082	0.999835	tnt-4	K8ERV5	tnt-4
WBGene00000111	236.345	-0.030944	0.107526	-0.287591	0.77366	0.999835	alh-5	O44555	alh-5
WBGene00019089	2.33007	-0.0335956	0.0372639	-0.919684	0.357738	0.999835	clec-206	O16285	clec-206
WBGene00019096	1.09106	-0.032378	0.0234218	-1.64034	0.100934	0.999835	cysl-4	O16284	cysl-4
WBGene00023306	0	NA	NA	NA	NA	NA	NA	NA	NA
WBGene00019095	20.5938	-0.0670726	0.0986902	-0.678704	0.497325	0.999835	NA	NA	NA
WBGene00019094	1.67367	0.000346908	0.0389478	0.00886767	0.992925	0.999835	F59A7.7	O16282	F59A7.7
WBGene00044519	0.281426	-0.00535951	0.0139479	-0.422351	0.672769	0.999835	F59A7.11	Q4R147	F59A7.11
WBGene00019090	4.46081	-0.115473	0.0614744	-1.93112	0.0534685	0.999835	F59A7.2	O16281	F59A7.2
WBGene00268196	3.57825	0.00946014	0.0542962	0.176113	0.860205	0.999835	F59A7.14	A0A0K3AUY5	F59A7.14
WBGene00174154	0	NA	NA	NA	NA	NA	NA	NA	NA
WBGene00019092	1.97999	0.00841001	0.0407338	0.204416	0.838028	0.999835	F59A7.5	O16279	F59A7.5
WBGene00019091	0.246711	-0.0058001	0.0145075	-0.398937	0.68994	0.999835	srab-13	O16278	srab-13
WBGene00044520	1.87467	0.00637556	0.0334583	0.194132	0.846072	0.999835	F59A7.12	Q4R146	F59A7.12
WBGene00001857	63.1631	-0.000773655	0.108918	-0.00711666	0.994322	0.999835	hil-6	O16277	hil-6
WBGene00021488	3.39478	-0.00794358	0.051065	-0.16009	0.87281	0.999835	srab-23	A0A0K3AVA4	srab-23
WBGene00021489	0	NA	NA	NA	NA	NA	NA	NA	NA
WBGene00021490	0.123964	0.00318178	0.0139479	0.228116	0.819556	0.999835	Y40B10A.5	A0A0K3ASF6	Y40B10A.5
WBGene00021491	17.4091	0.0880816	0.0932802	0.949182	0.342528	0.999835	comt-4	Q965W4	comt-4
WBGene00198913	0	NA	NA	NA	NA	NA	NA	NA	NA
WBGene00268197	0	NA	NA	NA	NA	NA	Y40B10A.11	A0A0K3AY95	Y40B10A.11
WBGene00021492	5.5791	-0.0197642	0.0610123	-0.328376	0.742628	0.999835	comt-5	Q8WTM3	comt-5
WBGene00021487	179.402	-0.00912018	0.108436	-0.0841373	0.932947	0.999835	comt-3	A0A0K3AT05	comt-3
WBGene00003676	917.364	-0.0560952	0.104942	-0.534556	0.592957	0.999835	nhr-86	A0A0K3AVA9	nhr-86
WBGene00021486	1606.18	0.0376493	0.109566	0.34367	0.731094	0.999835	lbp-9	Q965W1	lbp-9
WBGene00021493	276.658	-0.0233491	0.107348	-0.217595	0.827745	0.999835	Y40B10A.9	A0A0K3ASG0	Y40B10A.9
WBGene00018094	10.6669	-0.0221429	0.0803388	-0.27747	0.781419	0.999835	F36F12.3	A0A0K3AXS7	F36F12.3
WBGene00018099	199.42	0.0903061	0.10509	0.861121	0.389171	0.999835	ztf-28	O76398	ztf-28
WBGene00018093	0.109451	-0.00251241	0.0139479	-0.180132	0.857049	0.999835	F36F12.2	O76399	F36F12.2
WBGene00018096	0	NA	NA	NA	NA	NA	clec-207	O76400	clec-207
WBGene00018097	0.123964	0.00318178	0.0139479	0.228116	0.819556	0.999835	clec-208	O76401	clec-208
WBGene00018098	0.218902	-0.00535951	0.0139479	-0.375807	0.70706	0.999835	F36F12.7	O76402	F36F12.7
WBGene00018092	250.904	-0.0229448	0.110331	-0.207963	0.835258	0.999835	F36F12.1	A0A0K3AVI2	F36F12.1
WBGene00017722	2.49624	0.0367808	0.0458785	0.796054	0.426	0.999835	F22F7.4	A0A0K3AXR0	F22F7.4
WBGene00199577	0	NA	NA	NA	NA	NA	NA	NA	NA
WBGene00200886	0	NA	NA	NA	NA	NA	NA	NA	NA
WBGene00000514	253.849	-0.00216672	0.10602	-0.0204484	0.983686	0.999835	ckb-4	Q9GZF3	ckb-4
WBGene00017721	138.015	-0.00223011	0.108465	-0.0205494	0.983605	0.999835	F22F7.3	Q9GZF2	F22F7.3
WBGene00017723	151.476	-0.0283267	0.110182	-0.256988	0.797188	0.999835	bgnt-1.2	A0A0K3AUU0	bgnt-1.2
WBGene00235326	0.327789	0.00397823	0.0158119	0.208608	0.834754	0.999835	F22F7.11	U4PMR9	F22F7.11
WBGene00194908	17.2409	-0.0115057	0.0920706	-0.125129	0.900421	0.999835	F22F7.8	D1YSH7	F22F7.8
WBGene00017719	1026.88	0.0261353	0.110122	0.237392	0.812353	0.999835	ldp-1	Q9GZE9	ldp-1
WBGene00017720	0	NA	NA	NA	NA	NA	F22F7.2	Q9GZF0	F22F7.2
WBGene00017724	251.275	-0.00141602	0.106432	-0.0133304	0.989364	0.999835	F22F7.7	A0A0K3ARZ2	F22F7.7
WBGene00268198	0	NA	NA	NA	NA	NA	F22F7.12	A0A0K3AVG3	F22F7.12
WBGene00006117	0	NA	NA	NA	NA	NA	str-52	O44691	str-52
WBGene00016693	0.21085	0.00602888	0.0139479	0.412498	0.679974	0.999835	srbc-20	A0A0K3ARW0	srbc-20
WBGene00268199	0.779381	-0.00303822	0.0228268	-0.124991	0.900531	0.999835	C45H4.21	A0A0K3AXN7	C45H4.21
WBGene00023255	0.550024	0.0130783	0.0202949	0.649744	0.515857	0.999835	NA	NA	NA
WBGene00016694	0.554552	0.00488262	0.0226657	0.215748	0.829184	0.999835	C45H4.13	O44693	C45H4.13
WBGene00166784	0	NA	NA	NA	NA	NA	NA	NA	NA
WBGene00016692	0.962444	0.0225319	0.0271631	0.859414	0.390112	0.999835	srbc-24	O44694	srbc-24
WBGene00016691	0	NA	NA	NA	NA	NA	srbc-23	O44695	srbc-23
WBGene00016689	0	NA	NA	NA	NA	NA	srbc-21	O44696	srbc-21
WBGene00016690	0	NA	NA	NA	NA	NA	srbc-22	O44697	srbc-22
WBGene00172926	0	NA	NA	NA	NA	NA	NA	NA	NA
WBGene00016695	192.855	0.0357329	0.108591	0.329436	0.741826	0.999835	C45H4.14	H2KZB9	C45H4.14
WBGene00006281	0	NA	NA	NA	NA	NA	str-255	O44699	str-255
WBGene00016696	0.74564	-0.0130712	0.0243646	-0.519279	0.603566	0.999835	srbc-19	O44700	srbc-19
WBGene00016688	0	NA	NA	NA	NA	NA	NA	NA	NA
WBGene00005709	0	NA	NA	NA	NA	NA	NA	NA	NA
WBGene00044087	0.340622	0.00422341	0.0159622	0.271062	0.786343	0.999835	C45H4.18	A0A0M9JJ66	C45H4.18
WBGene00016687	0.093538	0.00318178	0.0139479	0.228116	0.819556	0.999835	srbc-17	A0A0M7RFF9	srbc-17
WBGene00016686	0.105998	-0.00251241	0.0139479	-0.180132	0.857049	0.999835	cyp-33C1	O44704	cyp-33C1
WBGene00016697	1.2554	-0.0396815	0.0329146	-1.25343	0.210051	0.999835	cyp-33C2	A0A0M7RF95	cyp-33C2
WBGene00016685	0	NA	NA	NA	NA	NA	srbc-16	O44705	srbc-16
WBGene00021165	103.85	0.110515	0.111223	0.994486	0.319986	0.999835	Y5H2B.3	Q9N4Q9	Y5H2B.3
WBGene00021166	0	NA	NA	NA	NA	NA	srbc-42	Q9N4Q8	srbc-42
WBGene00003612	232.264	-0.052533	0.105478	-0.497781	0.618639	0.999835	nhr-13	Q9N4Q7	nhr-13
WBGene00021167	103.284	-0.111258	0.111226	-1.00084	0.316906	0.999835	cyp-32B1	Q9N4Q5	cyp-32B1
WBGene00021168	0.3287	-0.00412176	0.0177483	-0.228305	0.819409	0.999835	cyp-33C12	Q9N4Q4	cyp-33C12
WBGene00197292	0.463978	0.0127702	0.0214586	0.566823	0.570834	0.999835	NA	NA	NA
WBGene00021169	0.856299	-0.00743625	0.025522	-0.2836	0.776717	0.999835	srt-40	Q966A1	srt-40
WBGene00021164	12.132	-0.0601026	0.0756659	-0.797709	0.425039	0.999835	Y5H2B.1	A0A0M7RER3	Y5H2B.1
WBGene00003723	94.6335	0.0269979	0.111221	0.242488	0.808402	0.999835	nhr-133	O16354	nhr-133
WBGene00018415	38.351	0.0833724	0.107121	0.777899	0.436629	0.999835	nhr-184	H2L019	nhr-184
WBGene00018414	28.1429	-0.0446443	0.104137	-0.428157	0.668537	0.999835	nstp-8	G5EBK5	nstp-8
WBGene00003646	123.018	-0.0102792	0.111061	-0.0925292	0.926278	0.999835	nhr-56	H2L018	nhr-56
WBGene00003718	73.4315	-0.00852358	0.110754	-0.0767488	0.938823	0.999835	nhr-128	H2L017	nhr-128
WBGene00003693	0.246476	0.000362388	0.0145113	0.0249699	0.980079	0.999835	nhr-103	O16359	nhr-103
WBGene00003617	82.9014	-0.0723579	0.111061	-0.650777	0.515191	0.999835	nhr-18	O16360	nhr-18
WBGene00003716	71.8045	-0.0622427	0.110268	-0.56318	0.573312	0.999835	nhr-126	G5EFN9	nhr-126
WBGene00003724	88.4846	-0.0264984	0.111215	-0.23793	0.811936	0.999835	nhr-134	O16361	nhr-134
WBGene00003686	66.0483	-0.00301729	0.110692	-0.0272009	0.9783	0.999835	nhr-96	Q95X91	nhr-96
WBGene00018413	22.2741	-0.0773143	0.0998941	-0.774257	0.438779	0.999835	cyp-33C4	O16362	cyp-33C4
WBGene00023039	0.340014	0.00522595	0.0179523	0.270479	0.786792	0.999835	NA	NA	NA
WBGene00018262	4.27328	-0.0420869	0.0579322	-0.727427	0.466965	0.999835	cyp-33C3	O16670	cyp-33C3
WBGene00018261	10.6306	-0.0886647	0.0799622	-1.10057	0.271085	0.999835	cyp-33C5	A0A0K3AUW1	cyp-33C5
WBGene00018264	0	NA	NA	NA	NA	NA	cyp-33C6	A0A0M7RF98	cyp-33C6
WBGene00018260	6.39508	-0.0111275	0.0669559	-0.165205	0.868782	0.999835	cyp-33C7	O16673	cyp-33C7
WBGene00006279	0.117312	0.00318178	0.0139479	0.228116	0.819556	0.999835	str-253	O16674	str-253
WBGene00023284	21.0995	-0.0911343	0.0933277	-0.968334	0.332878	0.999835	F41B5.1	G4SI18	F41B5.1
WBGene00018265	80.7322	-0.0664703	0.111201	-0.596951	0.55054	0.999835	nhr-182	O16676	nhr-182
WBGene00202502	0	NA	NA	NA	NA	NA	F41B5.12	E3CTG7	F41B5.12
WBGene00018266	70.4708	-0.100296	0.10869	-0.920924	0.35709	0.999835	nhr-183	O16677	nhr-183
WBGene00021163	4.55559	-0.0614817	0.0606881	-1.00327	0.315732	0.999835	nhr-275	Q966A2	nhr-275
WBGene00021162	0.3249	-0.0105945	0.01588	-0.593718	0.552701	0.999835	Y5H2A.1	Q9N4R3	Y5H2A.1
WBGene00044521	4.5522	-0.0417902	0.061711	-0.681828	0.495348	0.999835	Y5H2A.4	Q4R172	Y5H2A.4
WBGene00000027	1.45779	-0.00361273	0.0321011	-0.112261	0.910616	0.999835	abu-4	Q86S74	abu-4
WBGene00196324	0.576091	0.0277371	0.0216431	1.22871	0.219179	0.999835	NA	NA	NA
WBGene00003649	55.4478	-0.0284229	0.108945	-0.259872	0.794963	0.999835	nhr-59	A0A0M9JJE1	nhr-59
WBGene00020853	0.109451	-0.00251241	0.0139479	-0.180132	0.857049	0.999835	fbxa-137	O16666	fbxa-137
WBGene00020852	151.737	-0.0392257	0.110094	-0.356002	0.721839	0.999835	nhr-228	H2L0M9	nhr-228
WBGene00020851	0.199536	0.000334685	0.0139479	0.0239923	0.980859	0.999835	nhr-227	G4SR04	nhr-227
WBGene00020849	19.7849	0.0284518	0.0957478	0.29667	0.766719	0.999835	nhr-225	O16663	nhr-225
WBGene00174687	0	NA	NA	NA	NA	NA	NA	NA	NA
WBGene00003705	0	NA	NA	NA	NA	NA	nhr-115	O16662	nhr-115
WBGene00020850	15.2548	-0.0122528	0.0911942	-0.134062	0.893354	0.999835	nhr-226	O16661	nhr-226
WBGene00268202	12.6164	0.00450144	0.0818767	0.0544882	0.956546	0.999835	NA	NA	NA
WBGene00235117	0	NA	NA	NA	NA	NA	Y19D10B.8	M1ZMJ0	Y19D10B.8
WBGene00021232	2.00776	-0.0157088	0.0421151	-0.372346	0.709635	0.999835	irld-15	Q9N570	irld-15
WBGene00021233	0.093538	0.00318178	0.0139479	0.228116	0.819556	0.999835	NA	NA	NA
WBGene00021230	0.123964	0.00318178	0.0139479	0.228116	0.819556	0.999835	NA	NA	NA
WBGene00021234	0	NA	NA	NA	NA	NA	NA	NA	NA
WBGene00021235	0.856589	-0.0222761	0.0265424	-0.815442	0.41482	0.999835	Y19D10B.6	Q9N566	Y19D10B.6
WBGene00021236	0.442809	-0.00477585	0.0193346	-0.249159	0.803238	0.999835	pud-1.2	G5EET8	pud-1.2
WBGene00017500	0.334814	0.014705	0.0179753	0.740841	0.45879	0.999835	pud-2.2	G5EBF3	pud-2.2
WBGene00017501	3.25574	0.00254549	0.0532918	0.0472751	0.962294	0.999835	pud-3	G5EEV5	pud-3
WBGene00017490	0.756218	0.00938296	0.0240557	0.45715	0.647563	0.999835	pud-2.2	G5EBF3	pud-2.2
WBGene00017498	5.84974	-0.00364196	0.0608418	-0.0605671	0.951704	0.999835	pud-4	M1ZJ62	pud-4
WBGene00017499	0	NA	NA	NA	NA	NA	pud-1.2	G5EET8	pud-1.2
WBGene00017497	0	NA	NA	NA	NA	NA	irld-32	A0A0M7RDT1	irld-32
WBGene00017491	0	NA	NA	NA	NA	NA	irld-28	O44602	irld-28
WBGene00017492	0	NA	NA	NA	NA	NA	irld-29	O44601	irld-29
WBGene00017493	0.334814	0.014705	0.0179753	0.740841	0.45879	0.999835	irld-30	O44600	irld-30
WBGene00017494	0.353927	0.00431682	0.0161376	0.291416	0.770733	0.999835	NA	NA	NA
WBGene00017496	0	NA	NA	NA	NA	NA	NA	NA	NA
WBGene00021222	0	NA	NA	NA	NA	NA	irld-35	A0A0M7REC9	irld-35
WBGene00021224	0	NA	NA	NA	NA	NA	clec-209	G5EBG4	clec-209
WBGene00021223	0	NA	NA	NA	NA	NA	F56A4.10	A0A0M9JJ71	F56A4.10
WBGene00021221	0	NA	NA	NA	NA	NA	nas-2	Q966D9	nas-2
WBGene00021225	0	NA	NA	NA	NA	NA	NA	NA	NA
WBGene00021226	0.358588	0.0122509	0.0163423	0.693842	0.487781	0.999835	F56A4.12	A0A0M9JJ95	F56A4.12
WBGene00021227	1.75649	-0.00497374	0.0386659	-0.127638	0.898436	0.999835	mct-2	A0A0M7RFF6	mct-2
WBGene00021220	0	NA	NA	NA	NA	NA	C01B4.8	A0A0M7RDX3	C01B4.8
WBGene00021219	0	NA	NA	NA	NA	NA	Y19D10A.4	A0A0M7RFG7	Y19D10A.4
WBGene00044734	0	NA	NA	NA	NA	NA	C01B4.6	G5ECR6	C01B4.6
WBGene00044099	0	NA	NA	NA	NA	NA	srd-61	G5EFQ7	srd-61
WBGene00021218	0	NA	NA	NA	NA	NA	NA	NA	NA
WBGene00021217	0	NA	NA	NA	NA	NA	str-258	G5EE51	str-258
WBGene00021228	0	NA	NA	NA	NA	NA	str-265	G5EEU9	str-265
WBGene00044902	0	NA	NA	NA	NA	NA	NA	NA	NA
WBGene00021216	0	NA	NA	NA	NA	NA	str-257	Q9UAU2	str-257
WBGene00044735	0	NA	NA	NA	NA	NA	srbc-81	G5EGF9	srbc-81
WBGene00005137	0	NA	NA	NA	NA	NA	srd-73	G5EF74	srd-73
WBGene00015731	0.129164	-0.00251241	0.0139479	-0.180132	0.857049	0.999835	C13B7.6	Q95X12	C13B7.6
WBGene00005148	0	NA	NA	NA	NA	NA	srd-71	A0A0M7REE8	srd-71
WBGene00006170	0	NA	NA	NA	NA	NA	str-119	Q9UAU7	str-119
WBGene00006171	0	NA	NA	NA	NA	NA	Y45G12C.6	Q9UAU8	Y45G12C.6
WBGene00015730	0	NA	NA	NA	NA	NA	srt-1	G5EF36	srt-1
WBGene00018913	0	NA	NA	NA	NA	NA	F56A4.5	Q9N5R6	F56A4.5
WBGene00018914	0	NA	NA	NA	NA	NA	NA	NA	NA
WBGene00018912	0	NA	NA	NA	NA	NA	F56A4.4	G5ECL9	F56A4.4
WBGene00195293	0	NA	NA	NA	NA	NA	NA	NA	NA
WBGene00018915	0	NA	NA	NA	NA	NA	str-267	G5ECX6	str-267
WBGene00018911	2.13001	0.0131088	0.0149129	1.34508	0.178599	0.999835	F56A4.3	Q9N5R3	F56A4.3
WBGene00018917	0	NA	NA	NA	NA	NA	irld-35	A0A0M7REC9	irld-35
WBGene00018910	0.222702	0.000336985	0.0139955	0.024075	0.980793	0.999835	clec-209	G5EBG4	clec-209
WBGene00018918	0	NA	NA	NA	NA	NA	F56A4.10	A0A0M9JJ71	F56A4.10
WBGene00003521	0	NA	NA	NA	NA	NA	nas-2	Q966D9	nas-2
WBGene00018919	0	NA	NA	NA	NA	NA	NA	NA	NA
WBGene00018920	1.51928	-0.00798496	0.0388072	-0.203793	0.838516	0.999835	F56A4.12	A0A0M9JJ95	F56A4.12
WBGene00015273	3.1566	0.0575992	0.0444539	1.38117	0.167225	0.999835	mct-2	A0A0M7RFF6	mct-2
WBGene00015272	0.123964	0.00318178	0.0139479	0.228116	0.819556	0.999835	C01B4.8	A0A0M7RDX3	C01B4.8
WBGene00015271	9.1875	0.074635	0.0630046	1.22447	0.220776	0.999835	Y19D10A.4	A0A0M7RFG7	Y19D10A.4
WBGene00015270	21.4945	-0.00720271	0.0404371	-0.178214	0.858555	0.999835	C01B4.6	G5ECR6	C01B4.6
WBGene00005138	0	NA	NA	NA	NA	NA	srd-61	G5EFQ7	srd-61
WBGene00005139	0	NA	NA	NA	NA	NA	NA	NA	NA
WBGene00006284	0	NA	NA	NA	NA	NA	str-258	G5EE51	str-258
WBGene00006136	0	NA	NA	NA	NA	NA	str-265	G5EEU9	str-265
WBGene00015269	0	NA	NA	NA	NA	NA	NA	NA	NA
WBGene00006283	0	NA	NA	NA	NA	NA	str-257	Q9UAU2	str-257
WBGene00021571	0	NA	NA	NA	NA	NA	srbc-81	G5EGF9	srbc-81
WBGene00021570	0	NA	NA	NA	NA	NA	srd-73	G5EF74	srd-73
WBGene00044131	2.1954	-0.0201956	0.0416103	-0.493346	0.621768	0.999835	C13B7.6	Q95X12	C13B7.6
WBGene00021572	0.123964	0.00318178	0.0139479	0.228116	0.819556	0.999835	srd-71	A0A0M7REE8	srd-71
WBGene00021573	0.140713	-0.00251241	0.0139479	-0.180132	0.857049	0.999835	Y45G12C.10	Q9N4Y5	Y45G12C.10
WBGene00021569	0	NA	NA	NA	NA	NA	Y45G12C.6	Q9UAU8	Y45G12C.6
WBGene00021568	0	NA	NA	NA	NA	NA	srt-1	G5EF36	srt-1
WBGene00021567	0	NA	NA	NA	NA	NA	F56A4.5	Q9N5R6	F56A4.5
WBGene00021574	0	NA	NA	NA	NA	NA	NA	NA	NA
WBGene00021566	1.53809	0.0128601	0.0329407	0.391504	0.695425	0.999835	F56A4.4	G5ECL9	F56A4.4
WBGene00006200	0.093538	0.00318178	0.0139479	0.228116	0.819556	0.999835	str-267	G5ECX6	str-267
WBGene00001758	299.412	-0.218199	0.109996	-1.98266	0.0474049	0.999835	gst-10	A0A0M7RDX7	gst-10
WBGene00021565	32.1665	-0.0106645	0.105026	-0.101255	0.919348	0.999835	Y45G12C.1	Q9N4X7	Y45G12C.1
WBGene00172849	0	NA	NA	NA	NA	NA	NA	NA	NA
WBGene00005607	0	NA	NA	NA	NA	NA	srj-19	Q9N4X6	srj-19
WBGene00005608	0.093538	0.00318178	0.0139479	0.228116	0.819556	0.999835	srj-20	Q9N4X5	srj-20
WBGene00016233	0.629035	0.000327987	0.0215692	0.0140426	0.988796	0.999835	srt-58	O16884	srt-58
WBGene00268203	0.450073	0.00133855	0.0192845	0.0577401	0.953956	0.999835	NA	NA	NA
WBGene00016232	0	NA	NA	NA	NA	NA	srt-4	O16885	srt-4
WBGene00016231	162.056	0.0868613	0.111202	0.782058	0.434181	0.999835	C29G2.3	O16886	C29G2.3
WBGene00016234	320.448	0.0351452	0.108959	0.322667	0.746947	0.999835	C29G2.6	O16887	C29G2.6
WBGene00016230	5.69046	-0.0063406	0.0626793	-0.101504	0.91915	0.999835	NA	NA	NA
WBGene00018760	10.0624	-0.0242436	0.0751717	-0.326203	0.744271	0.999835	irg-3	A0A0M7RF66	irg-3
WBGene00018761	4.41999	-0.0829036	0.061084	-1.36617	0.171886	0.999835	F53E10.5	P91317	F53E10.5
WBGene00268204	0.819901	0.00237127	0.0266643	0.0915602	0.927048	0.999835	NA	NA	NA
WBGene00018762	212.218	-0.00635839	0.110223	-0.0577121	0.953978	0.999835	F53E10.6	P91318	F53E10.6
WBGene00018759	0	NA	NA	NA	NA	NA	NA	NA	NA
WBGene00000056	10.8075	-0.0183684	0.0850219	-0.217068	0.828155	0.999835	acr-17	Q6F6K3	acr-17
WBGene00173048	0	NA	NA	NA	NA	NA	NA	NA	NA
WBGene00018758	601.707	-0.0591106	0.110891	-0.533087	0.593974	0.999835	F53E10.1	P91321	F53E10.1
WBGene00005477	2.60409	-0.0267011	0.046026	-0.577623	0.563518	0.999835	srh-271	Q9N5D1	srh-271
WBGene00197330	0.093538	0.00318178	0.0139479	0.228116	0.819556	0.999835	NA	NA	NA
WBGene00020961	5.57768	-0.0435676	0.0652661	-0.676814	0.498524	0.999835	sknr-1	A0A0M7REQ4	sknr-1
WBGene00195346	0	NA	NA	NA	NA	NA	NA	NA	NA
WBGene00196357	0	NA	NA	NA	NA	NA	NA	NA	NA
WBGene00206511	0.438151	-0.0119637	0.021037	-0.511882	0.608733	0.999835	W02H5.16	G5EEX9	W02H5.16
WBGene00194896	2.28651	-0.0186213	0.0417174	-0.4426	0.658055	0.999835	W02H5.16	G5EEX9	W02H5.16
WBGene00302982	0	NA	NA	NA	NA	NA	NA	NA	NA
WBGene00020957	0.431259	-0.00470846	0.0191996	-0.247378	0.804616	0.999835	W02H5.2	A0A1I6CMB1	W02H5.2
WBGene00220114	0	NA	NA	NA	NA	NA	NA	NA	NA
WBGene00220115	0	NA	NA	NA	NA	NA	NA	NA	NA
WBGene00020962	234.242	0.0403784	0.105333	0.383724	0.701183	0.999835	W02H5.8	Q9N5C4	W02H5.8
WBGene00020955	388.327	-0.0574422	0.110765	-0.518921	0.603816	0.999835	angl-1	A0A0M9JJ86	angl-1
WBGene00201661	0	NA	NA	NA	NA	NA	NA	NA	NA
WBGene00003579	58.5119	0.0617263	0.109734	0.564253	0.572582	0.999835	ndx-2	O61902	ndx-2
WBGene00202271	0	NA	NA	NA	NA	NA	NA	NA	NA
WBGene00023157	0	NA	NA	NA	NA	NA	NA	NA	NA
WBGene00020954	3.37317	-0.0318195	0.044058	-0.728291	0.466435	0.999835	W02G9.4	A0A0M7RE06	W02G9.4
WBGene00020952	537.464	0.0269247	0.109707	0.245566	0.806018	0.999835	kel-8	A0A0K3AY66	kel-8
WBGene00020953	318.376	-0.0566728	0.10946	-0.518075	0.604406	0.999835	W02G9.3	O61900	W02G9.3
WBGene00201453	0.129164	-0.00251241	0.0139479	-0.180132	0.857049	0.999835	NA	NA	NA
WBGene00023158	0	NA	NA	NA	NA	NA	NA	NA	NA
WBGene00200238	0.129164	-0.00251241	0.0139479	-0.180132	0.857049	0.999835	NA	NA	NA
WBGene00021564	536.678	0.0218784	0.109947	0.199111	0.842176	0.999835	Y45G12B.3	A0A0M7RE22	Y45G12B.3
WBGene00021563	892.08	0.0713878	0.103908	0.687216	0.491947	0.999835	Y45G12B.2	A0A0M9JJ80	Y45G12B.2
WBGene00021562	6592.83	0.0197237	0.109345	0.180389	0.856847	0.999835	nuo-5	Q9N4Y8	nuo-5
WBGene00016048	225.651	-0.0678919	0.110998	-0.612542	0.540179	0.999835	C24B9.3	O76430	C24B9.3
WBGene00199406	0.304388	0.0109737	0.0155897	0.604146	0.545747	0.999835	NA	NA	NA
WBGene00016049	2.42428	-0.0179482	0.0438735	-0.422915	0.672357	0.999835	srt-28	B1GRL3	srt-28
WBGene00016047	0	NA	NA	NA	NA	NA	srt-26	NA	srt-26
WBGene00016050	0.222702	0.000336985	0.0139955	0.024075	0.980793	0.999835	srt-29	O76433	srt-29
WBGene00016051	0	NA	NA	NA	NA	NA	srt-27	O76434	srt-27
WBGene00005217	0.109451	-0.00251241	0.0139479	-0.180132	0.857049	0.999835	srg-60	Q86B38	srg-60
WBGene00005216	0	NA	NA	NA	NA	NA	srg-59	O76435	srg-59
WBGene00006081	0.339414	-0.00409828	0.0179285	-0.217482	0.827833	0.999835	str-13	O76436	str-13
WBGene00006099	0	NA	NA	NA	NA	NA	str-33	O76437	str-33
WBGene00016052	46.5016	-0.0500798	0.109555	-0.458491	0.6466	0.999835	dod-3	O76438	dod-3
WBGene00005214	0	NA	NA	NA	NA	NA	srg-57	Q86B37	srg-57
WBGene00005213	0.129164	-0.00251241	0.0139479	-0.180132	0.857049	0.999835	srg-56	O76439	srg-56
WBGene00005218	0.238615	-0.00565942	0.0143312	-0.399469	0.689547	0.999835	srg-61	O76440	srg-61
WBGene00005219	0.692488	-0.000594155	0.0241909	-0.0231519	0.981529	0.999835	srg-62	O76441	srg-62
WBGene00005916	0	NA	NA	NA	NA	NA	NA	NA	NA
WBGene00268205	0	NA	NA	NA	NA	NA	NA	NA	NA
WBGene00005915	0	NA	NA	NA	NA	NA	srx-24	O76442	srx-24
WBGene00005917	0	NA	NA	NA	NA	NA	srx-26	Q9N5G7	srx-26
WBGene00005918	0	NA	NA	NA	NA	NA	NA	NA	NA
WBGene00005919	0	NA	NA	NA	NA	NA	srx-28	Q9N5G6	srx-28
WBGene00005215	9.70487	0.0478689	0.0795991	0.600903	0.547905	0.999835	srg-58	Q9N5G5	srg-58
WBGene00019885	19.4959	-0.0191512	0.0768787	-0.247396	0.804602	0.999835	R05D8.7	Q9N5G4	R05D8.7
WBGene00000977	16.5704	-0.16407	0.0951213	-1.7242	0.0846716	0.999835	dhs-14	Q9N5G3	dhs-14
WBGene00019886	3.04106	-0.0331936	0.0511489	-0.639283	0.522639	0.999835	R05D8.9	Q9N5G2	R05D8.9
WBGene00000978	4.81594	0.0275768	0.0640901	0.431622	0.666016	0.999835	dhs-15	Q9N5G1	dhs-15
WBGene00005279	0.422846	0.000655867	0.0189903	0.0269599	0.978492	0.999835	srh-56	Q9N5G0	srh-56
WBGene00005606	0	NA	NA	NA	NA	NA	srj-18	A0A0M9JJ79	srj-18
WBGene00005605	0	NA	NA	NA	NA	NA	NA	NA	NA
WBGene00019887	56.7957	-0.045776	0.111092	-0.411784	0.680498	0.999835	R05D8.11	Q9N5F7	R05D8.11
WBGene00004130	14577.6	-0.0619693	0.101289	-0.611815	0.54066	0.999835	ketn-1	Q9NL87	ketn-1
WBGene00219966	0.109451	-0.00251241	0.0139479	-0.180132	0.857049	0.999835	NA	NA	NA
WBGene00018824	217.517	-0.159458	0.111209	-1.43464	0.151391	0.999835	F54E2.2	Q9TXK3	F54E2.2
WBGene00236799	2.76381	-0.046464	0.0483664	-0.965317	0.334386	0.999835	NA	NA	NA
WBGene00018823	47.085	-0.0212906	0.0996052	-0.213241	0.831139	0.999835	F54E2.1	Q9TXK1	F54E2.1
WBGene00268206	0.817296	-0.00439848	0.0253168	-0.168007	0.866578	0.999835	F54E2.9	A0A0M7RFA1	F54E2.9
WBGene00018825	0.289635	0.00726599	0.015306	0.460765	0.644967	0.999835	F54E2.5	Q9TXK0	F54E2.5
WBGene00018826	0.246476	0.000362388	0.0145113	0.0249699	0.980079	0.999835	srt-34	Q9TXJ9	srt-34
WBGene00005259	0.123964	0.00318178	0.0139479	0.228116	0.819556	0.999835	srh-36	O16978	srh-36
WBGene00020183	102.84	0.0771067	0.110826	0.696802	0.485927	0.999835	T03D3.5	O16979	T03D3.5
WBGene00005749	0	NA	NA	NA	NA	NA	srw-2	O16980	srw-2
WBGene00005629	0	NA	NA	NA	NA	NA	srj-50	O16981	srj-50
WBGene00005627	0	NA	NA	NA	NA	NA	srj-45	O16982	srj-45
WBGene00023335	0	NA	NA	NA	NA	NA	NA	NA	NA
WBGene00023336	0.140713	-0.00251241	0.0139479	-0.180132	0.857049	0.999835	NA	NA	NA
WBGene00023337	0.668963	-0.00667457	0.025171	-0.29733	0.766215	0.999835	NA	NA	NA
WBGene00023338	0.093538	0.00318178	0.0139479	0.228116	0.819556	0.999835	NA	NA	NA
WBGene00005626	0.347274	0.00535901	0.017979	0.314706	0.752985	0.999835	srj-44	O16986	srj-44
WBGene00005628	1.61259	-0.00144288	0.0368545	-0.0393514	0.96861	0.999835	srj-49	O16987	srj-49
WBGene00020182	308.281	0.0555384	0.106077	0.523454	0.600659	0.999835	ugt-53	O16988	ugt-53
WBGene00023339	0	NA	NA	NA	NA	NA	NA	NA	NA
WBGene00005635	0	NA	NA	NA	NA	NA	srj-57	O16990	srj-57
WBGene00005634	0	NA	NA	NA	NA	NA	srj-55	Q9N4Z1	srj-55
WBGene00005633	0.264678	0.00038133	0.014884	0.0256172	0.979563	0.999835	srj-54	Q9TXS5	srj-54
WBGene00005476	0.246711	-0.0058001	0.0145075	-0.398937	0.68994	0.999835	srh-270	O45162	srh-270
WBGene00005478	0.187076	0.00602888	0.0139479	0.386832	0.698881	0.999835	srh-272	O45163	srh-272
WBGene00005447	2.74519	0.0369657	0.0458891	0.813188	0.41611	0.999835	srh-240	Q9BKN9	srh-240
WBGene00005448	0.109451	-0.00251241	0.0139479	-0.180132	0.857049	0.999835	srh-241	O45164	srh-241
WBGene00005449	0	NA	NA	NA	NA	NA	srh-243	O45165	srh-243
WBGene00018138	356.555	-0.0508862	0.104208	-0.48899	0.624849	0.999835	folt-2	O45166	folt-2
WBGene00018140	253.524	0.034397	0.109237	0.314562	0.753094	0.999835	F37B4.10	A0A0M7REP1	F37B4.10
WBGene00006104	0.556916	0.0072052	0.0225972	0.280247	0.779288	0.999835	str-39	Q9TXS6	str-39
WBGene00002055	433.937	-0.0173595	0.111032	-0.156465	0.875666	0.999835	ifc-1	O45168	ifc-1
WBGene00018139	0	NA	NA	NA	NA	NA	sre-24	O45169	sre-24
WBGene00005751	0.868486	-0.0125076	0.026037	-0.459296	0.646022	0.999835	srw-4	O45170	srw-4
WBGene00044523	8.5574	0.0174977	0.0611397	0.282201	0.777789	0.999835	NA	NA	NA
WBGene00235329	26.0386	-0.0118039	0.0458687	-0.257053	0.797138	0.999835	F37B4.15	U4PEP7	F37B4.15
WBGene00005344	14.5368	-0.0469619	0.0619737	-0.755973	0.449666	0.999835	srh-127	O45171	srh-127
WBGene00016281	1.8381	-0.0277904	0.0386764	-0.708181	0.478833	0.999835	pals-32	O16898	pals-32
WBGene00006111	0.530912	0.0277102	0.0221663	1.20111	0.22971	0.999835	str-46	O16899	str-46
WBGene00016282	110.842	-0.0196046	0.111225	-0.176424	0.859961	0.999835	C31B8.7	O16900	C31B8.7
WBGene00016283	21.3797	-0.150447	0.090026	-1.68239	0.0924927	0.999835	zmp-3	G5EBU3	zmp-3
WBGene00016284	1.39767	0.0218815	0.0337984	0.652411	0.514136	0.999835	C31B8.9	O16902	C31B8.9
WBGene00005362	2.86922	0.0643298	0.0487832	1.3367	0.181321	0.999835	srh-146	A0A0B7H2U2	srh-146
WBGene00016280	0.799331	0.00451994	0.0255903	0.174687	0.861325	0.999835	NA	NA	NA
WBGene00005630	0.340014	0.00522595	0.0179523	0.270479	0.786792	0.999835	NA	NA	NA
WBGene00005261	0.246476	0.000362388	0.0145113	0.0249699	0.980079	0.999835	srh-38	A0A0M7RDS8	srh-38
WBGene00194830	0.117312	0.00318178	0.0139479	0.228116	0.819556	0.999835	NA	NA	NA
WBGene00016285	0.728409	0.00885464	0.0219574	0.440062	0.659892	0.999835	C31B8.12	O16907	C31B8.12
WBGene00044602	0.269877	-0.00611166	0.0148903	-0.445432	0.656008	0.999835	C31B8.16	Q4A575	C31B8.16
WBGene00016279	0.367779	-0.0113262	0.0164157	-0.667883	0.504208	0.999835	C31B8.1	O16908	C31B8.1
WBGene00005453	0	NA	NA	NA	NA	NA	srh-247	O16909	srh-247
WBGene00005455	0.093538	0.00318178	0.0139479	0.228116	0.819556	0.999835	NA	NA	NA
WBGene00005888	0	NA	NA	NA	NA	NA	srw-141	O61908	srw-141
WBGene00005890	0	NA	NA	NA	NA	NA	srw-143	A0A0M7REP9	srw-143
WBGene00005884	0	NA	NA	NA	NA	NA	srw-137	O61910	srw-137
WBGene00005308	2.04162	-0.0136027	0.0414486	-0.332276	0.739681	0.999835	srh-87	Q9GUB8	srh-87
WBGene00005875	0	NA	NA	NA	NA	NA	NA	NA	NA
WBGene00005869	0	NA	NA	NA	NA	NA	srw-122	O61912	srw-122
WBGene00005873	0	NA	NA	NA	NA	NA	NA	NA	NA
WBGene00005454	0	NA	NA	NA	NA	NA	srh-248	O61969	srh-248
WBGene00005889	0	NA	NA	NA	NA	NA	srw-142	O61970	srw-142
WBGene00005891	0.392195	0.00661205	0.0146041	0.563185	0.573309	0.999835	srw-144	O61971	srw-144
WBGene00005885	0	NA	NA	NA	NA	NA	srw-138	Q8IFY3	srw-138
WBGene00005309	0.226763	0.000341401	0.0140866	0.0242329	0.980667	0.999835	srh-88	Q8IFY2	srh-88
WBGene00005863	0.196097	0.00318178	0.0139479	0.228116	0.819556	0.999835	NA	NA	NA
WBGene00005307	0.734766	-0.011218	0.0242826	-0.445887	0.655679	0.999835	NA	NA	NA
WBGene00165274	0	NA	NA	NA	NA	NA	NA	NA	NA
WBGene00005876	0	NA	NA	NA	NA	NA	srw-129	P91159	srw-129
WBGene00005870	0	NA	NA	NA	NA	NA	srw-123	Q7YXG6	srw-123
WBGene00005871	0	NA	NA	NA	NA	NA	srw-124	P91160	srw-124
WBGene00005865	0	NA	NA	NA	NA	NA	srw-118	Q8IFY1	srw-118
WBGene00005864	0	NA	NA	NA	NA	NA	srw-117	Q8IFY0	srw-117
WBGene00005886	0	NA	NA	NA	NA	NA	srw-139	Q8IFX9	srw-139
WBGene00005306	0.129164	-0.00251241	0.0139479	-0.180132	0.857049	0.999835	srh-85	A0A0M6VDE6	srh-85
WBGene00005305	0	NA	NA	NA	NA	NA	NA	NA	NA
WBGene00005868	0	NA	NA	NA	NA	NA	srw-121	P91378	srw-121
WBGene00005862	0	NA	NA	NA	NA	NA	srw-115	P91379	srw-115
WBGene00005867	0	NA	NA	NA	NA	NA	srw-120	P91380	srw-120
WBGene00005872	0	NA	NA	NA	NA	NA	NA	NA	NA
WBGene00005866	0	NA	NA	NA	NA	NA	srw-119	P91382	srw-119
WBGene00005861	0	NA	NA	NA	NA	NA	NA	NA	NA
WBGene00005859	0.217502	0.00602888	0.0139479	0.418923	0.675272	0.999835	srw-112	P91384	srw-112
WBGene00005878	0.608403	0.0127159	0.0192673	0.687668	0.491662	0.999835	NA	NA	NA
WBGene00005883	0	NA	NA	NA	NA	NA	srw-136	P91385	srw-136
WBGene00005882	0.105998	-0.00251241	0.0139479	-0.180132	0.857049	0.999835	srw-135	A0A0M6VD42	srw-135
WBGene00219714	0	NA	NA	NA	NA	NA	NA	NA	NA
WBGene00169108	0	NA	NA	NA	NA	NA	NA	NA	NA
WBGene00019675	0	NA	NA	NA	NA	NA	K12D9.1	P91387	K12D9.1
WBGene00077758	1.05194	0.0123396	0.0245465	0.509628	0.610312	0.999835	irld-12	B3GWA5	irld-12
WBGene00019676	0.22331	0.000337649	0.0140093	0.0240988	0.980774	0.999835	NA	NA	NA
WBGene00019105	6.59676	-0.0710787	0.0601016	-1.20415	0.22853	0.999835	asp-8	O16338	asp-8
WBGene00019104	0.123964	0.00318178	0.0139479	0.228116	0.819556	0.999835	asp-7	O16339	asp-7
WBGene00019106	0	NA	NA	NA	NA	NA	irld-38	O16340	irld-38
WBGene00005755	0.363788	0.00441064	0.0163119	0.277029	0.781757	0.999835	srw-8	O16341	srw-8
WBGene00019107	0.317994	-0.00816696	0.0139526	-0.509471	0.610422	0.999835	NA	NA	NA
WBGene00019108	53.5418	-0.0553128	0.106044	-0.519382	0.603494	0.999835	chpf-2	O16343	chpf-2
WBGene00045353	0	NA	NA	NA	NA	NA	NA	NA	NA
WBGene00077727	0	NA	NA	NA	NA	NA	NA	NA	NA
WBGene00201230	0	NA	NA	NA	NA	NA	NA	NA	NA
WBGene00202047	0.140713	-0.00251241	0.0139479	-0.180132	0.857049	0.999835	NA	NA	NA
WBGene00019103	48.3323	-0.049057	0.105155	-0.468333	0.639546	0.999835	F59D6.1	A0A0M7RF68	F59D6.1
WBGene00016855	0	NA	NA	NA	NA	NA	C50H11.8	O16468	C50H11.8
WBGene00255566	0	NA	NA	NA	NA	NA	NA	NA	NA
WBGene00006271	0	NA	NA	NA	NA	NA	str-244	Q9GUE4	str-244
WBGene00016856	0	NA	NA	NA	NA	NA	srt-15	O16470	srt-15
WBGene00016857	0	NA	NA	NA	NA	NA	srt-16	O16471	srt-16
WBGene00005400	0.735916	0.0122475	0.0244891	0.517962	0.604485	0.999835	srh-185	O16472	srh-185
WBGene00006105	0	NA	NA	NA	NA	NA	str-40	O16473	str-40
WBGene00016858	1.28447	-0.00156163	0.0314531	-0.0493012	0.960679	0.999835	C50H11.13	O16474	C50H11.13
WBGene00174961	0	NA	NA	NA	NA	NA	NA	NA	NA
WBGene00016854	0.123964	0.00318178	0.0139479	0.228116	0.819556	0.999835	NA	NA	NA
WBGene00016853	0	NA	NA	NA	NA	NA	srt-9	NA	srt-9
WBGene00016859	0	NA	NA	NA	NA	NA	srt-5	O16477	srt-5
WBGene00016852	0.093538	0.00318178	0.0139479	0.228116	0.819556	0.999835	srt-7	O16478	srt-7
WBGene00016851	0.305534	-0.00311969	0.015443	-0.181957	0.855616	0.999835	NA	NA	NA
WBGene00016850	0.140713	-0.00251241	0.0139479	-0.180132	0.857049	0.999835	srt-8	O16480	srt-8
WBGene00016849	41.6254	-0.0416523	0.10966	-0.379488	0.704325	0.999835	acs-21	O16481	acs-21
WBGene00016860	52.8264	0.0369744	0.110457	0.334628	0.737906	0.999835	cyp-33C9	O16482	cyp-33C9
WBGene00006132	0	NA	NA	NA	NA	NA	NA	NA	NA
WBGene00016861	0.109451	-0.00251241	0.0139479	-0.180132	0.857049	0.999835	NA	NA	NA
WBGene00022263	1.00433	-0.0190987	0.0315818	-0.59685	0.550608	0.999835	Y73C8C.4	Q9TXW1	Y73C8C.4
WBGene00006128	0.199536	0.000334685	0.0139479	0.0239923	0.980859	0.999835	str-66	Q9TXW2	str-66
WBGene00006131	0	NA	NA	NA	NA	NA	str-69	Q965G3	str-69
WBGene00006130	0.879837	0.00311443	0.0233035	0.134677	0.892868	0.999835	str-68	A0A0S4XRX5	str-68
WBGene00022264	0.093538	0.00318178	0.0139479	0.228116	0.819556	0.999835	sdz-34	Q9TXW4	sdz-34
WBGene00022265	217.164	0.0414695	0.110382	0.375783	0.707078	0.999835	Y73C8C.8	Q9TXW5	Y73C8C.8
WBGene00022262	189.059	0.014556	0.111131	0.130966	0.895802	0.999835	Y73C8C.3	Q9TXW6	Y73C8C.3
WBGene00022261	15.5202	-0.0169187	0.069836	-0.240085	0.810265	0.999835	clec-210	Q9TXW7	clec-210
WBGene00022266	0	NA	NA	NA	NA	NA	srt-56	Q9TXW8	srt-56
WBGene00006269	0.105998	-0.00251241	0.0139479	-0.180132	0.857049	0.999835	NA	NA	NA
WBGene00044524	0	NA	NA	NA	NA	NA	Y73C8C.12	Q3V5H1	Y73C8C.12
WBGene00022267	32.8313	-0.0296835	0.0486307	-0.615043	0.538526	0.999835	Y73C8C.10	Q9TXX0	Y73C8C.10
WBGene00017174	12.8649	-0.0613519	0.0828498	-0.740071	0.459257	0.999835	tat-6	P91203	tat-6
WBGene00017173	0.461925	-0.0112856	0.0213706	-0.519262	0.603578	0.999835	F02C9.2	P91204	F02C9.2
WBGene00017175	0.351936	0.00922678	0.0141881	0.59219	0.553723	0.999835	irld-3	P91205	irld-3
WBGene00017172	0.109451	-0.00251241	0.0139479	-0.180132	0.857049	0.999835	F02C9.1	P91206	F02C9.1
WBGene00016475	0.529942	0.00512016	0.0204826	0.212553	0.831676	0.999835	srab-9	Q8ITZ7	srab-9
WBGene00016476	0.215449	-0.00535951	0.0139479	-0.371976	0.709911	0.999835	srab-10	Q8ITZ6	srab-10
WBGene00016477	0.645562	0.00818535	0.0249293	0.347425	0.728272	0.999835	srab-11	Q8ITZ5	srab-11
WBGene00016478	0.874986	0.0359266	0.0284286	1.34685	0.178028	0.999835	NA	NA	NA
WBGene00016479	0	NA	NA	NA	NA	NA	srab-6	O16403	srab-6
WBGene00016480	0	NA	NA	NA	NA	NA	srab-7	A0A0S4XR90	srab-7
WBGene00016474	1.11422	-0.0327304	0.0235458	-1.65895	0.0971256	0.999835	C36C5.5	O16405	C36C5.5
WBGene00016481	0.434712	-0.00472121	0.0192252	-0.25387	0.799596	0.999835	C36C5.12	O16406	C36C5.12
WBGene00016483	0.218902	-0.00535951	0.0139479	-0.375807	0.70706	0.999835	C36C5.14	O16408	C36C5.14
WBGene00016473	0.332761	-0.00404944	0.0178227	-0.216129	0.828887	0.999835	C36C5.4	M1Z838	C36C5.4
WBGene00016484	0.218902	-0.00535951	0.0139479	-0.375807	0.70706	0.999835	C36C5.15	O16410	C36C5.15
WBGene00016472	0.196097	0.00318178	0.0139479	0.228116	0.819556	0.999835	srbc-6	O16411	srbc-6
WBGene00016471	0.117312	0.00318178	0.0139479	0.228116	0.819556	0.999835	srab-8	O16412	srab-8
WBGene00016470	0	NA	NA	NA	NA	NA	NA	NA	NA
WBGene00219768	0.383173	0.0125624	0.0166738	0.716632	0.473601	0.999835	NA	NA	NA
WBGene00002246	140.377	0.152605	0.108799	1.4071	0.159399	0.999835	lag-2	P45442	lag-2
WBGene00022260	0	NA	NA	NA	NA	NA	Y73C8B.3	Q9N4E2	Y73C8B.3
WBGene00022259	312.454	-0.0208718	0.105798	-0.197287	0.843603	0.999835	Y73C8B.2	Q9N4E1	Y73C8B.2
WBGene00235321	3.94548	-0.0207244	0.0555701	-0.371527	0.710245	0.999835	Y73C8B.9	U4PRK7	Y73C8B.9
WBGene00022258	93.8592	-0.00108001	0.108644	-0.00991037	0.992093	0.999835	Y73C8B.1	Q9N4E0	Y73C8B.1
WBGene00044525	2.59082	0.0505978	0.0439569	1.18205	0.237186	0.999835	Y73C8B.5	Q3V5K4	Y73C8B.5
WBGene00019525	7.63108	0.00954222	0.071111	0.133233	0.894009	0.999835	K08D9.4	A0A0S4XR75	K08D9.4
WBGene00174280	0	NA	NA	NA	NA	NA	NA	NA	NA
WBGene00171579	0	NA	NA	NA	NA	NA	NA	NA	NA
WBGene00202009	1.34115	-0.00608194	0.032023	-0.189912	0.849378	0.999835	NA	NA	NA
WBGene00195611	0.238615	-0.00565942	0.0143312	-0.399469	0.689547	0.999835	NA	NA	NA
WBGene00000168	286.832	0.0472496	0.107742	0.439048	0.660627	0.999835	apx-1	A0A0S4XRY4	apx-1
WBGene00019526	0.344075	0.00425171	0.0160155	0.271972	0.785643	0.999835	NA	NA	NA
WBGene00019524	0.246476	0.000362388	0.0145113	0.0249699	0.980079	0.999835	K08D9.2	NA	K08D9.2
WBGene00269352	0	NA	NA	NA	NA	NA	K08D9.10	A0A0S4XR86	K08D9.10
WBGene00019527	2.18586	-0.0362684	0.0394066	-0.927655	0.353587	0.999835	K08D9.6	Q9TXN1	K08D9.6
WBGene00235094	0	NA	NA	NA	NA	NA	K08D9.9	L8EC28	K08D9.9
WBGene00006084	0.769178	-0.00109273	0.0246619	-0.0425253	0.96608	0.999835	str-16	A0A0K3AYD9	str-16
WBGene00005599	0.469786	0.000893993	0.0195393	0.0447843	0.964279	0.999835	srj-11	P91504	srj-11
WBGene00001771	28.4453	-0.116681	0.104356	-1.11747	0.263794	0.999835	gst-23	P91505	gst-23
WBGene00005595	0.196097	0.00318178	0.0139479	0.228116	0.819556	0.999835	srj-7	P91506	srj-7
WBGene00202284	0	NA	NA	NA	NA	NA	NA	NA	NA
WBGene00005596	0	NA	NA	NA	NA	NA	srj-8	P91507	srj-8
WBGene00020875	0.202989	0.000334685	0.0139479	0.0239923	0.980859	0.999835	T28A11.13	P91508	T28A11.13
WBGene00006123	0	NA	NA	NA	NA	NA	NA	NA	NA
WBGene00020877	27.4622	0.162717	0.105404	1.54327	0.122764	0.999835	srt-63	P91511	srt-63
WBGene00044526	180.167	-0.0482343	0.110919	-0.435171	0.663438	0.999835	T28A11.22	Q4PIS6	T28A11.22
WBGene00020878	1.05586	-0.0265628	0.0278167	-0.972764	0.330671	0.999835	T28A11.16	P91512	T28A11.16
WBGene00020874	0	NA	NA	NA	NA	NA	srbc-5	P91513	srbc-5
WBGene00020873	0.437804	-0.0119045	0.0152267	-0.702913	0.48211	0.999835	NA	NA	NA
WBGene00020879	0.218902	-0.00535951	0.0139479	-0.375807	0.70706	0.999835	T28A11.17	P91515	T28A11.17
WBGene00020880	0	NA	NA	NA	NA	NA	T28A11.18	P91516	T28A11.18
WBGene00020881	0	NA	NA	NA	NA	NA	T28A11.19	P91517	T28A11.19
WBGene00020872	0	NA	NA	NA	NA	NA	NA	NA	NA
WBGene00020882	0	NA	NA	NA	NA	NA	T28A11.20	P91519	T28A11.20
WBGene00020871	0	NA	NA	NA	NA	NA	T28A11.4	P91520	T28A11.4
WBGene00167221	0	NA	NA	NA	NA	NA	NA	NA	NA
WBGene00020870	0	NA	NA	NA	NA	NA	T28A11.3	P91521	T28A11.3
WBGene00020883	28.9927	0.0873215	0.100375	0.864833	0.38713	0.999835	fbxa-64	P91522	fbxa-64
WBGene00020869	0.109451	-0.00251241	0.0139479	-0.180132	0.857049	0.999835	T28A11.2	A5HU97	T28A11.2
WBGene00269355	0	NA	NA	NA	NA	NA	T28A11.25	A0A0S4XR99	T28A11.25
WBGene00006127	0	NA	NA	NA	NA	NA	str-64	P91524	str-64
WBGene00018055	0.348066	-0.0110001	0.0161792	-0.634356	0.525849	0.999835	F35F10.5	Q9GYU3	F35F10.5
WBGene00018057	0	NA	NA	NA	NA	NA	F35F10.7	Q9GYU2	F35F10.7
WBGene00018056	0.41059	-0.0119823	0.0168811	-0.736905	0.46118	0.999835	F35F10.6	Q9GYU1	F35F10.6
WBGene00018054	0.819975	0.0239362	0.0234009	1.08357	0.278558	0.999835	F35F10.4	NA	F35F10.4
WBGene00170353	0	NA	NA	NA	NA	NA	NA	NA	NA
WBGene00006013	0	NA	NA	NA	NA	NA	srx-122	Q9GYT9	srx-122
WBGene00018058	0.105998	-0.00251241	0.0139479	-0.180132	0.857049	0.999835	srbc-1	A0A131MB70	srbc-1
WBGene00018059	0	NA	NA	NA	NA	NA	NA	NA	NA
WBGene00219257	0	NA	NA	NA	NA	NA	NA	NA	NA
WBGene00018053	0.093538	0.00318178	0.0139479	0.228116	0.819556	0.999835	srbc-3	Q9GYT6	srbc-3
WBGene00018060	71.6666	0.0274072	0.110161	0.249264	0.803156	0.999835	arrd-18	Q9GYT5	arrd-18
WBGene00018061	138.088	0.0466326	0.109974	0.424246	0.671387	0.999835	arrd-19	Q9GYT4	arrd-19
WBGene00018052	1.37491	-0.0233019	0.0287482	-0.838402	0.401805	0.999835	F35F10.1	Q9GYT3	F35F10.1
WBGene00018062	0	NA	NA	NA	NA	NA	F35F10.13	Q9GYT2	F35F10.13
WBGene00018063	0.218902	-0.00535951	0.0139479	-0.375807	0.70706	0.999835	F35F10.14	Q9GYT1	F35F10.14
WBGene00194898	0.117312	0.00318178	0.0139479	0.228116	0.819556	0.999835	C17B7.14	D1YSH4	C17B7.14
WBGene00015882	0.683951	-0.0133757	0.0240706	-0.525653	0.599129	0.999835	C17B7.8	H2KYF5	C17B7.8
WBGene00015883	0.093538	0.00318178	0.0139479	0.228116	0.819556	0.999835	C17B7.9	O45153	C17B7.9
WBGene00015879	0.687968	-0.0232994	0.02016	-1.18864	0.23458	0.999835	C17B7.5	O45155	C17B7.5
WBGene00015878	0.356162	-0.0139624	0.0182119	-0.729073	0.465957	0.999835	C17B7.4	O45156	C17B7.4
WBGene00015884	0	NA	NA	NA	NA	NA	C17B7.10	A0A131MD03	C17B7.10
WBGene00015877	0	NA	NA	NA	NA	NA	C17B7.3	M1ZJT0	C17B7.3
WBGene00015885	29.7792	0.0476853	0.104964	0.453858	0.649931	0.999835	fbxa-65	O45159	fbxa-65
WBGene00015876	0	NA	NA	NA	NA	NA	NA	NA	NA
WBGene00268213	0.218902	-0.00535951	0.0139479	-0.375807	0.70706	0.999835	C17B7.15	A0A0S4XRJ7	C17B7.15
WBGene00006126	0	NA	NA	NA	NA	NA	str-63	O45161	str-63
WBGene00015886	0.355927	-0.00420595	0.0181596	-0.239752	0.810523	0.999835	C17B7.12	Q9TXS4	C17B7.12
WBGene00015436	0.323501	0.00507299	0.0176898	0.273973	0.784106	0.999835	NA	NA	NA
WBGene00015437	7.13198	-0.0780255	0.0690802	-1.12707	0.259714	0.999835	scrm-3	G5EG07	scrm-3
WBGene00015435	0.500328	-0.0173864	0.0181745	-0.911093	0.362247	0.999835	C04E12.5	A0A131MBK3	C04E12.5
WBGene00015434	0	NA	NA	NA	NA	NA	C04E12.4	O76677	C04E12.4
WBGene00015433	1.70763	-0.030637	0.0316298	-0.994143	0.320153	0.999835	C04E12.2	O76679	C04E12.2
WBGene00006012	0.093538	0.00318178	0.0139479	0.228116	0.819556	0.999835	srx-121	O76680	srx-121
WBGene00015438	0	NA	NA	NA	NA	NA	srbc-2	O76681	srbc-2
WBGene00015439	0.109451	-0.00251241	0.0139479	-0.180132	0.857049	0.999835	NA	NA	NA
WBGene00219256	0	NA	NA	NA	NA	NA	NA	NA	NA
WBGene00015432	0.109451	-0.00251241	0.0139479	-0.180132	0.857049	0.999835	NA	NA	NA
WBGene00015440	1.87083	-0.0165324	0.0416103	-0.402686	0.687179	0.999835	NA	NA	NA
WBGene00015441	1.02836	-0.00102253	0.0277337	-0.0355716	0.971624	0.999835	NA	NA	NA
WBGene00020619	0	NA	NA	NA	NA	NA	NA	NA	NA
WBGene00020620	0	NA	NA	NA	NA	NA	T20D4.15	NA	T20D4.15
WBGene00020622	0	NA	NA	NA	NA	NA	NA	NA	NA
WBGene00020618	0.123964	0.00318178	0.0139479	0.228116	0.819556	0.999835	T20D4.12	P91463	T20D4.12
WBGene00020617	0.437804	-0.0119045	0.0152267	-0.702913	0.48211	0.999835	T20D4.11	P91464	T20D4.11
WBGene00020616	0.766157	-0.0198178	0.0184053	-1.13654	0.255732	0.999835	T20D4.10	Q2L6V7	T20D4.10
WBGene00044718	0.218902	-0.00535951	0.0139479	-0.375807	0.70706	0.999835	NA	NA	NA
WBGene00020615	0	NA	NA	NA	NA	NA	NA	NA	NA
WBGene00020614	0	NA	NA	NA	NA	NA	NA	NA	NA
WBGene00020613	1.51918	-0.0259519	0.0356765	-0.742654	0.457691	0.999835	T20D4.7	P91468	T20D4.7
WBGene00020612	14.5768	0.0179655	0.0883633	0.204856	0.837684	0.999835	arrd-22	P91469	arrd-22
WBGene00020611	0	NA	NA	NA	NA	NA	T20D4.5	P91470	T20D4.5
WBGene00020609	0.218902	-0.00535951	0.0139479	-0.375807	0.70706	0.999835	T20D4.3	A0A131MB53	T20D4.3
WBGene00020623	0.109451	-0.00251241	0.0139479	-0.180132	0.857049	0.999835	srab-21	P91473	srab-21
WBGene00020608	0	NA	NA	NA	NA	NA	srab-22	P91474	srab-22
WBGene00020607	0	NA	NA	NA	NA	NA	srab-20	P91475	srab-20
WBGene00020624	29.6051	0.0374588	0.101408	0.371308	0.710408	0.999835	T20D4.19	P91476	T20D4.19
WBGene00005597	14.1589	-0.128459	0.0872586	-1.47758	0.139519	0.999835	srj-9	A0A131MD33	srj-9
WBGene00000478	1571.28	-0.0811351	0.0996413	-0.814243	0.415506	0.999835	cfz-2	G5ECQ2	cfz-2
WBGene00174026	0.105998	-0.00251241	0.0139479	-0.180132	0.857049	0.999835	NA	NA	NA
WBGene00195825	0.465613	-0.0203948	0.0197956	-0.962857	0.33562	0.999835	NA	NA	NA
WBGene00023017	0.246711	-0.0058001	0.0145075	-0.398937	0.68994	0.999835	NA	NA	NA
WBGene00017868	13.933	-0.0066812	0.0893064	-0.0746545	0.94049	0.999835	slc-28.2	A0A131MBV2	slc-28.2
WBGene00167632	0	NA	NA	NA	NA	NA	NA	NA	NA
WBGene00017867	6.82004	-0.0384388	0.0680173	-0.564272	0.572569	0.999835	slc-28.1	A0A131MBN5	slc-28.1
WBGene00001781	8.90989	-0.015533	0.076004	-0.206445	0.836443	0.999835	gst-33	O16198	gst-33
WBGene00015315	0	NA	NA	NA	NA	NA	srbc-29	Q5F4V7	srbc-29
WBGene00044088	0.37564	-0.00344269	0.0164481	-0.247881	0.804227	0.999835	oac-2	Q5F4V4	oac-2
WBGene00044089	0.093538	0.00318178	0.0139479	0.228116	0.819556	0.999835	srbc-31	Q5F4V3	srbc-31
WBGene00015316	0	NA	NA	NA	NA	NA	srbc-30	Q5F4V6	srbc-30
WBGene00003096	4.02627	-0.0340732	0.0490234	-0.703128	0.481976	0.999835	lys-7	O16202	lys-7
WBGene00044090	0.105998	-0.00251241	0.0139479	-0.180132	0.857049	0.999835	srbc-33	Q5F4V2	srbc-33
WBGene00015317	0	NA	NA	NA	NA	NA	srbc-32	Q5F4V5	srbc-32
WBGene00015318	0.140713	-0.00251241	0.0139479	-0.180132	0.857049	0.999835	srbc-36	Q5F4V0	srbc-36
WBGene00015575	0.350727	0.00539052	0.0180317	0.315617	0.752293	0.999835	NA	NA	NA
WBGene00269378	0.563324	0.00614845	0.0227267	0.252497	0.800657	0.999835	C07G3.15	A0A131MD85	C07G3.15
WBGene00015576	1.95666	0.085223	0.0394021	2.52223	0.0116615	0.999835	C07G3.8	O16321	C07G3.8
WBGene00015578	1.61434	0.0377193	0.0376849	1.01147	0.311793	0.999835	C07G3.10	Q965N0	C07G3.10
WBGene00015577	214.374	0.293644	0.110307	2.66339	0.00773583	0.999835	ugt-64	A0A131MBT3	ugt-64
WBGene00006256	4.14099	0.122036	0.0544391	2.3591	0.0183194	0.999835	str-225	O16323	str-225
WBGene00006259	0.356162	-0.0139624	0.0182119	-0.729073	0.465957	0.999835	str-228	O16324	str-228
WBGene00006257	0.757865	-0.013793	0.0264301	-0.509457	0.610432	0.999835	str-226	O16325	str-226
WBGene00168557	0	NA	NA	NA	NA	NA	NA	NA	NA
WBGene00006258	1.42434	0.0019115	0.0358844	0.0529611	0.957763	0.999835	str-227	A0A131MBL4	str-227
WBGene00196310	0	NA	NA	NA	NA	NA	NA	NA	NA
WBGene00044119	0.217502	0.00602888	0.0139479	0.418923	0.675272	0.999835	NA	NA	NA
WBGene00015574	6.5861	-0.0355259	0.0705838	-0.500066	0.617029	0.999835	irg-1	O16327	irg-1
WBGene00020747	1.32643	0.0125878	0.0347748	0.355245	0.722406	0.999835	T24A6.7	O61936	T24A6.7
WBGene00006286	0	NA	NA	NA	NA	NA	str-260	A0A131MB93	str-260
WBGene00020746	0	NA	NA	NA	NA	NA	srbc-66	O61938	srbc-66
WBGene00020748	28.4604	0.0521859	0.100477	0.516448	0.605541	0.999835	nhr-221	A0A131MB63	nhr-221
WBGene00003683	18.1066	-0.0294658	0.092295	-0.319905	0.749041	0.999835	nhr-93	A0A131MBQ7	nhr-93
WBGene00020749	3.13586	-0.00499743	0.0420207	-0.116994	0.906865	0.999835	srbc-67	A0A131MBX3	srbc-67
WBGene00173848	0	NA	NA	NA	NA	NA	NA	NA	NA
WBGene00020750	0.963548	0.0335614	0.0236445	1.63244	0.102586	0.999835	nhr-222	O61942	nhr-222
WBGene00020751	0	NA	NA	NA	NA	NA	NA	NA	NA
WBGene00020752	0	NA	NA	NA	NA	NA	srbc-68	O61944	srbc-68
WBGene00005877	0	NA	NA	NA	NA	NA	srw-130	NA	srw-130
WBGene00005533	1.50946	0.025527	0.0358307	0.728358	0.466395	0.999835	sri-21	O61946	sri-21
WBGene00001737	0.109451	-0.00251241	0.0139479	-0.180132	0.857049	0.999835	grl-28	O61947	grl-28
WBGene00020756	286.029	-0.00574375	0.106745	-0.0538388	0.957064	0.999835	T24A6.20	Q965J1	T24A6.20
WBGene00001738	0.129164	-0.00251241	0.0139479	-0.180132	0.857049	0.999835	grl-29	O61948	grl-29
WBGene00001739	3.59538	-0.0011816	0.0519666	-0.022865	0.981758	0.999835	grl-30	D6VP99	grl-30
WBGene00020755	0.109451	-0.00251241	0.0139479	-0.180132	0.857049	0.999835	grl-31	Q9TXS7	grl-31
WBGene00197325	0	NA	NA	NA	NA	NA	NA	NA	NA
WBGene00020744	4.09111	-0.0236396	0.0553861	-0.430678	0.666702	0.999835	T24A6.1	A0A131MD44	T24A6.1
WBGene00044279	0.876195	0.0359207	0.0244346	1.62413	0.104348	0.999835	NA	NA	NA
WBGene00020753	1.18909	0.0289701	0.0334151	0.870451	0.384054	0.999835	T24A6.16	A0A131MCY9	T24A6.16
WBGene00020754	1.23833	-0.0188803	0.0337971	-0.553541	0.579893	0.999835	F40C5.2	G5EC28	F40C5.2
WBGene00018229	1.57654	-0.0459034	0.0390158	-1.22248	0.221526	0.999835	F40C5.2	G5EC28	F40C5.2
WBGene00018228	0.3287	-0.00412176	0.0177483	-0.228305	0.819409	0.999835	F40C5.1	A0A131MB43	F40C5.1
WBGene00001736	16.9387	0.00551939	0.0829023	0.0671495	0.946463	0.999835	grl-27	Q9N5U2	grl-27
WBGene00020696	4596.65	0.00434871	0.107577	0.0404278	0.967752	0.999835	pygl-1	A0A131MDC6	pygl-1
WBGene00023146	0	NA	NA	NA	NA	NA	NA	NA	NA
WBGene00023143	0	NA	NA	NA	NA	NA	NA	NA	NA
WBGene00004422	527.451	-0.126088	0.110915	-1.13659	0.255708	0.999835	rpl-11.1	A0A131MBQ6	rpl-11.1
WBGene00020695	752.339	-0.0179477	0.109673	-0.163698	0.869969	0.999835	T22F3.2	Q8MPT0	T22F3.2
WBGene00023145	0	NA	NA	NA	NA	NA	NA	NA	NA
WBGene00023144	0.093538	0.00318178	0.0139479	0.228116	0.819556	0.999835	NA	NA	NA
WBGene00044705	16.6767	-0.0206455	0.0909199	-0.225647	0.821476	0.999835	T22F3.12	Q2L6V8	T22F3.12
WBGene00197317	0	NA	NA	NA	NA	NA	NA	NA	NA
WBGene00005423	1.25423	0.0257142	0.0321864	0.816222	0.414373	0.999835	srh-213	Q94302	srh-213
WBGene00005422	1.77815	0.00956551	0.0379154	0.248113	0.804047	0.999835	srh-212	Q94303	srh-212
WBGene00020697	11.3833	-0.007393	0.0788253	-0.0931956	0.925748	0.999835	T22F3.7	Q94304	T22F3.7
WBGene00020698	1.39023	0.013583	0.030322	0.470611	0.637918	0.999835	T22F3.8	Q94305	T22F3.8
WBGene00020699	4.16311	-0.048143	0.0563923	-0.867012	0.385935	0.999835	T22F3.10	Q94306	T22F3.10
WBGene00170102	0	NA	NA	NA	NA	NA	NA	NA	NA
WBGene00020700	1.6829	0.0287264	0.0376619	0.760767	0.446796	0.999835	T22F3.11	Q94307	T22F3.11
WBGene00005984	0	NA	NA	NA	NA	NA	srx-93	O61876	srx-93
WBGene00005985	0	NA	NA	NA	NA	NA	NA	NA	NA
WBGene00019098	1.20709	-0.00146314	0.0325642	-0.0447894	0.964275	0.999835	F59B1.4	O61878	F59B1.4
WBGene00167403	0	NA	NA	NA	NA	NA	NA	NA	NA
WBGene00019099	0.196097	0.00318178	0.0139479	0.228116	0.819556	0.999835	F59B1.6	O61879	F59B1.6
WBGene00019097	459.422	-0.0110121	0.110523	-0.0996644	0.920611	0.999835	F59B1.2	O61880	F59B1.2
WBGene00005932	1.38541	-0.000586071	0.0357677	-0.0161752	0.987095	0.999835	srx-41	O61881	srx-41
WBGene00019100	108.184	0.00398075	0.106478	0.0373942	0.970171	0.999835	F59B1.8	O61882	F59B1.8
WBGene00019101	7.67461	-0.0101817	0.0697355	-0.145926	0.88398	0.999835	F59B1.10	Q8IA57	F59B1.10
WBGene00006165	0	NA	NA	NA	NA	NA	str-114	A0A164D3H4	str-114
WBGene00000062	12.3618	-0.0821387	0.080706	-1.0115	0.311779	0.999835	acr-23	A0A168H5T6	acr-23
WBGene00006164	0.217502	0.00602888	0.0139479	0.418923	0.675272	0.999835	str-113	A0A168HAM8	str-113
WBGene00044527	2.61517	0.0173805	0.0481205	0.356536	0.72144	0.999835	Y39H10B.2	H2L095	Y39H10B.2
WBGene00194902	0	NA	NA	NA	NA	NA	Y39H10B.3	D1YSI0	Y39H10B.3
WBGene00021081	1.60768	0.0410994	0.0356314	1.20399	0.228595	0.999835	pals-33	O01622	pals-33
WBGene00269423	0.289635	0.00726599	0.015306	0.460765	0.644967	0.999835	NA	NA	NA
WBGene00021080	205.709	0.0507124	0.107452	0.472223	0.636767	0.999835	W08A12.3	A0A168HA43	W08A12.3
WBGene00021079	17.8566	-0.0568358	0.0961169	-0.593288	0.552988	0.999835	W08A12.2	A0A163VU83	W08A12.2
WBGene00021078	1006.29	-0.00980363	0.107363	-0.0913305	0.92723	0.999835	unc-132	H2L0N1	unc-132
WBGene00003025	10690.5	0.0410012	0.111094	0.369086	0.712063	0.999835	lin-40	A0A168H9W7	lin-40
WBGene00220102	10.2553	0.000531941	0.0784639	0.00681937	0.994559	0.999835	NA	NA	NA
WBGene00020854	712.198	0.00578563	0.109565	0.0528336	0.957864	0.999835	T27C4.1	O61906	T27C4.1
WBGene00219739	3.52018	0.0282592	0.0531884	0.525182	0.599457	0.999835	NA	NA	NA
WBGene00006096	0.187076	0.00602888	0.0139479	0.386832	0.698881	0.999835	str-30	O61905	str-30
WBGene00020855	384.288	-0.110203	0.101206	-1.0887	0.276287	0.999835	hpo-36	A0A131MCT7	hpo-36
WBGene00023351	0	NA	NA	NA	NA	NA	NA	NA	NA
WBGene00198265	0	NA	NA	NA	NA	NA	NA	NA	NA
WBGene00003479	552.657	-0.023862	0.110825	-0.215448	0.829418	0.999835	mtm-9	Q965W9	mtm-9
WBGene00021482	2709.59	-0.0746369	0.0987005	-0.756272	0.449486	0.999835	Y39H10A.6	A0A163UTK6	Y39H10A.6
WBGene00000498	1161.04	-0.00409923	0.1112	-0.0368705	0.970588	0.999835	chk-1	Q9N3Z3	chk-1
WBGene00021479	18.3535	-0.0197014	0.095085	-0.207931	0.835283	0.999835	oac-55	A0A164D3K0	oac-55
WBGene00197747	0.320062	0.00765502	0.0157084	0.536235	0.591796	0.999835	NA	NA	NA
WBGene00021478	18.9074	0.0440626	0.0914774	0.481599	0.630091	0.999835	Y39H10A.1	Q9N3Z1	Y39H10A.1
WBGene00019964	0.327789	0.00397823	0.0158119	0.208608	0.834754	0.999835	R08E5.4	O01595	R08E5.4
WBGene00019961	25.0852	0.062201	0.098747	0.62845	0.529709	0.999835	R08E5.1	A0A160RLV5	R08E5.1
WBGene00019963	1032.54	0.0354554	0.0782115	0.45409	0.649764	0.999835	R08E5.3	O01593	R08E5.3
WBGene00019962	932.657	0.0376706	0.109875	0.342945	0.73164	0.999835	cysl-3	O01592	cysl-3
WBGene00019965	1634.4	-0.105975	0.110188	-0.962068	0.336015	0.999835	R08F11.1	O01893	R08F11.1
WBGene00019970	0.872379	0.0455882	0.0274425	1.81938	0.0688531	0.999835	R08F11.7	O01892	R08F11.7
WBGene00019969	0	NA	NA	NA	NA	NA	NA	NA	NA
WBGene00019966	0	NA	NA	NA	NA	NA	srt-30	O01890	srt-30
WBGene00019967	28.0322	0.030032	0.0980794	0.30509	0.760298	0.999835	cyp-33C8	O02641	cyp-33C8
WBGene00019968	2.72437	-0.00476534	0.0499958	-0.0947409	0.924521	0.999835	R08F11.4	O01889	R08F11.4
WBGene00005754	0.105998	-0.00251241	0.0139479	-0.180132	0.857049	0.999835	srw-7	O01888	srw-7
WBGene00005753	0.222702	0.000336985	0.0139955	0.024075	0.980793	0.999835	srw-6	Q9N5N5	srw-6
WBGene00019179	9.07737	-0.00406272	0.0151831	-0.275789	NA	NA	scl-13	Q9N5N4	scl-13
WBGene00019178	17.7913	-0.00740865	0.0180441	-0.432461	NA	NA	scl-12	Q9N5N3	scl-12
WBGene00019180	116.055	-0.00567462	0.111226	-0.0511482	0.959207	0.999835	H10D18.5	A0A163UTG7	H10D18.5
WBGene00019177	44.2681	-0.077331	0.107752	-0.715201	0.474485	0.999835	H10D18.1	Q9N5N1	H10D18.1
WBGene00019181	4.44976	-0.0291169	0.0544309	-0.543234	0.586969	0.999835	NA	NA	NA
WBGene00018543	4.91834	0.00293929	0.0592047	0.0497565	0.960316	0.999835	ugt-32	O01558	ugt-32
WBGene00018539	0	NA	NA	NA	NA	NA	nhr-185	O01559	nhr-185
WBGene00018540	2.85786	0.0126225	0.0520813	0.243449	0.807658	0.999835	NA	NA	NA
WBGene00018541	5.1094	-0.00539093	0.0639365	-0.083886	0.933147	0.999835	nhr-186	A0A163VU66	nhr-186
WBGene00018544	3.16058	-0.00324847	0.048957	-0.0669706	0.946605	0.999835	nhr-188	A0A168H5N7	nhr-188
WBGene00018545	0.505071	-0.00375034	0.0179624	-0.185316	0.852981	0.999835	nhr-189	O01563	nhr-189
WBGene00018542	8.15903	-0.0366667	0.0773707	-0.474598	0.635074	0.999835	nhr-187	O01564	nhr-187
WBGene00015900	20.6535	0.0892747	0.0981954	0.910205	0.362714	0.999835	nhr-157	O16388	nhr-157
WBGene00015901	11.0297	0.016492	0.0792353	0.207218	0.83584	0.999835	nhr-158	O16389	nhr-158
WBGene00015902	1.59642	0.019833	0.0378244	0.534806	0.592784	0.999835	nhr-159	A0A168H3P3	nhr-159
WBGene00003714	20.6735	-0.0888981	0.0981187	-0.906368	0.364741	0.999835	nhr-124	B1GRK4	nhr-124
WBGene00174095	0	NA	NA	NA	NA	NA	NA	NA	NA
WBGene00171486	0	NA	NA	NA	NA	NA	NA	NA	NA
WBGene00015906	69.2022	0.0125933	0.109329	0.115107	0.90836	0.999835	C17E7.13	Q965M9	C17E7.13
WBGene00015903	248.217	0.0845868	0.105272	0.804998	0.420821	0.999835	C17E7.9	H2KYU2	C17E7.9
WBGene00015905	137.406	0.0302386	0.10704	0.282716	0.777395	0.999835	C17E7.12	Q965M6	C17E7.12
WBGene00015899	584.662	0.0540383	0.110926	0.487401	0.625974	0.999835	C17E7.4	O16393	C17E7.4
WBGene00015898	1.22073	-0.00284598	0.0324971	-0.090237	0.928099	0.999835	sre-9	A0A163UT97	sre-9
WBGene00015904	0	NA	NA	NA	NA	NA	irld-22	O16395	irld-22
WBGene00006260	0	NA	NA	NA	NA	NA	str-229	O16396	str-229
WBGene00005404	0	NA	NA	NA	NA	NA	srh-190	O16397	srh-190
WBGene00015897	36.8712	-0.0918565	0.100439	-0.917531	0.358865	0.999835	nhr-156	O16398	nhr-156
WBGene00005952	0	NA	NA	NA	NA	NA	NA	NA	NA
WBGene00005959	1.24736	-0.00921302	0.0332424	-0.280898	0.778789	0.999835	srx-68	A0A168H9I9	srx-68
WBGene00005958	0.117312	0.00318178	0.0139479	0.228116	0.819556	0.999835	srx-67	NA	srx-67
WBGene00005957	0	NA	NA	NA	NA	NA	srx-66	O44642	srx-66
WBGene00005956	0	NA	NA	NA	NA	NA	srx-65	O44643	srx-65
WBGene00005960	0	NA	NA	NA	NA	NA	NA	NA	NA
WBGene00005955	0.196097	0.00318178	0.0139479	0.228116	0.819556	0.999835	srx-64	O44646	srx-64
WBGene00005954	0	NA	NA	NA	NA	NA	srx-63	O44647	srx-63
WBGene00005961	0.140713	-0.00251241	0.0139479	-0.180132	0.857049	0.999835	NA	NA	NA
WBGene00019473	153.683	-0.117556	0.104642	-1.12188	0.261913	0.999835	cyp-35A5	O44649	cyp-35A5
WBGene00019472	0.863743	-0.0311285	0.0264091	-1.21099	0.225898	0.999835	cyp-35B1	O44650	cyp-35B1
WBGene00196242	0	NA	NA	NA	NA	NA	NA	NA	NA
WBGene00019471	0.949837	-0.00278433	0.0267042	-0.103551	0.917525	0.999835	cyp-35B2	O44651	cyp-35B2
WBGene00019470	0	NA	NA	NA	NA	NA	cyp-35B3	O44652	cyp-35B3
WBGene00202154	0	NA	NA	NA	NA	NA	NA	NA	NA
WBGene00019469	0.196097	0.00318178	0.0139479	0.228116	0.819556	0.999835	NA	NA	NA
WBGene00020386	1.77356	0.014723	0.0405472	0.367268	0.713419	0.999835	cyp-34A4	O61935	cyp-34A4
WBGene00235198	0	NA	NA	NA	NA	NA	NA	NA	NA
WBGene00006274	0	NA	NA	NA	NA	NA	str-247	O44654	str-247
WBGene00015040	0.538639	0.0135279	0.0207683	0.65131	0.514846	0.999835	cyp-34A5	O44655	cyp-34A5
WBGene00194988	0	NA	NA	NA	NA	NA	NA	NA	NA
WBGene00015041	9.78789	0.0122435	0.0768624	0.158396	0.874145	0.999835	cyp-34A6	O44656	cyp-34A6
WBGene00194989	0	NA	NA	NA	NA	NA	NA	NA	NA
WBGene00174624	0	NA	NA	NA	NA	NA	NA	NA	NA
WBGene00015042	0.869108	-0.00487715	0.0292855	-0.169565	0.865352	0.999835	cyp-34A7	O44657	cyp-34A7
WBGene00194990	0	NA	NA	NA	NA	NA	NA	NA	NA
WBGene00015043	8.27619	-0.100323	0.0708334	-1.42622	0.153806	0.999835	cyp-34A8	O44658	cyp-34A8
WBGene00201444	0	NA	NA	NA	NA	NA	NA	NA	NA
WBGene00022895	0	NA	NA	NA	NA	NA	NA	NA	NA
WBGene00015044	81.8481	-0.129585	0.0925347	-1.40268	0.160712	0.999835	cyp-34A9	H2KY68	cyp-34A9
WBGene00194991	0	NA	NA	NA	NA	NA	NA	NA	NA
WBGene00015045	142.277	-0.0153324	0.0418563	-0.36834	0.71262	0.999835	cyp-34A10	O61204	cyp-34A10
WBGene00015046	54.542	-0.083506	0.110879	-0.753084	0.451399	0.999835	nlp-34	Q8MNX6	nlp-34
WBGene00165500	0	NA	NA	NA	NA	NA	NA	NA	NA
WBGene00006141	0.828571	-0.000310051	0.0233117	-0.012883	0.989721	0.999835	str-82	O44660	str-82
WBGene00006142	0.536347	0.000444358	0.0219531	0.0212799	0.983022	0.999835	str-83	O44661	str-83
WBGene00003769	283.664	-0.0269938	0.107837	-0.250685	0.802058	0.999835	nlp-31	O44662	nlp-31
WBGene00003768	5.84788	0.0996643	0.0596404	1.71664	0.0860457	0.999835	nlp-30	O44663	nlp-30
WBGene00003767	59.8618	-0.0260883	0.106149	-0.246145	0.80557	0.999835	nlp-29	O44664	nlp-29
WBGene00003765	9.23099	-0.0939656	0.0643083	-1.47602	0.139939	0.999835	nlp-27	O44666	nlp-27
WBGene00003766	0	NA	NA	NA	NA	NA	nlp-28	O44665	nlp-28
WBGene00019567	0	NA	NA	NA	NA	NA	K09D9.9	Q9N5J1	K09D9.9
WBGene00005953	0.140713	-0.00251241	0.0139479	-0.180132	0.857049	0.999835	srx-62	Q9N5J0	srx-62
WBGene00019568	0.47203	-0.0093844	0.0197124	-0.479982	0.63124	0.999835	NA	NA	NA
WBGene00019569	0.88642	-0.0190014	0.026015	-0.725547	0.468116	0.999835	NA	NA	NA
WBGene00005234	0.399041	-0.0118116	0.0167613	-0.71887	0.472221	0.999835	srh-8	Q9N5I7	srh-8
WBGene00005233	0	NA	NA	NA	NA	NA	srh-7	Q9N5I6	srh-7
WBGene00005230	0.140713	-0.00251241	0.0139479	-0.180132	0.857049	0.999835	srh-4	Q9N5I5	srh-4
WBGene00006107	0.093538	0.00318178	0.0139479	0.228116	0.819556	0.999835	NA	NA	NA
WBGene00005232	0	NA	NA	NA	NA	NA	NA	NA	NA
WBGene00005836	0.397926	0.0155709	0.0169954	0.782956	0.433653	0.999835	srw-89	Q86DC3	srw-89
WBGene00019566	0	NA	NA	NA	NA	NA	K09D9.3	Q9N5I2	K09D9.3
WBGene00269424	0.241276	0.00638217	0.0143491	0.462908	0.64343	0.999835	K09D9.14	A0A163UTI8	K09D9.14
WBGene00019565	29.1867	-0.000464028	0.0472957	-0.00983958	NA	NA	cyp-35A3	Q9N5I1	cyp-35A3
WBGene00019564	6.83129	0.00504171	0.0628045	0.0791998	0.936874	0.999835	K09D9.1	Q9N5I0	K09D9.1
WBGene00016786	2.62163	0.0216263	0.0349088	0.63696	0.524151	0.999835	cyp-35A4	O16220	cyp-35A4
WBGene00016785	0.49144	0.00112793	0.021548	0.0514743	0.958948	0.999835	C49G7.7	B1GRK2	C49G7.7
WBGene00269425	1.36201	0.0189151	0.0297326	0.639415	0.522553	0.999835	C49G7.13	NA	C49G7.13
WBGene00077593	1.19429	0.0165418	0.034379	0.474439	0.635187	0.999835	C49G7.12	B1GRK3	C49G7.12
WBGene00016788	4.15186	0.0169433	0.0500566	0.331886	0.739976	0.999835	C49G7.10	A0A168H3U5	C49G7.10
WBGene00016783	0	NA	NA	NA	NA	NA	irg-2	O16224	irg-2
WBGene00016782	0.943758	-0.00905583	0.0262832	-0.342061	0.732305	0.999835	phat-3	O16225	phat-3
WBGene00016781	17.2972	-0.13351	0.0654776	-2.13869	NA	NA	C49G7.3	O16226	C49G7.3
WBGene00005385	0.093538	0.00318178	0.0139479	0.228116	0.819556	0.999835	srh-169	O16227	srh-169
WBGene00269426	0	NA	NA	NA	NA	NA	NA	NA	NA
WBGene00016789	5.55106	-0.030571	0.0620106	-0.498539	0.618104	0.999835	djr-1.2	O16228	djr-1.2
WBGene00017035	0.47203	-0.0093844	0.0197124	-0.479982	0.63124	0.999835	NA	NA	NA
WBGene00023264	0.093538	0.00318178	0.0139479	0.228116	0.819556	0.999835	NA	NA	NA
WBGene00268212	34.5851	-0.0897639	0.097721	-0.923727	0.355628	0.999835	NA	NA	NA
WBGene00269427	5.87186	0.0163861	0.0685729	0.23926	0.810904	0.999835	NA	NA	NA
WBGene00269428	2.53208	0.0065686	0.0469045	0.139743	0.888863	0.999835	NA	NA	NA
WBGene00005420	1.70755	0.0238876	0.0370109	0.653141	0.513665	0.999835	NA	NA	NA
WBGene00017034	2.73468	-0.0146419	0.0470989	-0.31039	0.756264	0.999835	otpl-2	A0A131MCH9	otpl-2
WBGene00005421	2.34109	-0.0148293	0.0472612	-0.311215	0.755637	0.999835	srh-211	A0A163VU50	srh-211
WBGene00169422	0	NA	NA	NA	NA	NA	NA	NA	NA
WBGene00018190	0	NA	NA	NA	NA	NA	F38H12.5	O16345	F38H12.5
WBGene00018189	40.033	0.010964	0.107188	0.10268	0.918217	0.999835	nhr-181	A0A168H5K4	nhr-181
WBGene00005624	0	NA	NA	NA	NA	NA	srj-40	O16347	srj-40
WBGene00005623	0	NA	NA	NA	NA	NA	srj-39	O16348	srj-39
WBGene00005879	0	NA	NA	NA	NA	NA	NA	NA	NA
WBGene00194894	0	NA	NA	NA	NA	NA	T05B4.14	D1YSH1	T05B4.14
WBGene00005881	0	NA	NA	NA	NA	NA	srw-134	O16415	srw-134
WBGene00005880	0	NA	NA	NA	NA	NA	srw-133	O16416	srw-133
WBGene00020239	28.1129	0.0208112	0.084745	0.247563	0.804473	0.999835	T05B4.8	O16417	T05B4.8
WBGene00201049	0	NA	NA	NA	NA	NA	NA	NA	NA
WBGene00199418	0	NA	NA	NA	NA	NA	NA	NA	NA
WBGene00020240	1.78768	0.00969483	0.0148448	0.7969	0.425509	0.999835	T05B4.9	O16418	T05B4.9
WBGene00020241	0.965276	0.00722201	0.02822	0.264001	0.791779	0.999835	T05B4.10	O16419	T05B4.10
WBGene00020242	1752.81	0.0732894	0.110578	0.662977	0.507345	0.999835	phat-5	O16420	phat-5
WBGene00020243	1.22941	0.0296366	0.0294964	1.10758	0.268045	0.999835	T05B4.12	O16421	T05B4.12
WBGene00198140	0.105998	-0.00251241	0.0139479	-0.180132	0.857049	0.999835	NA	NA	NA
WBGene00020244	6.65014	0.0504192	0.0646834	0.786953	0.43131	0.999835	T05B4.13	O16422	T05B4.13
WBGene00197368	0.109451	-0.00251241	0.0139479	-0.180132	0.857049	0.999835	NA	NA	NA
WBGene00020238	12.3674	0.108272	0.0774359	1.41859	0.156019	0.999835	NA	NA	NA
WBGene00196382	0.529355	0.00026998	0.0181481	0.0230954	0.981574	0.999835	NA	NA	NA
WBGene00020237	767.181	0.126727	0.111082	1.14201	0.253449	0.999835	phat-4	O16424	phat-4
WBGene00003647	411.818	-0.0590561	0.105862	-0.557849	0.576947	0.999835	nhr-57	O16425	nhr-57
WBGene00020236	0.591631	0.00606657	0.0230171	0.26441	0.791464	0.999835	lgc-1	O16426	lgc-1
WBGene00044528	4.95371	-0.0163746	0.0581684	-0.282017	0.77793	0.999835	lgc-29	Q4R170	lgc-29
WBGene00021554	676.393	0.0471721	0.111041	0.425126	0.670745	0.999835	Y45G5AL.1	Q8WTM0	Y45G5AL.1
WBGene00021558	340.767	-0.00868266	0.110432	-0.0786971	0.937274	0.999835	Y45G5AM.6	A0A168HB31	Y45G5AM.6
WBGene00196458	0	NA	NA	NA	NA	NA	NA	NA	NA
WBGene00021557	96.9005	-0.0416035	0.111101	-0.373729	0.708606	0.999835	Y45G5AM.5	Q9GUJ1	Y45G5AM.5
WBGene00196319	0.123964	0.00318178	0.0139479	0.228116	0.819556	0.999835	NA	NA	NA
WBGene00043666	0.598623	0.00705265	0.0228635	0.306681	0.759086	0.999835	Y45G5AM.4	Q4R151	Y45G5AM.4
WBGene00021556	91.6184	-0.05669	0.111213	-0.510446	0.609739	0.999835	Y45G5AM.3	Q9GUI8	Y45G5AM.3
WBGene00021559	424.014	-0.00324417	0.109921	-0.0294974	0.976468	0.999835	Y45G5AM.7	A0A164D3L1	Y45G5AM.7
WBGene00021560	85.2555	0.0490537	0.109739	0.447007	0.65487	0.999835	coh-4	A0A168HB71	coh-4
WBGene00021555	167.89	0.0275215	0.1109	0.248009	0.804128	0.999835	Y45G5AM.2	A0A163VU95	Y45G5AM.2
WBGene00021561	883.653	0.0493129	0.105544	0.467352	0.640248	0.999835	Y45G5AM.9	G4SRZ6	Y45G5AM.9
WBGene00003704	789.735	0.0318668	0.108845	0.292916	0.769586	0.999835	nhr-114	G5EEM0	nhr-114
WBGene00019276	738.365	-0.0135725	0.10881	-0.124784	0.900695	0.999835	H43I07.3	A0A168H9F5	H43I07.3
WBGene00019275	796.063	-0.0152285	0.107213	-0.14208	0.887017	0.999835	rpac-40	Q9UAY9	rpac-40
WBGene00019274	634.368	0.00831938	0.106388	0.0782284	0.937646	0.999835	H43I07.1	A0A163VU72	H43I07.1
WBGene00269429	1.5743	-0.0119014	0.0382833	-0.305918	0.759667	0.999835	H43I07.4	A0A164D3I7	H43I07.4
WBGene00003747	96.3401	0.0506433	0.11121	0.456295	0.648178	0.999835	nlp-9	H2KZL2	nlp-9
WBGene00165854	0	NA	NA	NA	NA	NA	NA	NA	NA
WBGene00168939	0	NA	NA	NA	NA	NA	NA	NA	NA
WBGene00172257	0	NA	NA	NA	NA	NA	NA	NA	NA
WBGene00003751	94.9526	-0.0014527	0.111223	-0.0130838	0.989561	0.999835	nlp-13	O44540	nlp-13
WBGene00005415	0	NA	NA	NA	NA	NA	srh-204	O44541	srh-204
WBGene00017107	0.425691	-0.000606968	0.0189707	-0.0280415	0.977629	0.999835	srt-12	A0A168H4B1	srt-12
WBGene00172315	0	NA	NA	NA	NA	NA	NA	NA	NA
WBGene00022528	0.944333	-0.00376227	0.026681	-0.139808	0.888811	0.999835	srt-13	A0A168HBM6	srt-13
WBGene00022529	0.258328	-0.00535951	0.0139479	-0.416575	0.676989	0.999835	srt-14	Q23073	srt-14
WBGene00018554	0	NA	NA	NA	NA	NA	srt-3	Q22981	srt-3
WBGene00018555	0	NA	NA	NA	NA	NA	srt-35	Q22982	srt-35
WBGene00018556	0	NA	NA	NA	NA	NA	srt-36	Q22983	srt-36
WBGene00018557	0.093538	0.00318178	0.0139479	0.228116	0.819556	0.999835	srt-38	Q22984	srt-38
WBGene00018553	0	NA	NA	NA	NA	NA	NA	NA	NA
WBGene00018558	0.955654	-0.000533749	0.0305646	-0.0173775	0.986135	0.999835	srt-20	A0A168H5R9	srt-20
WBGene00018559	0	NA	NA	NA	NA	NA	srt-37	Q22987	srt-37
WBGene00269430	0	NA	NA	NA	NA	NA	NA	NA	NA
WBGene00018552	1.89881	0.0482804	0.0395006	1.25725	0.208663	0.999835	srt-19	Q22988	srt-19
WBGene00005406	0.217502	0.00602888	0.0139479	0.418923	0.675272	0.999835	srh-193	Q22989	srh-193
WBGene00005407	0	NA	NA	NA	NA	NA	srh-194	H2L050	srh-194
WBGene00206392	0	NA	NA	NA	NA	NA	F47D2.11	E9P850	F47D2.11
WBGene00269432	10.9771	-0.0431635	0.0791911	-0.546589	0.584661	0.999835	ZC132.11	A0A163VUD3	ZC132.11
WBGene00022522	4.2421	-0.0195906	0.0558469	-0.350416	0.726026	0.999835	ZC132.3	O17515	ZC132.3
WBGene00022521	0.328353	-0.00816696	0.0139526	-0.521475	0.602036	0.999835	NA	NA	NA
WBGene00195266	4.42257	0.0807694	0.05611	1.47022	0.141501	0.999835	NA	NA	NA
WBGene00023207	4.57027	0.0768446	0.0508622	1.60617	0.108236	0.999835	NA	NA	NA
WBGene00005405	0.790017	-0.0182996	0.0252297	-0.694062	0.487643	0.999835	srh-192	O17520	srh-192
WBGene00022526	0.123964	0.00318178	0.0139479	0.228116	0.819556	0.999835	NA	NA	NA
WBGene00022527	1.44241	0.025712	0.0302875	0.90564	0.365126	0.999835	ZC132.9	O17523	ZC132.9
WBGene00235310	17.3953	0.072233	0.0897355	0.801254	0.422984	0.999835	R02D1.2	U4PSC5	R02D1.2
WBGene00003715	0.953997	0.0151791	0.0275157	0.545226	0.585598	0.999835	nhr-125	A0A168H9N2	nhr-125
WBGene00017060	219.732	-0.153739	0.111204	-1.3827	0.166757	0.999835	D2063.1	Q9UAT1	D2063.1
WBGene00017061	0.83345	-0.0120509	0.0269784	-0.509462	0.610429	0.999835	oac-12	Q9UAT2	oac-12
WBGene00044529	10.6148	-0.0462047	0.0756625	-0.611408	0.54093	0.999835	irld-1	A0A168H489	irld-1
WBGene00017062	647.273	-0.0490252	0.104295	-0.470241	0.638183	0.999835	glrx-3	H2KZJ5	glrx-3
WBGene00017981	590.587	-0.00692887	0.107801	-0.0642775	0.948749	0.999835	figl-1	A0A168H4I0	figl-1
WBGene00017982	1323.5	-0.0229608	0.107648	-0.213326	0.831072	0.999835	hpo-18	O16298	hpo-18
WBGene00003159	17182	0.0407554	0.111037	0.367067	0.713569	0.999835	mcm-7	O16297	mcm-7
WBGene00017983	420.179	-0.00222955	0.109032	-0.0204396	0.983693	0.999835	F32D1.3	A0A168H4S5	F32D1.3
WBGene00235179	0.093538	0.00318178	0.0139479	0.228116	0.819556	0.999835	NA	NA	NA
WBGene00001722	9.1958	0.042569	0.0710088	0.607422	0.543571	0.999835	grl-13	A0A163VU65	grl-13
WBGene00044530	88.6645	-0.0399875	0.111224	-0.360313	0.718613	0.999835	F32D1.11	Q4R145	F32D1.11
WBGene00017984	9620.62	0.0416482	0.110902	0.375573	0.707235	0.999835	F32D1.5	A0A168H4W1	F32D1.5
WBGene00017988	1399.01	0.0109288	0.109881	0.0994722	0.920763	0.999835	fipp-1	A0A164D3G3	fipp-1
WBGene00017985	434.877	0.0841492	0.106543	0.790592	0.429182	0.999835	neg-1	I2HA84	neg-1
WBGene00017986	1818.89	0.0695584	0.106718	0.652132	0.514316	0.999835	F32D1.7	O16291	F32D1.7
WBGene00017987	0	NA	NA	NA	NA	NA	F32D1.8	NA	F32D1.8
WBGene00269436	2.56441	0.000695046	0.0477697	0.0144112	0.988502	0.999835	NA	NA	NA
WBGene00017410	1.72672	0.0355489	0.0407117	0.87054	0.384005	0.999835	F13A2.1	O16896	F13A2.1
WBGene00017411	15.0754	0.117828	0.0922509	1.27747	0.201436	0.999835	F13A2.2	O16895	F13A2.2
WBGene00195154	2.38377	0.00474507	0.0465913	0.101368	0.919259	0.999835	F13A2.10	D6VP97	F13A2.10
WBGene00200469	0	NA	NA	NA	NA	NA	NA	NA	NA
WBGene00201536	0	NA	NA	NA	NA	NA	NA	NA	NA
WBGene00044531	2.43621	0.0211148	0.0448004	0.463692	0.642868	0.999835	F13A2.9	Q4R141	F13A2.9
WBGene00017412	1.52941	0.0120008	0.0354232	0.344072	0.730792	0.999835	F13A2.3	O16894	F13A2.3
WBGene00017413	9.2587	0.0495707	0.075492	0.655536	0.512123	0.999835	F13A2.4	O16893	F13A2.4
WBGene00017414	6.24613	0.0570166	0.0651046	0.876571	0.38072	0.999835	F13A2.5	A0A168H4D4	F13A2.5
WBGene00017415	0	NA	NA	NA	NA	NA	NA	NA	NA
WBGene00003708	0.63883	0.0171323	0.0219237	0.822718	0.410668	0.999835	nhr-118	O16890	nhr-118
WBGene00021617	0.871464	0.00720321	0.0277991	0.261162	0.793968	0.999835	Y47D7A.3	Q95XZ3	Y47D7A.3
WBGene00195160	0	NA	NA	NA	NA	NA	Y47D7A.17	D6RYE1	Y47D7A.17
WBGene00001714	957.059	0.0625413	0.105941	0.590469	0.554876	0.999835	grl-5	Q9N3V3	grl-5
WBGene00235165	0	NA	NA	NA	NA	NA	Y47D7A.18	S6FD25	Y47D7A.18
WBGene00021619	0	NA	NA	NA	NA	NA	Y47D7A.6	Q9N3V2	Y47D7A.6
WBGene00021620	0.269877	-0.00611166	0.0148903	-0.445432	0.656008	0.999835	Y47D7A.7	Q9N3V1	Y47D7A.7
WBGene00021616	0	NA	NA	NA	NA	NA	Y47D7A.2	Q9N3V0	Y47D7A.2
WBGene00004820	1129.55	0.00201927	0.105923	0.0190676	0.984787	0.999835	skr-14	Q9N3U9	skr-14
WBGene00004813	3023.47	0.0134105	0.110877	0.120964	0.90372	0.999835	skr-7	G5EDY3	skr-7
WBGene00021621	0	NA	NA	NA	NA	NA	Y47D7A.9	Q9N3U7	Y47D7A.9
WBGene00269437	0	NA	NA	NA	NA	NA	Y47D7A.19	A0A168HBI5	Y47D7A.19
WBGene00021622	0	NA	NA	NA	NA	NA	NA	NA	NA
WBGene00021623	0	NA	NA	NA	NA	NA	Y47D7A.11	Q9N3U4	Y47D7A.11
WBGene00021624	0.826532	-0.013738	0.0258239	-0.599242	0.549011	0.999835	Y47D7A.12	Q9N3U3	Y47D7A.12
WBGene00021627	5.70861	0.0831508	0.0671579	1.24804	0.212018	0.999835	Y47D7A.15	Q8WTL8	Y47D7A.15
WBGene00021625	13590.6	0.0474355	0.111162	0.426756	0.669557	0.999835	Y47D7A.13	Q9N3U2	Y47D7A.13
WBGene00044637	33.9577	-0.0235931	0.107002	-0.22096	0.825124	0.999835	rft-1	Q3LFN0	rft-1
WBGene00021626	483.836	0.0160203	0.110681	0.144811	0.88486	0.999835	rft-2	G4SDH4	rft-2
WBGene00019224	21.2989	0.015503	0.0946973	0.163513	0.870115	0.999835	gnrr-5	O44536	gnrr-5
WBGene00020370	3.41235	-0.0205599	0.0544134	-0.379466	0.704342	0.999835	T08H10.3	A0A1C3NSN2	T08H10.3
WBGene00006101	0	NA	NA	NA	NA	NA	NA	NA	NA
WBGene00006100	0	NA	NA	NA	NA	NA	NA	NA	NA
WBGene00020371	0	NA	NA	NA	NA	NA	oac-60	NA	oac-60
WBGene00020369	1014.69	-0.0677446	0.102475	-0.661278	0.508434	0.999835	T08H10.1	Q22352	T08H10.1
WBGene00006796	3924.25	0.0250882	0.108318	0.231635	0.816822	0.999835	unc-62	Q9N5D6	unc-62
WBGene00020904	5.54497	0.0870531	0.0617576	1.43192	0.152165	0.999835	T28F12.1	NA	T28F12.1
WBGene00004947	1617.67	-0.0217455	0.0948905	-0.229165	0.818741	0.999835	sos-1	Q9N5D3	sos-1
WBGene00197125	0	NA	NA	NA	NA	NA	NA	NA	NA
WBGene00044586	5.44009	0.0762373	0.0668013	1.14343	0.25286	0.999835	Y61A9LA.12	Q7KX06	Y61A9LA.12
WBGene00022017	8.41528	-0.0162924	0.0738358	-0.219623	0.826165	0.999835	NA	NA	NA
WBGene00022018	21.3758	-0.0506125	0.0998836	-0.509111	0.610674	0.999835	Y61A9LA.7	A0A0K3ASI8	Y61A9LA.7
WBGene00022016	0.3287	-0.00412176	0.0177483	-0.228305	0.819409	0.999835	Y61A9LA.4	Q9N315	Y61A9LA.4
WBGene00022019	418.754	0.00717139	0.108802	0.0659396	0.947426	0.999835	sut-2	Q95XU6	sut-2
WBGene00022015	1416.26	-0.0200773	0.106063	-0.189313	0.849847	0.999835	Y61A9LA.3	H2L071	Y61A9LA.3
WBGene00022020	0.615505	0.013445	0.0206642	0.72927	0.465836	0.999835	hpo-39	Q9N312	hpo-39
WBGene00022014	358.176	0.110589	0.110512	1.00168	0.316496	0.999835	Y61A9LA.1	Q9N309	Y61A9LA.1
WBGene00199991	0.202989	0.000334685	0.0139479	0.0239923	0.980859	0.999835	NA	NA	NA
WBGene00022022	0	NA	NA	NA	NA	NA	Y61A9LA.11	H2L073	Y61A9LA.11
WBGene00022021	704.781	-0.0104341	0.109901	-0.0949164	0.924381	0.999835	Y61A9LA.10	Q9N306	Y61A9LA.10
WBGene00018812	1686.92	0.00145213	0.106963	0.0135785	0.989166	0.999835	sumv-2	Q22992	sumv-2
WBGene00018814	3.18817	0.00727228	0.0479001	0.154716	0.877045	0.999835	F54D11.4	J3K004	F54D11.4
WBGene00018811	340.264	-0.0683358	0.108812	-0.628394	0.529746	0.999835	pmt-2	Q22993	pmt-2
WBGene00004928	112.178	-0.0232586	0.111104	-0.208918	0.834513	0.999835	soc-1	G5EDJ4	soc-1
WBGene00018813	2.60489	0.00544616	0.0454291	0.1204	0.904166	0.999835	F54D11.3	Q22994	F54D11.3
WBGene00018297	29099.9	0.0265573	0.109214	0.243175	0.80787	0.999835	F41F3.3	Q20281	F41F3.3
WBGene00000712	1.18762	-0.00676384	0.0292736	-0.231877	0.816634	0.999835	col-139	Q20282	col-139
WBGene00044533	302.885	0.0698959	0.111155	0.629185	0.529228	0.999835	F41F3.8	Q4PIT9	F41F3.8
WBGene00018296	0.217502	0.00602888	0.0139479	0.418923	0.675272	0.999835	F41F3.1	Q20283	F41F3.1
WBGene00269385	0	NA	NA	NA	NA	NA	F41F3.9	A0A131MBN9	F41F3.9
WBGene00005966	0	NA	NA	NA	NA	NA	NA	NA	NA
WBGene00005965	1.58207	-0.0184004	0.037017	-0.499869	0.617168	0.999835	srx-74	Q20285	srx-74
WBGene00269386	9.77372	-0.014514	0.0762926	-0.190263	0.849103	0.999835	NA	NA	NA
WBGene00005964	0	NA	NA	NA	NA	NA	srx-73	Q3Y401	srx-73
WBGene00005968	1.04377	-0.00951342	0.0290562	-0.336735	0.736317	0.999835	srx-77	Q21170	srx-77
WBGene00219236	1.70835	-0.00761297	0.0365679	-0.209553	0.834017	0.999835	K03B4.9	H2L021	K03B4.9
WBGene00219235	0	NA	NA	NA	NA	NA	K03B4.8	H2L022	K03B4.8
WBGene00019356	0.196097	0.00318178	0.0139479	0.228116	0.819556	0.999835	K03B4.6	Q27503	K03B4.6
WBGene00019355	27.0975	0.0690178	0.0968433	0.716681	0.473571	0.999835	K03B4.4	Q21171	K03B4.4
WBGene00006392	0	NA	NA	NA	NA	NA	taf-10	Q95ZS0	taf-10
WBGene00019354	0	NA	NA	NA	NA	NA	K03B4.2	Q21173	K03B4.2
WBGene00019353	402.42	0.0501671	0.104977	0.478025	0.632633	0.999835	K03B4.1	Q21174	K03B4.1
WBGene00019357	3722.79	0.0411304	0.110861	0.371043	0.710606	0.999835	cpg-8	Q21175	cpg-8
WBGene00022584	12.8266	0.0260303	0.0819579	0.31543	0.752435	0.999835	ZC266.1	Q23254	ZC266.1
WBGene00018211	1.27136	-0.00615762	0.0321002	-0.189639	0.849592	0.999835	oac-24	O16269	oac-24
WBGene00004195	151.793	0.0326076	0.110918	0.293664	0.769015	0.999835	prx-6	G5EFR8	prx-6
WBGene00018210	164.203	0.0605172	0.109598	0.552098	0.580881	0.999835	F39G3.5	O16271	F39G3.5
WBGene00018209	0.226763	0.000341401	0.0140866	0.0242329	0.980667	0.999835	F39G3.4	O16272	F39G3.4
WBGene00006570	79.4149	0.0564766	0.111212	0.508345	0.611211	0.999835	tig-2	O16273	tig-2
WBGene00018208	563.878	-0.0235968	0.0957964	-0.246299	0.805451	0.999835	F39G3.3	O16274	F39G3.3
WBGene00018207	159.877	0.052959	0.110905	0.477464	0.633032	0.999835	F39G3.2	O16275	F39G3.2
WBGene00018206	127.258	0.103417	0.110697	0.934236	0.350182	0.999835	ugt-61	O16276	ugt-61
WBGene00015985	0.105998	-0.00251241	0.0139479	-0.180132	0.857049	0.999835	C18G1.7	O61918	C18G1.7
WBGene00015984	9.32102	-0.0658451	0.0801639	-0.822824	0.410608	0.999835	C18G1.6	O61919	C18G1.6
WBGene00001855	2295.62	0.0744338	0.106385	0.700095	0.483868	0.999835	hil-4	O17536	hil-4
WBGene00003994	316.101	-0.0280424	0.109122	-0.257069	0.797126	0.999835	pgl-3	G5EBV6	pgl-3
WBGene00219652	0.117312	0.00318178	0.0139479	0.228116	0.819556	0.999835	NA	NA	NA
WBGene00015982	0.123964	0.00318178	0.0139479	0.228116	0.819556	0.999835	bgnt-1.4	H2KYW8	bgnt-1.4
WBGene00015986	0.520997	-0.0096281	0.020309	-0.465299	0.641717	0.999835	C18G1.8	O61922	C18G1.8
WBGene00015987	0.429513	0.00595533	0.0189521	0.360275	0.718642	0.999835	C18G1.9	O61923	C18G1.9
WBGene00015981	150.467	0.0234805	0.109434	0.2148	0.829923	0.999835	elt-7	O61924	elt-7
WBGene00015980	79.5407	0.0199973	0.111225	0.179944	0.857196	0.999835	C18G1.1	O61925	C18G1.1
WBGene00023384	0	NA	NA	NA	NA	NA	NA	NA	NA
WBGene00022013	0.093538	0.00318178	0.0139479	0.228116	0.819556	0.999835	Y60C6A.1	Q9UAZ5	Y60C6A.1
WBGene00202498	0.838207	0.0172753	0.0270294	0.661495	0.508295	0.999835	Y60C6A.2	E3CTH1	Y60C6A.2
WBGene00271832	1.48348	-0.00488122	0.0292852	-0.166768	0.867553	0.999835	NA	NA	NA
WBGene00202496	0	NA	NA	NA	NA	NA	R02F11.9	E3CTG5	R02F11.9
WBGene00202497	0.093538	0.00318178	0.0139479	0.228116	0.819556	0.999835	R02F11.12	NA	R02F11.12
WBGene00271816	0	NA	NA	NA	NA	NA	NA	NA	NA
WBGene00235320	0.234624	0.00602888	0.0139479	0.441853	0.658595	0.999835	R02F11.11	U4PQY1	R02F11.11
WBGene00019840	33.3238	-0.0718498	0.10123	-0.712653	0.476061	0.999835	R02F11.2	O16363	R02F11.2
WBGene00172207	0	NA	NA	NA	NA	NA	NA	NA	NA
WBGene00200515	0	NA	NA	NA	NA	NA	NA	NA	NA
WBGene00019839	2791.1	0.0196538	0.106728	0.184167	0.853883	0.999835	R02F11.1	O16364	R02F11.1
WBGene00019841	226.933	-0.149671	0.104938	-1.42617	0.153819	0.999835	R02F11.3	H2KZ89	R02F11.3
WBGene00199714	0	NA	NA	NA	NA	NA	NA	NA	NA
WBGene00201217	0.340622	0.00422341	0.0159622	0.271062	0.786343	0.999835	NA	NA	NA
WBGene00019842	537.134	-0.0193526	0.108174	-0.178909	0.858009	0.999835	R02F11.4	O16366	R02F11.4
WBGene00016509	3047.33	0.0539558	0.110634	0.487781	0.625705	0.999835	adss-1	P91134	adss-1
WBGene00002010	5948.79	0.0672782	0.110771	0.607476	0.543535	0.999835	hsp-6	P11141	hsp-6
WBGene00201966	1.64706	-0.0255467	0.034358	-0.769757	0.441444	0.999835	NA	NA	NA
WBGene00199132	0.196097	0.00318178	0.0139479	0.228116	0.819556	0.999835	NA	NA	NA
WBGene00016508	802.306	0.00169445	0.11015	0.0153811	0.987728	0.999835	C37H5.5	P91136	C37H5.5
WBGene00045308	0.723403	-0.0115326	0.0244861	-0.453748	0.65001	0.999835	C37H5.14	A0A0K3ASB8	C37H5.14
WBGene00003528	10.594	-0.0710478	0.0734342	-0.988994	0.322666	0.999835	nas-9	P91137	nas-9
WBGene00000859	0.117312	0.00318178	0.0139479	0.228116	0.819556	0.999835	cwp-1	P91138	cwp-1
WBGene00000860	0.905399	0.0232565	0.0271256	0.860267	0.389642	0.999835	cwp-2	P91139	cwp-2
WBGene00000861	0.982665	0.0406954	0.0303514	1.50356	0.132695	0.999835	cwp-3	P91140	cwp-3
WBGene00016507	93.8216	-0.061701	0.110077	-0.560158	0.575372	0.999835	abhd-5.2	H2KZ86	abhd-5.2
WBGene00016506	0	NA	NA	NA	NA	NA	abhd-5.1	P91143	abhd-5.1
WBGene00003591	68.6128	-0.00172213	0.110122	-0.0156488	0.987515	0.999835	nex-4	A0A131MB16	nex-4
WBGene00016511	1043.31	0.117151	0.10548	1.11095	0.266588	0.999835	C37H5.13	A3RMS7	C37H5.13
WBGene00005110	36.9081	0.0172537	0.106659	0.161897	0.871387	0.999835	srd-32	O01608	srd-32
WBGene00005111	6.12927	0.0397751	0.0654777	0.613149	0.539778	0.999835	srd-33	O01609	srd-33
WBGene00020590	174.432	0.000679769	0.11122	0.00610962	0.995125	0.999835	T19H12.6	NA	T19H12.6
WBGene00199861	0	NA	NA	NA	NA	NA	NA	NA	NA
WBGene00271827	1.20396	-0.0267643	0.0213094	-1.54826	0.121559	0.999835	NA	NA	NA
WBGene00006098	0	NA	NA	NA	NA	NA	str-32	O01611	str-32
WBGene00020591	3.48375	0.0342339	0.0488947	0.696923	0.485851	0.999835	NA	NA	NA
WBGene00044282	0	NA	NA	NA	NA	NA	T19H12.12	O01613	T19H12.12
WBGene00020589	3.08201	0.00111684	0.0498669	0.0224832	0.982063	0.999835	T19H12.3	Q8MPT1	T19H12.3
WBGene00020592	51.8293	-0.0251524	0.109336	-0.229827	0.818226	0.999835	ugt-12	O01614	ugt-12
WBGene00020588	10741.4	0.0654847	0.108303	0.60482	0.545298	0.999835	T19H12.2	O01615	T19H12.2
WBGene00020593	66.232	-0.0607405	0.110747	-0.547591	0.583973	0.999835	ugt-11	O01616	ugt-11
WBGene00020587	365.806	-0.0436992	0.0764935	-0.572445	0.567021	0.999835	ugt-9	H2KZ88	ugt-9
WBGene00020594	4.34463	0.0330471	0.0589405	0.561904	0.574182	0.999835	ugt-10	Q3S1L2	ugt-10
WBGene00201371	0.129164	-0.00251241	0.0139479	-0.180132	0.857049	0.999835	NA	NA	NA
WBGene00019235	2.29745	0.0337241	0.0460777	0.736573	0.461382	0.999835	H23N18.4	Q9TXZ3	H23N18.4
WBGene00019234	256.415	-0.0302157	0.0532287	-0.572001	0.567321	0.999835	ugt-8	Q9TXZ4	ugt-8
WBGene00019233	72.4139	0.0198281	0.0920464	0.214566	0.830106	0.999835	ugt-14	Q9TXZ5	ugt-14
WBGene00019232	227.137	-0.105777	0.100926	-1.04836	0.294471	0.999835	ugt-13	Q9TXZ6	ugt-13
WBGene00019236	403.755	-0.0180658	0.109019	-0.165807	0.868309	0.999835	H23N18.5	Q9TXZ7	H23N18.5
WBGene00044534	6.14444	0.0156711	0.064767	0.245772	0.805859	0.999835	H23N18.6	Q4R104	H23N18.6
WBGene00015340	4980.38	-0.0378426	0.106035	-0.356908	0.72116	0.999835	C02E7.7	O16427	C02E7.7
WBGene00015339	8641.57	0.00387146	0.100553	0.0385038	0.969286	0.999835	C02E7.6	O16428	C02E7.6
WBGene00202099	0	NA	NA	NA	NA	NA	NA	NA	NA
WBGene00015341	0.470324	-0.0167621	0.0178929	-0.867666	0.385577	0.999835	C02E7.8	O16429	C02E7.8
WBGene00005248	7.92238	0.136208	0.0700917	1.98772	0.0468431	0.999835	srh-23	O16430	srh-23
WBGene00005247	3.9042	0.037568	0.0489553	0.76575	0.443825	0.999835	srh-22	H8W3X2	srh-22
WBGene00005245	0.978917	-0.00364401	0.0267454	-0.133204	0.894032	0.999835	srh-20	O16432	srh-20
WBGene00005246	0.524798	0.000438716	0.0218491	0.0211072	0.98316	0.999835	srh-21	O16433	srh-21
WBGene00006238	0	NA	NA	NA	NA	NA	str-205	O16434	str-205
WBGene00015342	0	NA	NA	NA	NA	NA	C02E7.10	NA	C02E7.10
WBGene00015338	0.281426	-0.00535951	0.0139479	-0.422351	0.672769	0.999835	catp-2	A0A131MBN3	catp-2
WBGene00198871	0	NA	NA	NA	NA	NA	NA	NA	NA
WBGene00006246	0	NA	NA	NA	NA	NA	NA	NA	NA
WBGene00006245	0.093538	0.00318178	0.0139479	0.228116	0.819556	0.999835	NA	NA	NA
WBGene00006244	0.540172	0.0125132	0.0202255	0.63192	0.527439	0.999835	str-211	O16439	str-211
WBGene00171485	0	NA	NA	NA	NA	NA	NA	NA	NA
WBGene00006243	0	NA	NA	NA	NA	NA	NA	NA	NA
WBGene00006242	0.887131	0.0414219	0.0261939	1.75787	0.0787699	0.999835	str-209	O16931	str-209
WBGene00006240	0	NA	NA	NA	NA	NA	str-207	O16932	str-207
WBGene00005100	0.105998	-0.00251241	0.0139479	-0.180132	0.857049	0.999835	NA	NA	NA
WBGene00006523	5547.89	0.00873499	0.107907	0.0809527	0.93548	0.999835	tam-1	G5ED20	tam-1
WBGene00006241	0.241276	0.00638217	0.0143491	0.462908	0.64343	0.999835	str-208	O16935	str-208
WBGene00017845	2.14742	0.0148568	0.0466336	0.317528	0.750843	0.999835	srsx-9	O16937	srsx-9
WBGene00044117	0.461386	0.00923973	0.0174893	0.47258	0.636513	0.999835	srsx-10	Q5CCI6	srsx-10
WBGene00017843	443.479	0.024381	0.111002	0.219767	0.826053	0.999835	F26G5.1	B1GRK6	F26G5.1
WBGene00015736	0	NA	NA	NA	NA	NA	srsx-11	O16238	srsx-11
WBGene00015737	0	NA	NA	NA	NA	NA	srsx-12	O16239	srsx-12
WBGene00015738	0	NA	NA	NA	NA	NA	srsx-13	O16240	srsx-13
WBGene00003573	2.37649	-0.0246241	0.0477335	-0.515741	0.606036	0.999835	ncx-8	O16241	ncx-8
WBGene00174787	0	NA	NA	NA	NA	NA	NA	NA	NA
WBGene00003574	1.27341	-0.00612906	0.0358331	-0.169169	0.865664	0.999835	ncx-9	O16242	ncx-9
WBGene00200520	0	NA	NA	NA	NA	NA	NA	NA	NA
WBGene00015739	15.1116	0.00684497	0.0927935	0.0733571	0.941522	0.999835	ugt-7	O16243	ugt-7
WBGene00005659	0.109451	-0.00251241	0.0139479	-0.180132	0.857049	0.999835	srr-8	O16244	srr-8
WBGene00005656	1.07478	-0.00674444	0.0293689	-0.228626	0.819159	0.999835	NA	NA	NA
WBGene00168743	0	NA	NA	NA	NA	NA	NA	NA	NA
WBGene00005657	15.4342	-0.0183992	0.0890805	-0.206938	0.836058	0.999835	srr-6	O16246	srr-6
WBGene00173173	0	NA	NA	NA	NA	NA	NA	NA	NA
WBGene00005655	488.2	-0.0643268	0.106181	-0.60569	0.544721	0.999835	srr-4	H2KYR4	srr-4
WBGene00019644	906.372	0.0114918	0.111224	0.103343	0.917691	0.999835	cpt-4	O44619	cpt-4
WBGene00019645	621.088	-0.0430623	0.109934	-0.391757	0.695238	0.999835	swt-7	O44620	swt-7
WBGene00044535	1.05476	0.00697765	0.0330016	0.209874	0.833766	0.999835	K11D12.13	Q4R127	K11D12.13
WBGene00019646	0.581526	0.00696572	0.024561	0.283674	0.77666	0.999835	K11D12.6	O44621	K11D12.6
WBGene00019647	364.06	-0.0902418	0.10432	-0.864949	0.387067	0.999835	K11D12.7	O44622	K11D12.7
WBGene00019650	85.194	-0.0469599	0.111205	-0.422692	0.67252	0.999835	K11D12.11	Q95X61	K11D12.11
WBGene00019648	0.742774	-0.00728525	0.0248143	-0.271345	0.786126	0.999835	K11D12.8	O44623	K11D12.8
WBGene00019649	39.8821	0.0220143	0.108266	0.202743	0.839336	0.999835	K11D12.9	O44624	K11D12.9
WBGene00004136	1546	0.0239508	0.106417	0.225088	0.821911	0.999835	pqn-51	O44625	pqn-51
WBGene00303069	0	NA	NA	NA	NA	NA	NA	NA	NA
WBGene00019651	69.1548	-0.0770694	0.110791	-0.693476	0.488011	0.999835	K11D12.12	Q8T7Z2	K11D12.12
WBGene00000862	10.1465	-0.0714922	0.0832309	-0.856873	0.391515	0.999835	cwp-4	O44626	cwp-4
WBGene00003374	610.854	-0.067488	0.110073	-0.612909	0.539937	0.999835	mlk-1	A0A0K3AV08	mlk-1
WBGene00197301	0.196097	0.00318178	0.0139479	0.228116	0.819556	0.999835	NA	NA	NA
WBGene00198104	0.873525	0.0197747	0.0260154	0.764267	0.444708	0.999835	NA	NA	NA
WBGene00198478	0	NA	NA	NA	NA	NA	NA	NA	NA
WBGene00021975	110.204	-0.0340942	0.11099	-0.307771	0.758257	0.999835	Y58A7A.1	D6RYD3	Y58A7A.1
WBGene00021976	40.4523	-0.0671637	0.10711	-0.628291	0.529813	0.999835	Y58A7A.2	Q966A7	Y58A7A.2
WBGene00021977	18.0616	-0.00995789	0.0871535	-0.113149	0.909912	0.999835	Y58A7A.3	Q966A6	Y58A7A.3
WBGene00021978	3.46694	0.00818981	0.0394628	0.203016	0.839123	0.999835	Y58A7A.4	Q966A5	Y58A7A.4
WBGene00195625	0	NA	NA	NA	NA	NA	NA	NA	NA
WBGene00021979	10.7576	0.00677763	0.0692633	0.0967057	0.92296	0.999835	Y58A7A.5	Q966A4	Y58A7A.5
WBGene00196200	0	NA	NA	NA	NA	NA	NA	NA	NA
WBGene00021980	26.423	0.0543729	0.10278	0.529118	0.596724	0.999835	glb-32	Q966A3	glb-32
WBGene00015444	0.652823	0.0100658	0.0248942	0.408719	0.682746	0.999835	C04F5.2	Q9GZD6	C04F5.2
WBGene00006782	16.0015	0.0245372	0.0863073	0.284107	0.776329	0.999835	unc-46	Q9GZD5	unc-46
WBGene00015446	0.105998	-0.00251241	0.0139479	-0.180132	0.857049	0.999835	srab-1	Q9GZD4	srab-1
WBGene00015447	0.140713	-0.00251241	0.0139479	-0.180132	0.857049	0.999835	srab-2	Q7KNQ6	srab-2
WBGene00015448	4.61475	-0.0383557	0.0598482	-0.634511	0.525747	0.999835	srab-3	Q9GZD2	srab-3
WBGene00172275	0	NA	NA	NA	NA	NA	NA	NA	NA
WBGene00015449	224.609	-0.02298	0.0576673	-0.399529	0.689503	0.999835	ugt-63	Q9GZD1	ugt-63
WBGene00015450	380.397	0.000737845	0.105976	0.00696112	0.994446	0.999835	C04F5.8	Q9GZD0	C04F5.8
WBGene00015451	90.2729	-0.0124343	0.110533	-0.112337	0.910556	0.999835	C04F5.9	Q9GZC9	C04F5.9
WBGene00004795	189.874	0.0295235	0.109015	0.270976	0.78641	0.999835	sid-1	Q9GZC8	sid-1
WBGene00017468	0	NA	NA	NA	NA	NA	F14F9.5	Q9GUC9	F14F9.5
WBGene00044536	7.83045	-0.0199207	0.0749624	-0.268407	0.788386	0.999835	F14F9.8	Q4R138	F14F9.8
WBGene00017467	24.0933	0.0312792	0.0826267	0.375799	0.707066	0.999835	F14F9.4	Q9GUC8	F14F9.4
WBGene00197212	0	NA	NA	NA	NA	NA	NA	NA	NA
WBGene00017466	0.741939	-0.00544178	0.0251511	-0.199949	0.841521	0.999835	F14F9.3	Q9GUC7	F14F9.3
WBGene00005346	0.889069	-0.000136661	0.0286489	-0.00466107	0.996281	0.999835	srh-129	Q9GUC6	srh-129
WBGene00017465	3.91509	-0.0502271	0.0538152	-0.952654	0.340765	0.999835	F14F9.2	Q9GUC5	F14F9.2
WBGene00017469	0	NA	NA	NA	NA	NA	F14F9.6	NA	F14F9.6
WBGene00005347	0	NA	NA	NA	NA	NA	srh-130	Q9GUC3	srh-130
WBGene00005929	0	NA	NA	NA	NA	NA	srx-38	O16498	srx-38
WBGene00005930	0	NA	NA	NA	NA	NA	srx-39	O16499	srx-39
WBGene00004099	3.47514	0.0254192	0.0424924	0.618007	0.536571	0.999835	abu-15	O16500	abu-15
WBGene00199455	0	NA	NA	NA	NA	NA	NA	NA	NA
WBGene00000029	0.575064	-0.0251389	0.0212923	-1.16163	0.245387	0.999835	abu-6	O16501	abu-6
WBGene00000031	452.475	0.0536311	0.0847195	0.634733	0.525603	0.999835	abu-8	O16511	abu-8
WBGene00000030	0	NA	NA	NA	NA	NA	abu-7	O16502	abu-7
WBGene00005887	0	NA	NA	NA	NA	NA	srw-140	O16503	srw-140
WBGene00015367	0.226763	0.000341401	0.0140866	0.0242329	0.980667	0.999835	srt-64	O16504	srt-64
WBGene00015368	0.546811	0.00712509	0.0224804	0.276205	0.782391	0.999835	srt-65	O16505	srt-65
WBGene00015369	195.055	-0.0171851	0.110979	-0.154576	0.877156	0.999835	ugt-51	O16506	ugt-51
WBGene00015371	14.4587	-0.0541754	0.0889371	-0.607114	0.543775	0.999835	C03A7.13	NA	C03A7.13
WBGene00015366	21.5077	0.0747733	0.100119	0.746013	0.45566	0.999835	C03A7.2	O16508	C03A7.2
WBGene00021614	298.919	-0.0255958	0.111204	-0.23005	0.818053	0.999835	Y47A7.2	Q9BKR3	Y47A7.2
WBGene00021613	249.501	-0.00738413	0.110234	-0.0669462	0.946625	0.999835	ttc-37	Q9BKR2	ttc-37
WBGene00200202	0.129164	-0.00251241	0.0139479	-0.180132	0.857049	0.999835	NA	NA	NA
WBGene00197436	0.359127	-0.0042362	0.018224	-0.23453	0.814573	0.999835	NA	NA	NA
WBGene00198537	0	NA	NA	NA	NA	NA	NA	NA	NA
WBGene00021732	327.66	0.0320149	0.109104	0.293716	0.768975	0.999835	Y49G5B.1	Q9UAZ1	Y49G5B.1
WBGene00199504	0.117312	0.00318178	0.0139479	0.228116	0.819556	0.999835	NA	NA	NA
WBGene00200569	0.629035	0.000327987	0.0215692	0.0140426	0.988796	0.999835	NA	NA	NA
WBGene00016862	74.1186	-0.114829	0.110263	-1.03937	0.298633	0.999835	C52A10.1	Q95YC4	C52A10.1
WBGene00016863	201.793	-0.128145	0.109804	-1.16663	0.243358	0.999835	C52A10.2	Q95YC3	C52A10.2
WBGene00201414	0	NA	NA	NA	NA	NA	NA	NA	NA
WBGene00016864	30.094	0.128994	0.101438	1.26726	0.205062	0.999835	C52A10.3	Q95YC2	C52A10.3
WBGene00044537	15.1286	-0.0655817	0.0857018	-0.766985	0.443091	0.999835	B0238.15	Q4R143	B0238.15
WBGene00015067	181.486	0.0414194	0.1104	0.3751	0.707586	0.999835	B0238.1	O16497	B0238.1
WBGene00015077	1.71508	0.0175807	0.0396433	0.439625	0.660209	0.999835	NA	NA	NA
WBGene00199827	0	NA	NA	NA	NA	NA	NA	NA	NA
WBGene00015078	0	NA	NA	NA	NA	NA	NA	NA	NA
WBGene00015068	0.644593	-0.0101547	0.0215837	-0.438069	0.661336	0.999835	srt-68	O16494	srt-68
WBGene00015069	0	NA	NA	NA	NA	NA	srt-67	O16492	srt-67
WBGene00165546	0	NA	NA	NA	NA	NA	NA	NA	NA
WBGene00015070	0.123964	0.00318178	0.0139479	0.228116	0.819556	0.999835	srt-70	O16491	srt-70
WBGene00015071	0.59375	0.00712232	0.0230096	0.292267	0.770083	0.999835	B0238.7	O16490	B0238.7
WBGene00172308	0	NA	NA	NA	NA	NA	NA	NA	NA
WBGene00015072	3.78484	-0.0210921	0.0491063	-0.42297	0.672317	0.999835	srt-69	O16489	srt-69
WBGene00015076	19.2981	0.0504117	0.0852799	0.5872	0.557069	0.999835	B0238.12	O16488	B0238.12
WBGene00015075	1189.88	-0.00849135	0.105717	-0.0803015	0.935997	0.999835	B0238.11	O16487	B0238.11
WBGene00015074	1633.33	-0.0800259	0.100504	-0.796338	0.425836	0.999835	natc-2	O16486	natc-2
WBGene00015073	207.996	0.0862395	0.110152	0.783111	0.433562	0.999835	B0238.9	O16485	B0238.9
WBGene00021731	1.49439	0.0236662	0.0340769	0.70969	0.477896	0.999835	Y49G5A.1	Q9UAZ2	Y49G5A.1
WBGene00003567	3038.58	-0.0324579	0.10291	-0.31542	0.752442	0.999835	ncx-2	Q8I7I7	ncx-2
WBGene00015683	0.093538	0.00318178	0.0139479	0.228116	0.819556	0.999835	C10G8.4	Q94162	C10G8.4
WBGene00015682	1.01988	-0.0406695	0.030289	-1.48104	0.138595	0.999835	C10G8.3	Q94163	C10G8.3
WBGene00015681	0	NA	NA	NA	NA	NA	C10G8.2	Q94164	C10G8.2
WBGene00000455	445.439	-0.0276712	0.106023	-0.261046	0.794057	0.999835	ceh-34	Q94165	ceh-34
WBGene00000454	19.1486	-0.0592915	0.0898077	-0.6577	0.510731	0.999835	ceh-33	Q94166	ceh-33
WBGene00015684	159.275	-0.0722746	0.106739	-0.676154	0.498943	0.999835	C10G8.8	H2KYP5	C10G8.8
WBGene00198526	0	NA	NA	NA	NA	NA	NA	NA	NA
WBGene00022921	0.129164	-0.00251241	0.0139479	-0.180132	0.857049	0.999835	NA	NA	NA
WBGene00005183	0	NA	NA	NA	NA	NA	srg-26	Q94168	srg-26
WBGene00005185	0	NA	NA	NA	NA	NA	srg-28	Q23034	srg-28
WBGene00005186	0	NA	NA	NA	NA	NA	srg-29	Q86B34	srg-29
WBGene00005184	0	NA	NA	NA	NA	NA	srg-27	Q86B33	srg-27
WBGene00005182	0.129164	-0.00251241	0.0139479	-0.180132	0.857049	0.999835	srg-25	Q23035	srg-25
WBGene00020384	95.0802	0.123448	0.110047	1.12142	0.26211	0.999835	T09D3.3	NA	T09D3.3
WBGene00005087	2.05573	0.0044394	0.0392366	0.114648	0.908724	0.999835	srd-9	Q9GS01	srd-9
WBGene00020385	6.04857	-0.0124189	0.0630995	-0.196936	0.843878	0.999835	nhr-216	NA	nhr-216
WBGene00195934	0	NA	NA	NA	NA	NA	NA	NA	NA
WBGene00196478	0	NA	NA	NA	NA	NA	NA	NA	NA
WBGene00202071	0	NA	NA	NA	NA	NA	NA	NA	NA
WBGene00044538	0.215449	-0.00535951	0.0139479	-0.371976	0.709911	0.999835	T09D3.8	Q4PIT2	T09D3.8
WBGene00195171	0	NA	NA	NA	NA	NA	T09D3.9	D9N125	T09D3.9
WBGene00016430	0	NA	NA	NA	NA	NA	C35A11.3	NA	C35A11.3
WBGene00201292	0	NA	NA	NA	NA	NA	NA	NA	NA
WBGene00200505	0	NA	NA	NA	NA	NA	NA	NA	NA
WBGene00197938	0.105998	-0.00251241	0.0139479	-0.180132	0.857049	0.999835	NA	NA	NA
WBGene00016429	30.4613	-0.0003364	0.101274	-0.00330262	0.997365	0.999835	C35A11.2	O16546	C35A11.2
WBGene00198778	0	NA	NA	NA	NA	NA	NA	NA	NA
WBGene00195918	0	NA	NA	NA	NA	NA	NA	NA	NA
WBGene00016431	50.7569	-0.119824	0.11048	-1.08487	0.277979	0.999835	C35A11.4	O16547	C35A11.4
WBGene00196868	0	NA	NA	NA	NA	NA	NA	NA	NA
WBGene00198112	0.763412	-0.0119845	0.0266324	-0.503946	0.614299	0.999835	NA	NA	NA
WBGene00016428	76.9858	-0.0602271	0.109841	-0.549645	0.582563	0.999835	dmsr-7	O16548	dmsr-7
WBGene00016081	3.01257	-0.0373328	0.0480811	-0.771577	0.440365	0.999835	C25A6.1	Q4R171	C25A6.1
WBGene00017262	0.222702	0.000336985	0.0139955	0.024075	0.980793	0.999835	F08F3.4	Q22945	F08F3.4
WBGene00017266	27.0798	0.00889788	0.10113	0.0879005	0.929956	0.999835	F08F3.10	Q8I7H1	F08F3.10
WBGene00017263	471.849	0.0439624	0.111225	0.395471	0.692496	0.999835	F08F3.6	Q22946	F08F3.6
WBGene00000373	33.2485	0.00572935	0.0893404	0.063905	0.949046	0.999835	cyp-14A5	Q27531	cyp-14A5
WBGene00219673	0.226763	0.000341401	0.0140866	0.0242329	0.980667	0.999835	NA	NA	NA
WBGene00195684	0	NA	NA	NA	NA	NA	NA	NA	NA
WBGene00004358	173.943	-0.212179	0.109556	-1.93691	0.0527558	0.999835	rhr-1	Q22947	rhr-1
WBGene00017264	0.109451	-0.00251241	0.0139479	-0.180132	0.857049	0.999835	F08F3.8	NA	F08F3.8
WBGene00017261	432.663	-0.0179948	0.10353	-0.173751	0.862061	0.999835	acl-6	Q22949	acl-6
WBGene00017265	14.5331	0.0546359	0.0765224	0.716607	0.473617	0.999835	snpc-1.3	Q22950	snpc-1.3
WBGene00003349	28.6976	0.0288172	0.0931674	0.310266	0.756359	0.999835	NA	NA	NA
WBGene00196469	0.129164	-0.00251241	0.0139479	-0.180132	0.857049	0.999835	NA	NA	NA
WBGene00199970	0.105998	-0.00251241	0.0139479	-0.180132	0.857049	0.999835	NA	NA	NA
WBGene00201208	0.123964	0.00318178	0.0139479	0.228116	0.819556	0.999835	NA	NA	NA
WBGene00198840	0.3287	-0.00412176	0.0177483	-0.228305	0.819409	0.999835	NA	NA	NA
WBGene00017260	29.8391	-0.00460427	0.0962072	-0.0477374	0.961926	0.999835	F08F3.1	Q22951	F08F3.1
WBGene00001593	20.8007	-0.0683084	0.0938182	-0.725987	0.467847	0.999835	glc-3	G5EEZ3	glc-3
WBGene00199626	0	NA	NA	NA	NA	NA	NA	NA	NA
WBGene00022588	7.65591	0.0231005	0.0702268	0.329053	0.742116	0.999835	ZC317.2	Q23075	ZC317.2
WBGene00005224	0	NA	NA	NA	NA	NA	srg-67	Q23076	srg-67
WBGene00005225	0	NA	NA	NA	NA	NA	srg-68	Q23077	srg-68
WBGene00022589	0.614187	-0.0183329	0.0233876	-0.801177	0.423029	0.999835	ZC317.6	Q23078	ZC317.6
WBGene00022590	21.4935	0.0394449	0.0915519	0.430176	0.667067	0.999835	ZC317.7	Q23079	ZC317.7
WBGene00022587	2.55601	-0.0446061	0.0461629	-1.00433	0.31522	0.999835	ZC317.1	NA	ZC317.1
WBGene00005223	0	NA	NA	NA	NA	NA	srg-66	Q86B41	srg-66
WBGene00005222	0.253128	0.000368991	0.0146423	0.0251974	0.979898	0.999835	srg-65	Q86B40	srg-65
WBGene00001727	26.7773	0.0732256	0.102254	0.715583	0.474249	0.999835	grl-18	O16301	grl-18
WBGene00020256	150.642	-0.0423683	0.111044	-0.381034	0.703178	0.999835	T05C3.6	H2KZ05	T05C3.6
WBGene00001037	2379.36	-0.0182889	0.101544	-0.180102	0.857072	0.999835	dnj-19	O16303	dnj-19
WBGene00020254	31.1672	-0.0541654	0.103723	-0.519634	0.603318	0.999835	T05C3.2	O16302	T05C3.2
WBGene00219829	0	NA	NA	NA	NA	NA	NA	NA	NA
WBGene00195993	0.196097	0.00318178	0.0139479	0.228116	0.819556	0.999835	NA	NA	NA
WBGene00003637	351.024	0.0578467	0.105367	0.548806	0.583139	0.999835	nhr-47	Q17370	nhr-47
WBGene00016061	57.002	-0.117991	0.099932	-1.17531	0.239869	0.999835	hpo-15	O76383	hpo-15
WBGene00016060	409.48	0.00472307	0.109804	0.0429831	0.965715	0.999835	mms-19	O76384	mms-19
WBGene00197249	0	NA	NA	NA	NA	NA	NA	NA	NA
WBGene00016059	314.98	-0.0474153	0.111184	-0.426138	0.670007	0.999835	hir-1	O76385	hir-1
WBGene00166594	0	NA	NA	NA	NA	NA	NA	NA	NA
WBGene00001710	192.472	-0.00581066	0.111207	-0.0522315	0.958344	0.999835	grl-1	O76386	grl-1
WBGene00302991	0	NA	NA	NA	NA	NA	NA	NA	NA
WBGene00016062	0	NA	NA	NA	NA	NA	cox-16	O76387	cox-16
WBGene00006376	101.124	0.0577219	0.110591	0.520949	0.602402	0.999835	syp-2	O76388	syp-2
WBGene00000477	46.5773	-0.0162873	0.103908	-0.156779	0.875419	0.999835	cft-1	Q95QV2	cft-1
WBGene00015965	185.282	-0.141628	0.10752	-1.31626	0.188085	0.999835	ugt-48	Q18081	ugt-48
WBGene00023239	0.3287	-0.00412176	0.0177483	-0.228305	0.819409	0.999835	NA	NA	NA
WBGene00015968	965.648	0.0239546	0.107183	0.22341	0.823216	0.999835	NA	NA	NA
WBGene00198248	0	NA	NA	NA	NA	NA	NA	NA	NA
WBGene00015964	1.9833	0.0183142	0.0412639	0.441373	0.658943	0.999835	glb-5	A3RMS5	glb-5
WBGene00197384	0	NA	NA	NA	NA	NA	NA	NA	NA
WBGene00196191	0	NA	NA	NA	NA	NA	NA	NA	NA
WBGene00195318	0	NA	NA	NA	NA	NA	NA	NA	NA
WBGene00199472	0	NA	NA	NA	NA	NA	NA	NA	NA
WBGene00015969	30.6944	0.068053	0.0906091	0.747571	0.454719	0.999835	glb-6	Q18086	glb-6
WBGene00202325	0.109451	-0.00251241	0.0139479	-0.180132	0.857049	0.999835	NA	NA	NA
WBGene00219824	15.3377	0.00979054	0.0873747	0.111482	0.911234	0.999835	NA	NA	NA
WBGene00002215	1981.95	-0.0197002	0.103622	-0.1901	0.849231	0.999835	klc-2	P46822	klc-2
WBGene00196854	3.11361	-0.0253033	0.0497541	-0.514508	0.606897	0.999835	NA	NA	NA
WBGene00003927	1196.04	0.0802804	0.111226	0.722047	0.470266	0.999835	pas-6	O44156	pas-6
WBGene00044542	16.7614	-0.158324	0.0949476	-1.668	0.0953161	0.999835	NA	NA	NA
WBGene00197622	0	NA	NA	NA	NA	NA	NA	NA	NA
WBGene00235161	0.234624	0.00602888	0.0139479	0.441853	0.658595	0.999835	NA	NA	NA
WBGene00235160	14.4829	-0.0966958	0.089076	-1.08908	0.27612	0.999835	NA	NA	NA
WBGene00235159	0.981175	-0.0125596	0.0291977	-0.43057	0.666781	0.999835	NA	NA	NA
WBGene00016990	663.892	-0.0307823	0.110292	-0.279153	0.780127	0.999835	vps-37	O44158	vps-37
WBGene00000795	212.884	-0.0345197	0.104229	-0.331188	0.740503	0.999835	crn-2	G5EG18	crn-2
WBGene00016989	0	NA	NA	NA	NA	NA	mrpl-48	O44159	mrpl-48
WBGene00016992	181.967	0.108799	0.111127	0.979336	0.327414	0.999835	zhit-1	A9D699	zhit-1
WBGene00022970	6.78297	-0.0173565	0.05704	-0.303871	0.761226	0.999835	NA	NA	NA
WBGene00016993	100.882	-0.035382	0.111028	-0.318977	0.749744	0.999835	CD4.8	O61192	CD4.8
WBGene00173588	0	NA	NA	NA	NA	NA	NA	NA	NA
WBGene00200710	0	NA	NA	NA	NA	NA	NA	NA	NA
WBGene00016988	25.6815	0.00683797	0.099338	0.0685098	0.94538	0.999835	CD4.1	A3KFE1	CD4.1
WBGene00201695	1.18447	0.0227309	0.0318891	0.726677	0.467424	0.999835	NA	NA	NA
WBGene00019756	163.133	0.0191283	0.110425	0.173219	0.862479	0.999835	M03E7.4	NA	M03E7.4
WBGene00201822	0	NA	NA	NA	NA	NA	NA	NA	NA
WBGene00201036	0.235162	-0.00560921	0.0142678	-0.392257	0.694868	0.999835	NA	NA	NA
WBGene00199802	0	NA	NA	NA	NA	NA	NA	NA	NA
WBGene00019755	0.202989	0.000334685	0.0139479	0.0239923	0.980859	0.999835	M03E7.3	Q21497	M03E7.3
WBGene00199066	0	NA	NA	NA	NA	NA	NA	NA	NA
WBGene00019754	112.195	-0.0118426	0.111225	-0.106593	0.915112	0.999835	M03E7.2	Q21498	M03E7.2
WBGene00019757	102.042	0.0533649	0.10677	0.498329	0.618252	0.999835	memb-2	Q21499	memb-2
WBGene00019753	16.0769	0.0764052	0.085515	0.901604	0.367267	0.999835	M03E7.1	Q21500	M03E7.1
WBGene00000071	45.3126	0.0893348	0.108306	0.823523	0.410211	0.999835	acy-4	Q966F9	acy-4
WBGene00196110	0	NA	NA	NA	NA	NA	NA	NA	NA
WBGene00220056	0.222702	0.000336985	0.0139955	0.024075	0.980793	0.999835	NA	NA	NA
WBGene00197999	0	NA	NA	NA	NA	NA	NA	NA	NA
WBGene00201325	0.392195	0.00661205	0.0146041	0.563185	0.573309	0.999835	NA	NA	NA
WBGene00169503	0	NA	NA	NA	NA	NA	NA	NA	NA
WBGene00006008	1.50585	-0.0287959	0.0380017	-0.7724	0.439878	0.999835	srx-117	Q17975	srx-117
WBGene00015768	47.9035	0.0652199	0.108186	0.604163	0.545735	0.999835	C14C11.4	Q17976	C14C11.4
WBGene00015767	610.417	-0.045711	0.111099	-0.411175	0.680945	0.999835	hex-2	G5EFL1	hex-2
WBGene00003507	88.5605	-0.000375702	0.105514	-0.00356114	0.997159	0.999835	mut-14	Q17978	mut-14
WBGene00015766	84.8362	-0.0476133	0.107626	-0.442787	0.65792	0.999835	C14C11.2	Q17979	C14C11.2
WBGene00015769	240.519	0.0202722	0.110098	0.184196	0.85386	0.999835	C14C11.7	Q17981	C14C11.7
WBGene00015765	1.33848	0.00255236	0.0320039	0.0798008	0.936396	0.999835	C14C11.1	Q17980	C14C11.1
WBGene00004104	1352.5	-0.0142682	0.110996	-0.128586	0.897685	0.999835	pqn-13	H2KYR7	pqn-13
WBGene00196898	0.922147	0.0123307	0.0286165	0.429187	0.667787	0.999835	NA	NA	NA
WBGene00198770	0	NA	NA	NA	NA	NA	NA	NA	NA
WBGene00197914	1.81504	-0.010199	0.036248	-0.293741	0.768956	0.999835	NA	NA	NA
WBGene00017768	1350.98	0.0152256	0.103126	0.147662	0.88261	0.999835	F25B4.5	Q22961	F25B4.5
WBGene00017769	441.174	-0.0335591	0.103528	-0.324011	0.745929	0.999835	hmgs-1	P54871	hmgs-1
WBGene00017767	110.823	0.0346695	0.110131	0.314661	0.753019	0.999835	F25B4.4	Q22963	F25B4.4
WBGene00219681	1.12285	0.0192311	0.0305429	0.642237	0.520719	0.999835	NA	NA	NA
WBGene00017770	160.438	0.0466047	0.107525	0.433418	0.664711	0.999835	F25B4.7	P91270	F25B4.7
WBGene00023276	0.613136	0.019977	0.0232701	0.854368	0.392901	0.999835	NA	NA	NA
WBGene00017771	62.8863	-0.0778465	0.110794	-0.703445	0.481779	0.999835	F25B4.8	Q8MNR9	F25B4.8
WBGene00167025	0	NA	NA	NA	NA	NA	NA	NA	NA
WBGene00200570	0	NA	NA	NA	NA	NA	NA	NA	NA
WBGene00199370	0	NA	NA	NA	NA	NA	NA	NA	NA
WBGene00198520	0	NA	NA	NA	NA	NA	NA	NA	NA
WBGene00197313	0	NA	NA	NA	NA	NA	NA	NA	NA
WBGene00017772	25.902	-0.213563	0.0903841	-2.38876	0.0169052	0.999835	clec-1	Q22966	clec-1
WBGene00196509	0.574576	-0.0167305	0.0230736	-0.744178	0.456769	0.999835	NA	NA	NA
WBGene00200664	0.250164	-0.00584447	0.0145626	-0.405976	0.68476	0.999835	NA	NA	NA
WBGene00017766	492.958	0.00126446	0.110202	0.0114686	0.99085	0.999835	peli-1	Q22967	peli-1
WBGene00017765	596.037	-0.0915588	0.096798	-0.945727	0.344288	0.999835	gcst-1	Q22968	gcst-1
WBGene00044539	2.21812	-0.0174221	0.0385756	-0.448723	0.653631	0.999835	K09H11.9	Q4PIS4	K09H11.9
WBGene00269384	0.408094	-0.003672	0.0169813	-0.201056	0.840654	0.999835	NA	NA	NA
WBGene00019600	826.633	0.0463008	0.109838	0.421699	0.673245	0.999835	rga-3	O01585	rga-3
WBGene00019601	2.80594	0.0152905	0.0492902	0.305393	0.760067	0.999835	K09H11.4	O01586	K09H11.4
WBGene00201743	0	NA	NA	NA	NA	NA	NA	NA	NA
WBGene00006015	0.655654	-0.000508963	0.0256415	-0.0186198	0.985144	0.999835	NA	NA	NA
WBGene00202500	0	NA	NA	NA	NA	NA	K09H11.15	E3W723	K09H11.15
WBGene00006014	0	NA	NA	NA	NA	NA	NA	NA	NA
WBGene00200655	0	NA	NA	NA	NA	NA	NA	NA	NA
WBGene00019603	8.87153	-0.0116512	0.0800889	-0.145502	0.884315	0.999835	K09H11.6	O01589	K09H11.6
WBGene00200074	0	NA	NA	NA	NA	NA	NA	NA	NA
WBGene00019599	332.52	0.0352857	0.103297	0.341608	0.732646	0.999835	acds-10	O01590	acds-10
WBGene00019604	0.233415	0.000348566	0.014233	0.024487	0.980464	0.999835	K09H11.7	O01591	K09H11.7
WBGene00044541	0.308987	-0.00397279	0.017425	-0.211079	0.832826	0.999835	K09H11.11	NA	K09H11.11
WBGene00044543	0.140713	-0.00251241	0.0139479	-0.180132	0.857049	0.999835	C53A3.3	Q4R129	C53A3.3
WBGene00303231	0	NA	NA	NA	NA	NA	NA	NA	NA
WBGene00016891	0.129164	-0.00251241	0.0139479	-0.180132	0.857049	0.999835	C53A3.1	NA	C53A3.1
WBGene00016892	121.174	-0.0240124	0.0978305	-0.245834	0.80581	0.999835	C53A3.2	O44538	C53A3.2
WBGene00018424	249.326	0.0218271	0.110567	0.197448	0.843477	0.999835	F44E7.2	O16247	F44E7.2
WBGene00018425	0.421891	-0.00773067	0.0170032	-0.387565	0.698338	0.999835	F44E7.3	O16248	F44E7.3
WBGene00018426	2064	0.0203311	0.108024	0.188222	0.850703	0.999835	F44E7.4	Q6A598	F44E7.4
WBGene00235319	0	NA	NA	NA	NA	NA	NA	NA	NA
WBGene00018427	358.24	0.068179	0.109251	0.624621	0.53222	0.999835	F44E7.5	H2KZE1	F44E7.5
WBGene00199147	0	NA	NA	NA	NA	NA	NA	NA	NA
WBGene00200575	0.117312	0.00318178	0.0139479	0.228116	0.819556	0.999835	NA	NA	NA
WBGene00003347	0	NA	NA	NA	NA	NA	NA	NA	NA
WBGene00197078	0	NA	NA	NA	NA	NA	NA	NA	NA
WBGene00018429	17.1908	0.0422673	0.0934593	0.454659	0.649354	0.999835	F44E7.7	NA	F44E7.7
WBGene00018428	0	NA	NA	NA	NA	NA	fbxa-183	O16251	fbxa-183
WBGene00018430	57.6661	-0.0806167	0.0905079	-0.887745	0.374678	0.999835	nhr-142	J7SF93	nhr-142
WBGene00219698	0	NA	NA	NA	NA	NA	NA	NA	NA
WBGene00018431	649.269	0.0258448	0.109072	0.237028	0.812635	0.999835	F44E7.9	O16254	F44E7.9
WBGene00022576	46.5796	0.00303593	0.105691	0.0286288	0.977161	0.999835	ZC250.2	O01878	ZC250.2
WBGene00022577	197.349	-0.0427681	0.111059	-0.385022	0.700221	0.999835	nstp-3	O01879	nstp-3
WBGene00201948	0	NA	NA	NA	NA	NA	NA	NA	NA
WBGene00199133	0	NA	NA	NA	NA	NA	NA	NA	NA
WBGene00000893	545.337	0.010481	0.111149	0.0942531	0.924908	0.999835	cyn-17	H2L037	cyn-17
WBGene00195849	2.35106	-0.0206818	0.0447364	-0.461602	0.644367	0.999835	NA	NA	NA
WBGene00196655	0	NA	NA	NA	NA	NA	NA	NA	NA
WBGene00045306	0.218902	-0.00535951	0.0139479	-0.375807	0.70706	0.999835	ZC250.5	A3KFD7	ZC250.5
WBGene00045305	23.6323	0.12244	0.101083	1.21668	0.223724	0.999835	ZC250.4	A3KFD8	ZC250.4
WBGene00197756	0	NA	NA	NA	NA	NA	NA	NA	NA
WBGene00198490	0	NA	NA	NA	NA	NA	NA	NA	NA
WBGene00002637	6756.19	0.0121469	0.106359	0.114206	0.909075	0.999835	let-418	G5EBZ4	let-418
WBGene00000713	1.02205	-0.010898	0.0309767	-0.360107	0.718767	0.999835	col-140	Q19813	col-140
WBGene00005297	0	NA	NA	NA	NA	NA	srh-76	Q19814	srh-76
WBGene00017833	0	NA	NA	NA	NA	NA	F26F12.2	Q19812	F26F12.2
WBGene00017834	5599.07	-0.0294984	0.107321	-0.274851	0.783431	0.999835	F26F12.3	Q5R3Y7	F26F12.3
WBGene00197775	0.117312	0.00318178	0.0139479	0.228116	0.819556	0.999835	NA	NA	NA
WBGene00198767	0.320062	0.00765502	0.0157084	0.536235	0.591796	0.999835	NA	NA	NA
WBGene00197108	0	NA	NA	NA	NA	NA	NA	NA	NA
WBGene00198142	0.47583	-0.000288391	0.0195966	-0.0184372	0.98529	0.999835	NA	NA	NA
WBGene00198852	0.093538	0.00318178	0.0139479	0.228116	0.819556	0.999835	NA	NA	NA
WBGene00198951	0.906787	0.00924595	0.0308205	0.30477	0.760541	0.999835	NA	NA	NA
WBGene00200261	0.469178	-0.000438222	0.0194964	-0.0266051	0.978775	0.999835	NA	NA	NA
WBGene00044544	2.99365	-0.0149532	0.0504666	-0.301949	0.762691	0.999835	F26F12.8	Q4TT97	F26F12.8
WBGene00201210	0	NA	NA	NA	NA	NA	NA	NA	NA
WBGene00017836	4.11542	0.0224913	0.0578371	0.391279	0.695591	0.999835	F26F12.5	H2KYE3	F26F12.5
WBGene00196928	0	NA	NA	NA	NA	NA	NA	NA	NA
WBGene00017835	339.537	-0.0680791	0.107514	-0.633209	0.526597	0.999835	F26F12.4	Q19809	F26F12.4
WBGene00197905	0.123964	0.00318178	0.0139479	0.228116	0.819556	0.999835	NA	NA	NA
WBGene00198410	0.866872	0.0227776	0.0280762	0.812407	0.416558	0.999835	NA	NA	NA
WBGene00199454	0	NA	NA	NA	NA	NA	NA	NA	NA
WBGene00015360	1.12829	-0.0116289	0.0329103	-0.349017	0.727076	0.999835	C02G6.2	Q17593	C02G6.2
WBGene00201137	0	NA	NA	NA	NA	NA	NA	NA	NA
WBGene00015359	5.57631	-0.017308	0.0647667	-0.264833	0.791138	0.999835	C02G6.1	NA	C02G6.1
WBGene00170861	0	NA	NA	NA	NA	NA	NA	NA	NA
WBGene00044803	1.56763	-0.0240144	0.0377656	-0.630272	0.528517	0.999835	C02G6.3	Q194S6	C02G6.3
WBGene00015423	11.0129	0.00665706	0.0811128	0.0821989	0.934489	0.999835	C04E6.7	O01464	C04E6.7
WBGene00015424	0.90547	-0.0200818	0.0259326	-0.767972	0.442504	0.999835	C04E6.8	G4RVA5	C04E6.8
WBGene00202161	0	NA	NA	NA	NA	NA	NA	NA	NA
WBGene00001698	0.202989	0.000334685	0.0139479	0.0239923	0.980859	0.999835	grd-9	O01465	grd-9
WBGene00005094	0.612255	-0.00424635	0.021213	-0.191778	0.847916	0.999835	srd-16	O01466	srd-16
WBGene00015422	0.215449	-0.00535951	0.0139479	-0.371976	0.709911	0.999835	C04E6.5	O01467	C04E6.5
WBGene00005093	0.461925	-0.0112856	0.0213706	-0.519262	0.603578	0.999835	srd-15	O01468	srd-15
WBGene00015421	0.196097	0.00318178	0.0139479	0.228116	0.819556	0.999835	C04E6.4	O01469	C04E6.4
WBGene00015427	5.36427	0.041331	0.0656326	0.633144	0.52664	0.999835	C04E6.13	Q8IFY6	C04E6.13
WBGene00015425	186.933	0.0733447	0.110151	0.664809	0.506173	0.999835	C04E6.11	O01470	C04E6.11
WBGene00015426	23.0203	-0.0238294	0.0983032	-0.241071	0.8095	0.999835	C04E6.12	A0A1N7SYS1	C04E6.12
WBGene00015419	1.91371	-0.0182574	0.042173	-0.440758	0.659388	0.999835	srsx-18	O01473	srsx-18
WBGene00019032	1.31309	-0.00464354	0.0309832	-0.153834	0.877741	0.999835	srsx-17	O16337	srsx-17
WBGene00167678	0	NA	NA	NA	NA	NA	NA	NA	NA
WBGene00019763	40.6165	-0.000543169	0.100042	-0.00539227	0.995698	0.999835	galt-1	O16374	galt-1
WBGene00195470	0	NA	NA	NA	NA	NA	NA	NA	NA
WBGene00019764	4.16279	-0.0203427	0.0547558	-0.371603	0.710188	0.999835	M03F8.5	O16375	M03F8.5
WBGene00189957	0.129164	-0.00251241	0.0139479	-0.180132	0.857049	0.999835	M03F8.7	C3JXE0	M03F8.7
WBGene00019762	1481.89	-0.017338	0.105613	-0.164144	0.869618	0.999835	M03F8.3	A9D4S6	M03F8.3
WBGene00004206	302.77	-0.0127917	0.101538	-0.125983	0.899745	0.999835	pst-1	Q8MXJ9	pst-1
WBGene00219717	1.75076	0.0412182	0.0388612	1.08387	0.278422	0.999835	NA	NA	NA
WBGene00019761	250.493	-0.0461494	0.109873	-0.419712	0.674696	0.999835	M03F8.1	O16378	M03F8.1
WBGene00019765	16.9561	0.0144506	0.0954044	0.151363	0.879689	0.999835	M03F8.6	NA	M03F8.6
WBGene00196491	0.117312	0.00318178	0.0139479	0.228116	0.819556	0.999835	NA	NA	NA
WBGene00197110	0	NA	NA	NA	NA	NA	NA	NA	NA
WBGene00003954	347.12	-0.0604517	0.101838	-0.593559	0.552807	0.999835	pcm-1	G8JY24	pcm-1
WBGene00015678	285.393	-0.0564322	0.105012	-0.537642	0.590824	0.999835	mcp-1	Q5ZR76	mcp-1
WBGene00198110	0	NA	NA	NA	NA	NA	NA	NA	NA
WBGene00198675	0.129164	-0.00251241	0.0139479	-0.180132	0.857049	0.999835	NA	NA	NA
WBGene00199677	0	NA	NA	NA	NA	NA	NA	NA	NA
WBGene00202186	0	NA	NA	NA	NA	NA	NA	NA	NA
WBGene00195714	0	NA	NA	NA	NA	NA	NA	NA	NA
WBGene00196902	0	NA	NA	NA	NA	NA	NA	NA	NA
WBGene00195637	0	NA	NA	NA	NA	NA	NA	NA	NA
WBGene00000069	33.9012	-0.0623216	0.103229	-0.605244	0.545017	0.999835	acy-2	O16880	acy-2
WBGene00170602	0.217502	0.00602888	0.0139479	0.418923	0.675272	0.999835	NA	NA	NA
WBGene00000979	120.742	-0.0943796	0.111219	-0.847437	0.396751	0.999835	dhs-16	O16881	dhs-16
WBGene00015679	349.467	-0.0457799	0.10711	-0.427151	0.669269	0.999835	C10F3.7	Q8IA79	C10F3.7
WBGene00001508	205.384	0.020975	0.108849	0.192392	0.847435	0.999835	fut-8	G5EFE7	fut-8
WBGene00202080	0	NA	NA	NA	NA	NA	NA	NA	NA
WBGene00219649	15.5409	0.0077769	0.0916813	0.0848154	0.932408	0.999835	NA	NA	NA
WBGene00015677	269.283	-0.0246812	0.110526	-0.223183	0.823393	0.999835	cpg-4	O16883	cpg-4
WBGene00201301	0	NA	NA	NA	NA	NA	NA	NA	NA
WBGene00219683	1.10303	-0.038786	0.0289819	-1.49513	0.13488	0.999835	NA	NA	NA
WBGene00001345	454.657	-0.0877271	0.107364	-0.817335	0.413737	0.999835	fos-1	G5ECG2	fos-1
WBGene00200503	0	NA	NA	NA	NA	NA	NA	NA	NA
WBGene00199636	0	NA	NA	NA	NA	NA	NA	NA	NA
WBGene00219925	0	NA	NA	NA	NA	NA	NA	NA	NA
WBGene00004502	1820.55	0.0685318	0.111143	0.616768	0.537388	0.999835	rpt-2	O16368	rpt-2
WBGene00197222	0	NA	NA	NA	NA	NA	NA	NA	NA
WBGene00000159	0.680467	-0.023213	0.0202258	-1.17629	0.239477	0.999835	aps-1	O16369	aps-1
WBGene00017931	3.522	0.0272922	0.0502941	0.536269	0.591773	0.999835	picc-1	H2KYP0	picc-1
WBGene00196575	0.123964	0.00318178	0.0139479	0.228116	0.819556	0.999835	NA	NA	NA
WBGene00202122	0	NA	NA	NA	NA	NA	NA	NA	NA
WBGene00201242	0	NA	NA	NA	NA	NA	NA	NA	NA
WBGene00000980	91.9019	-2.32668e-05	0.111173	-0.00020661	0.999835	0.999835	dhs-17	Q1XFZ3	dhs-17
WBGene00200643	0	NA	NA	NA	NA	NA	NA	NA	NA
WBGene00198050	0.434712	-0.00472121	0.0192252	-0.25387	0.799596	0.999835	NA	NA	NA
WBGene00197226	0	NA	NA	NA	NA	NA	NA	NA	NA
WBGene00017933	5.82122	-0.0100673	0.0605596	-0.168607	0.866106	0.999835	F29G9.7	NA	F29G9.7
WBGene00017930	80.0306	0.084333	0.111202	0.757329	0.448853	0.999835	F29G9.1	O16373	F29G9.1
WBGene00019804	0.093538	0.00318178	0.0139479	0.228116	0.819556	0.999835	R01B10.2	NA	R01B10.2
WBGene00171576	0	NA	NA	NA	NA	NA	NA	NA	NA
WBGene00000534	2854.89	-0.028335	0.1016	-0.278904	0.780318	0.999835	cpi-2	G5ECM9	cpi-2
WBGene00019805	81.1166	0.00814456	0.110566	0.0739137	0.941079	0.999835	R01B10.3	O61974	R01B10.3
WBGene00019806	109.026	0.0498606	0.110903	0.448976	0.653449	0.999835	R01B10.4	O61975	R01B10.4
WBGene00019807	312.496	-0.0220541	0.104796	-0.210514	0.833266	0.999835	jamp-1	G5EBX4	jamp-1
WBGene00019808	253.243	-0.00922219	0.106623	-0.0865197	0.931053	0.999835	R01B10.6	Q8MXG1	R01B10.6
WBGene00196192	0	NA	NA	NA	NA	NA	NA	NA	NA
WBGene00005098	0.199536	0.000334685	0.0139479	0.0239923	0.980859	0.999835	srd-20	Q9UAX5	srd-20
WBGene00021389	139.267	0.00667188	0.0776025	0.0860084	0.93146	0.999835	Y38A10A.2	Q9UAX6	Y38A10A.2
WBGene00196561	0	NA	NA	NA	NA	NA	NA	NA	NA
WBGene00005236	0.776472	0.0281874	0.0217015	1.39118	0.164172	0.999835	srh-10	Q9UAX7	srh-10
WBGene00021390	0.481873	-0.0208964	0.0199526	-0.987652	0.323323	0.999835	fbxa-214	Q9UAX8	fbxa-214
WBGene00021392	255.565	0.0382646	0.108651	0.35216	0.724719	0.999835	Y38A10A.7	Q95X11	Y38A10A.7
WBGene00021391	457.378	-0.00993106	0.11061	-0.0897951	0.92845	0.999835	smut-1	NA	smut-1
WBGene00000802	45730.8	-0.01147	0.104175	-0.110103	0.912328	0.999835	crt-1	P27798	crt-1
WBGene00195561	0.140713	-0.00251241	0.0139479	-0.180132	0.857049	0.999835	NA	NA	NA
WBGene00202143	1.24596	0.0171214	0.0352563	0.489135	0.624746	0.999835	NA	NA	NA
WBGene00219449	4.80472	0.0578856	0.0625449	0.935684	0.349436	0.999835	Y38A10A.11	I2HAF3	Y38A10A.11
WBGene00201125	0.123964	0.00318178	0.0139479	0.228116	0.819556	0.999835	NA	NA	NA
WBGene00017535	32.8216	0.0139673	0.0979559	0.142786	0.88646	0.999835	atf-8	O16213	atf-8
WBGene00017534	624.992	-0.000439145	0.102149	-0.0042987	0.99657	0.999835	F17A9.2	O16216	F17A9.2
WBGene00017536	681.193	-0.0621219	0.108073	-0.574767	0.565449	0.999835	F17A9.4	O16214	F17A9.4
WBGene00017537	122.006	-0.126537	0.110963	-1.13948	0.254505	0.999835	F17A9.5	O16215	F17A9.5
WBGene00017533	0	NA	NA	NA	NA	NA	NA	NA	NA
WBGene00017538	329.247	0.100865	0.110785	0.911098	0.362244	0.999835	ceh-49	O16218	ceh-49
WBGene00006436	11103.2	-0.0661672	0.111226	-0.594921	0.551896	0.999835	ttn-1	G4SLH0	ttn-1
WBGene00198143	0	NA	NA	NA	NA	NA	NA	NA	NA
WBGene00001374	151.419	-0.0526325	0.111219	-0.472853	0.636318	0.999835	exp-2	P91256	exp-2
WBGene00173333	0	NA	NA	NA	NA	NA	NA	NA	NA
WBGene00198766	1.39877	-0.019886	0.0368412	-0.551201	0.581496	0.999835	NA	NA	NA
WBGene00200249	0.981042	-0.0256642	0.0270463	-0.947403	0.343434	0.999835	NA	NA	NA
WBGene00197882	1.76272	-0.00625467	0.0370488	-0.167725	0.8668	0.999835	NA	NA	NA
WBGene00197477	0.129164	-0.00251241	0.0139479	-0.180132	0.857049	0.999835	NA	NA	NA
WBGene00198162	0.105998	-0.00251241	0.0139479	-0.180132	0.857049	0.999835	NA	NA	NA
WBGene00195543	1.78437	0.0323235	0.0396617	0.826627	0.408448	0.999835	NA	NA	NA
WBGene00196588	0.779022	-0.0105848	0.0266612	-0.447181	0.654744	0.999835	NA	NA	NA
WBGene00021067	0.881625	0.0232849	0.0273742	0.848367	0.396234	0.999835	W06H8.4	NA	W06H8.4
WBGene00021066	6.56676	-0.0450155	0.0681509	-0.662161	0.507868	0.999835	W06H8.2	Q9N5C0	W06H8.2
WBGene00004373	2076.13	-0.0219095	0.0984632	-0.222518	0.823911	0.999835	rme-1	Q9N5B7	rme-1
WBGene00201372	0.123964	0.00318178	0.0139479	0.228116	0.819556	0.999835	NA	NA	NA
WBGene00006239	0.109451	-0.00251241	0.0139479	-0.180132	0.857049	0.999835	str-206	Q966E9	str-206
WBGene00021068	2198.26	-0.0421745	0.10315	-0.408915	0.682602	0.999835	W06H8.6	Q9N5B5	W06H8.6
WBGene00023159	0	NA	NA	NA	NA	NA	NA	NA	NA
WBGene00220123	16.7013	0.168386	0.0928145	1.82303	0.0682992	0.999835	NA	NA	NA
WBGene00199016	4.59856	-0.0231558	0.0451732	-0.521361	0.602116	0.999835	NA	NA	NA
WBGene00220124	0	NA	NA	NA	NA	NA	NA	NA	NA
WBGene00199488	1.78292	0.0198732	0.0413955	0.484734	0.627865	0.999835	NA	NA	NA
WBGene00200573	2.36177	0.00345876	0.0441504	0.0797648	0.936424	0.999835	NA	NA	NA
WBGene00199229	4.40639	0.0152607	0.0566881	0.265333	0.790753	0.999835	NA	NA	NA
WBGene00019522	56.8245	-0.0878562	0.110391	-0.79489	0.426677	0.999835	K08B12.3	O01581	K08B12.3
WBGene00023322	7.37122	-0.0591547	0.0667297	-0.890859	0.373005	0.999835	NA	NA	NA
WBGene00200003	0.22331	0.000337649	0.0140093	0.0240988	0.980774	0.999835	NA	NA	NA
WBGene00197591	0.447465	0.0111863	0.0194274	0.516241	0.605686	0.999835	NA	NA	NA
WBGene00197382	0.187076	0.00602888	0.0139479	0.386832	0.698881	0.999835	NA	NA	NA
WBGene00195983	0	NA	NA	NA	NA	NA	NA	NA	NA
WBGene00019521	828.114	-0.00557451	0.101071	-0.0551485	0.95602	0.999835	dmd-7	O01582	dmd-7
WBGene00196751	0	NA	NA	NA	NA	NA	NA	NA	NA
WBGene00200627	0	NA	NA	NA	NA	NA	NA	NA	NA
WBGene00006437	2172.92	-0.0299606	0.107094	-0.279738	0.779679	0.999835	mrck-1	A0A0K3AUZ7	mrck-1
WBGene00201419	0.238615	-0.00565942	0.0143312	-0.399469	0.689547	0.999835	NA	NA	NA
WBGene00019520	2134.43	-0.0824135	0.101758	-0.809949	0.417969	0.999835	K08B12.1	O01584	K08B12.1
WBGene00235334	1.68607	-0.0354551	0.0363504	-0.995701	0.319395	0.999835	NA	NA	NA
WBGene00198174	1.09093	-0.0343328	0.0325072	-1.08032	0.279999	0.999835	NA	NA	NA
WBGene00198940	0	NA	NA	NA	NA	NA	NA	NA	NA
WBGene00196635	0.123964	0.00318178	0.0139479	0.228116	0.819556	0.999835	NA	NA	NA
WBGene00195979	1.07535	0.0310624	0.0291398	1.09136	0.275116	0.999835	NA	NA	NA
WBGene00198718	0	NA	NA	NA	NA	NA	NA	NA	NA
WBGene00017965	17.9383	0.0687873	0.0944653	0.725362	0.46823	0.999835	F31F7.2	O01545	F31F7.2
WBGene00017964	69.9371	0.021963	0.0922094	0.237291	0.812431	0.999835	F31F7.1	O01546	F31F7.1
WBGene00165826	0.199536	0.000334685	0.0139479	0.0239923	0.980859	0.999835	NA	NA	NA
WBGene00019668	0.105998	-0.00251241	0.0139479	-0.180132	0.857049	0.999835	fil-2	O16380	fil-2
WBGene00019669	16.066	-0.00502239	0.0816813	-0.0615455	0.950925	0.999835	K12B6.4	O16381	K12B6.4
WBGene00019667	0.499516	0.00324583	0.018003	0.148409	0.88202	0.999835	spe-49	NA	spe-49
WBGene00005640	0.458472	-0.00930818	0.0195523	-0.467037	0.640473	0.999835	srn-1	O16383	srn-1
WBGene00195164	0.123964	0.00318178	0.0139479	0.228116	0.819556	0.999835	K12B6.11	D6VP94	K12B6.11
WBGene00023432	25.4232	0.0189079	0.0930377	0.202907	0.839208	0.999835	K12B6.9	Q6A597	K12B6.9
WBGene00019666	893.613	-0.0400105	0.103424	-0.386882	0.698844	0.999835	sago-1	A0A0T7CIX3	sago-1
WBGene00019672	23.4118	-0.0134328	0.101416	-0.132874	0.894293	0.999835	NA	NA	NA
WBGene00020892	0.941502	0.00723679	0.0296521	0.250664	0.802074	0.999835	T28C12.5	NA	T28C12.5
WBGene00020891	323.347	-0.065423	0.105099	-0.622304	0.533742	0.999835	T28C12.4	Q4LDP0	T28C12.4
WBGene00271821	0.436404	0.000540699	0.0191726	0.0260245	0.979238	0.999835	NA	NA	NA
WBGene00199776	0.105998	-0.00251241	0.0139479	-0.180132	0.857049	0.999835	NA	NA	NA
WBGene00199026	1.44313	0.0172308	0.036112	0.470843	0.637753	0.999835	NA	NA	NA
WBGene00020890	0	NA	NA	NA	NA	NA	fbxa-202	O16696	fbxa-202
WBGene00020889	3.4551	0.0266522	0.0482335	0.558049	0.576811	0.999835	T28C12.2	O16697	T28C12.2
WBGene00020888	0.31624	0.00388286	0.0156229	0.2059	0.836869	0.999835	T28C12.1	O16698	T28C12.1
WBGene00020893	60.0501	-0.0206897	0.104583	-0.197524	0.843418	0.999835	T28C12.6	O16699	T28C12.6
WBGene00023155	0	NA	NA	NA	NA	NA	NA	NA	NA
WBGene00201847	0.320062	0.00765502	0.0157084	0.536235	0.591796	0.999835	NA	NA	NA
WBGene00198977	0	NA	NA	NA	NA	NA	NA	NA	NA
WBGene00201857	0.109451	-0.00251241	0.0139479	-0.180132	0.857049	0.999835	NA	NA	NA
WBGene00201041	0.129164	-0.00251241	0.0139479	-0.180132	0.857049	0.999835	NA	NA	NA
WBGene00196625	0	NA	NA	NA	NA	NA	NA	NA	NA
WBGene00196149	0	NA	NA	NA	NA	NA	NA	NA	NA
WBGene00196893	0	NA	NA	NA	NA	NA	NA	NA	NA
WBGene00197679	0.229963	0.000344858	0.0141574	0.0243558	0.980569	0.999835	NA	NA	NA
WBGene00197375	0	NA	NA	NA	NA	NA	NA	NA	NA
WBGene00198287	0.374152	0.0111722	0.0145393	0.63766	0.523695	0.999835	NA	NA	NA
WBGene00199073	0	NA	NA	NA	NA	NA	NA	NA	NA
WBGene00198831	1.36916	-0.0351938	0.032088	-1.23392	0.217232	0.999835	NA	NA	NA
WBGene00199456	0	NA	NA	NA	NA	NA	NA	NA	NA
WBGene00199093	0.488779	-0.0211589	0.0200247	-0.998339	0.318115	0.999835	NA	NA	NA
WBGene00200088	0	NA	NA	NA	NA	NA	NA	NA	NA
WBGene00200379	2.58067	0.00786465	0.0452086	0.172823	0.86279	0.999835	NA	NA	NA
WBGene00199421	0	NA	NA	NA	NA	NA	NA	NA	NA
WBGene00196113	2.56404	0.0357929	0.0414096	0.870967	0.383772	0.999835	NA	NA	NA
[truncated: 44,934 more rows]

[truncated: 6 more sheets: Table S11, Table S12, Table S13, Table S14, Table S15, Table S16]
